# Supplementary material for: Extracellular Matrix Characterization in Gastric Cancer Helps to Predict Prognosis and Chemotherapy Response
Source: Front Oncol. 2021 Sep 27;11:753330. doi: 10.3389/fonc.2021.753330 (PMC8503650; doi:10.3389/fonc.2021.753330)
Supplement: Supplementary file 2 [file Table_1.xlsx]

## Sheet: S1
Supplementary Table-S1: Basic information of datasets engaed in this study for ECM characterization
Source/Accession number	Platform	Number of patients	Stage	Sex	age	Survival data	Organization
GEO:GSE13861	Illumina HumanWG-6 v3.0 expression beadchip	65	I: 12; II: 12; III: 25; IV: 16;	Female:19, Male:46	61,[32,83]	os,rfs	Dept. of systems biology, MDACC,Yonsei cancer center(Seoul, Korea)
GEO:GSE15459	[HG-U133_Plus_2] Affymetrix Human Genome U133 Plus 2.0 Array	192	I: 31; II: 29; III: 72; IV: 60;	Female:67, Male:125	64,[23-94]	os	Gastric Cancer Project '08 (Singapore Patient Cohort),F. Hoffmann-La Roche Ltd.
GEO:GSE26253	Illumina HumanRef-8 WG-DASL v3.0	432	I: 68; II: 167; III: 130; IV: 67;	Female:152, Male:280	52,[23,74]	os,rfs	South Korea，samsung cancer research Institute
GEO:GSE26942	Illumina HumanHT-12 V3.0 expression beadchip	96	I: 51; II: 36; III: 63; IV: 51; NA:1;	Female:60, Male:142	58,[28,83]	os,rfs	Department of Systems Biology, MDACC,Korea University
GEO:GSE29272	[HG-U133A] Affymetrix Human Genome U133A Array	126	I: 5; II: 5; III: 108; IV: 8;	Female:29, Male:97	57,[23,73]	os	USA Rockville,NCI
GEO:GSE66229	[HG-U133_Plus_2] Affymetrix Human Genome U133 Plus 2.0 Array	300	I: 30; II: 97; III: 96; IV: 77;	Female:101, Male:199	64,[24,86]	os,rfs	Asian Cancer Research Group(ACRG),Merck, Inc
GEO:GSE84437	Illumina HumanHT-12 V3.0 expression beadchip	433	I: 11; II: 38; III: 92; IV: 292;	Female:137, Male:296	52,[27,86]	os	South Korea，Seoul，Yonsei University
TCGA-STAD	Illumina RNAseq	375	I: 54; II: 116; III: 151; IV: 39; NA:15;	Female:134, Male:241	66,[35,90]	os,rfs	National Cancer Institute

## Sheet: S2
Supplementary Table-S2: Prognostic analysis of 147 common prognostic pathways in 4 cohorts using a univariate cox regression model
	Meta-cohort			ACRG cohort			TCGA cohort			GSE84437 cohort
Pathway	β value	std.error(β)	pvalue	β value	std.error(β)	pvalue	β value	std.error(β)	pvalue	β value	std.error(β)	pvalue
REACTOME_AXON_GUIDANCE	33.8504	4.59392	1.73e-13	47.3275	11.046	1.83e-05	19.0704	7.80541	0.0145566	40.9283	10.1268	5.31e-05
KEGG_TIGHT_JUNCTION	22.2018	3.11661	1.05e-12	19.4708	9.03424	0.0311446	13.1517	6.3643	0.0387829	33.168	7.50152	9.8e-06
REACTOME_SIGNALING_BY_RECEPTOR_TYROSINE_KINASES	26.9998	3.95917	9.13e-12	24.2543	9.42138	0.0100418	13.6069	6.58791	0.0388815	30.1237	8.57946	0.000446192
REACTOME_DISEASES_OF_GLYCOSYLATION	13.398	1.81345	1.49e-13	17.8448	5.14555	0.000524327	7.47319	3.35226	0.0257941	22.6982	4.43666	3.12e-07
KEGG_REGULATION_OF_ACTIN_CYTOSKELETON	17.6883	2.89345	9.76e-10	27.9001	7.22232	0.000111989	9.42315	4.49632	0.0361047	22.1799	6.92725	0.00136558
KEGG_ADHERENS_JUNCTION	17.5649	2.64368	3.05e-11	31.0722	6.48425	1.65e-06	10.2186	4.53055	0.0241031	20.8191	6.69862	0.00188379
PID_ILK_PATHWAY	14.2474	2.32912	9.53e-10	29.2764	6.34635	3.97e-06	10.947	4.41436	0.0131433	18.079	4.5003	5.89e-05
PID_RET_PATHWAY	14.222	2.4183	4.08e-09	18.1069	7.52903	0.0161749	9.38942	4.05461	0.0205724	17.5836	5.25662	0.000822725
SIG_REGULATION_OF_THE_ACTIN_CYTOSKELETON_BY_RHO_GTPASES	12.8696	1.4471	5.93e-19	20.2475	3.49508	6.91e-09	7.16566	2.99999	0.0169146	17.4542	3.84227	5.55e-06
KEGG_GAP_JUNCTION	12.9523	2.56453	4.41e-07	22.5086	6.41717	0.000452246	9.91545	3.79427	0.00896807	16.7707	5.30939	0.00158477
REACTOME_L1CAM_INTERACTIONS	13.5099	2.88169	2.76e-06	22.7895	6.4674	0.000425485	11.524	4.06053	0.00453913	16.5747	5.63617	0.003274
REACTOME_GLYCOSAMINOGLYCAN_METABOLISM	11.5151	1.7456	4.21e-11	16.3011	4.13904	8.2e-05	9.04643	3.27507	0.00574112	15.6128	3.99584	9.33e-05
BIOCARTA_AGR_PATHWAY	12.0847	2.27186	1.04e-07	17.0214	7.05338	0.0158119	7.06804	3.50758	0.0438968	15.4604	4.60311	0.000783146
KEGG_FOCAL_ADHESION	11.751	1.55738	4.51e-14	16.4056	4.24776	0.000112387	8.01699	2.98032	0.00714579	15.3304	3.74207	4.19e-05
REACTOME_SEMAPHORIN_INTERACTIONS	11.8043	1.76611	2.33e-11	18.2067	4.77739	0.000138405	7.40733	3.42675	0.0306474	15.2172	4.12437	0.00022463
REACTOME_HEPARAN_SULFATE_HEPARIN_HS_GAG_METABOLISM	11.6873	1.80422	9.31e-11	17.9653	4.68121	0.000124167	7.39402	3.38153	0.0287723	15.0779	4.55416	0.000930284
REACTOME_NON_INTEGRIN_MEMBRANE_ECM_INTERACTIONS	8.70379	1.10379	3.14e-15	9.95396	2.5766	0.000111904	6.73006	2.2802	0.00316215	14.4983	2.77408	1.73e-07
REACTOME_SIGNALING_BY_VEGF	11.7587	2.73101	1.67e-05	14.6213	5.946	0.0139321	9.65417	4.42863	0.0292616	13.9506	6.00594	0.0201895
REACTOME_SYNDECAN_INTERACTIONS	8.37091	1.13058	1.32e-13	8.50374	2.52508	0.000757969	6.58463	2.42586	0.00664056	13.6513	3.17528	1.71e-05
REACTOME_HSP90_CHAPERONE_CYCLE_FOR_STEROID_HORMONE_RECEPTORS_SHR	10.4414	2.38605	1.21e-05	16.5338	7.81611	0.0343997	11.9581	4.27374	0.00514123	13.5415	5.27805	0.0102989
KEGG_HYPERTROPHIC_CARDIOMYOPATHY_HCM	9.62349	1.20565	1.44e-15	17.1763	3.30494	2.02e-07	5.87686	2.34069	0.0120477	13.2322	2.65631	6.31e-07
REACTOME_DEFECTIVE_B4GALT7_CAUSES_EDS_PROGEROID_TYPE	9.65045	1.06774	1.59e-19	13.9981	2.62621	9.81e-08	4.70819	1.83982	0.010496	13.1435	2.67681	9.1e-07
KEGG_ARRHYTHMOGENIC_RIGHT_VENTRICULAR_CARDIOMYOPATHY_ARVC	11.4362	1.74968	6.31e-11	17.1746	4.0722	2.47e-05	6.2728	2.50756	0.0123651	13.0765	3.12579	2.87e-05
REACTOME_CHONDROITIN_SULFATE_DERMATAN_SULFATE_METABOLISM	9.60883	1.20799	1.8e-15	16.8983	3.11545	5.83e-08	5.31547	2.31919	0.0219085	12.7243	2.86206	8.75e-06
REACTOME_DEFECTIVE_EXT2_CAUSES_EXOSTOSES_2	9.25784	1.06171	2.79e-18	16.1819	3.06232	1.26e-07	4.30352	1.94092	0.0266053	12.2407	2.5189	1.18e-06
NABA_MATRISOME	8.25606	1.4056	4.26e-09	11.1209	3.72824	0.00285556	9.02962	2.95744	0.00226422	12.0898	3.31814	0.000268891
PID_WNT_NONCANONICAL_PATHWAY	9.80692	1.66376	3.76e-09	21.6217	6.32066	0.00062439	16.5748	4.63402	0.000347877	11.9725	3.5273	0.000688156
REACTOME_EXTRACELLULAR_MATRIX_ORGANIZATION	8.18879	1.18778	5.42e-12	11.0734	3.04168	0.000272062	7.27178	2.33104	0.00181127	11.9336	2.87051	3.22e-05
KEGG_DILATED_CARDIOMYOPATHY	8.84979	1.20328	1.91e-13	16.3843	3.27529	5.66e-07	4.79194	2.22684	0.0314054	11.9047	2.53371	2.62e-06
BIOCARTA_TGFB_PATHWAY	8.80871	1.72159	3.11e-07	19.9444	5.75248	0.000526115	6.50195	2.97752	0.0289858	11.6655	3.76278	0.00193359
PID_ANGIOPOIETIN_RECEPTOR_PATHWAY	8.04895	1.60623	5.41e-07	11.9454	4.72243	0.0114227	9.95254	3.77405	0.00836193	11.6233	3.8571	0.00258265
REACTOME_SIGNALING_BY_PDGF	9.40995	1.26576	1.05e-13	16.1993	3.77804	1.8e-05	7.22714	2.88902	0.0123639	11.558	3.21015	0.000317661
REACTOME_DISEASES_ASSOCIATED_WITH_GLYCOSAMINOGLYCAN_METABOLISM	8.9994	1.01321	6.56e-19	13.44	2.4467	3.95e-08	5.06557	1.83455	0.0057588	11.5182	2.37457	1.23e-06
KEGG_TGF_BETA_SIGNALING_PATHWAY	13.5274	1.83977	1.94e-13	21.5552	5.3778	6.12e-05	6.53378	3.25872	0.0449619	11.3116	4.15844	0.00652511
PID_AVB3_INTEGRIN_PATHWAY	9.17549	1.34463	8.87e-12	9.38832	3.13188	0.00272057	6.92434	2.5868	0.00743297	11.2882	3.04255	0.000207165
REACTOME_ECM_PROTEOGLYCANS	8.19094	1.03393	2.33e-15	13.8848	2.65457	1.69e-07	6.42867	2.09118	0.00211081	10.9752	2.48007	9.63e-06
KEGG_ECM_RECEPTOR_INTERACTION	8.48498	1.0576	1.03e-15	10.3465	2.59596	6.73e-05	6.4216	2.1862	0.00331045	10.9626	2.48526	1.03e-05
PID_ARF6_TRAFFICKING_PATHWAY	10.7767	1.85386	6.13e-09	19.9624	5.13874	0.000102458	7.72907	3.34302	0.0207777	10.7622	4.00469	0.00720117
REACTOME_LAMININ_INTERACTIONS	6.33234	0.884759	8.24e-13	10.4377	2.4955	2.88e-05	4.09048	1.86678	0.0284375	10.3522	2.04511	4.15e-07
PID_ALK1_PATHWAY	8.58317	1.25887	9.22e-12	16.2258	3.89236	3.06e-05	7.81779	2.61661	0.00281033	10.1693	3.05428	0.000869926
PID_WNT_SIGNALING_PATHWAY	7.60384	0.976792	7e-15	8.22838	2.24	0.000239364	5.92843	2.16519	0.00618015	10.1658	2.21951	4.65e-06
PID_SYNDECAN_4_PATHWAY	7.34973	1.27835	8.96e-09	10.064	3.21773	0.0017619	8.06342	2.63987	0.00225449	10.0935	3.12432	0.00123527
REACTOME_RESPONSE_TO_ELEVATED_PLATELET_CYTOSOLIC_CA2PLUS	11.2157	1.62914	5.8e-12	19.3177	4.09528	2.39e-06	13.7699	3.76566	0.000255468	10.0502	3.63789	0.00573368
REACTOME_REGULATION_OF_INSULIN_LIKE_GROWTH_FACTOR_IGF_TRANSPORT_AND_UPTAKE_BY_INSULIN_LIKE_GROWTH_FACTOR_BINDING_PROTEINS_IGFBPS	9.97351	1.3036	2e-14	18.7047	3.70485	4.45e-07	9.9329	2.6593	0.0001876	9.96456	2.57741	0.00011058
REACTOME_COLLAGEN_FORMATION	6.45783	1.03375	4.18e-10	6.61648	2.49671	0.0080474	6.22937	2.16365	0.00398807	9.7735	2.31171	2.36e-05
REACTOME_HS_GAG_DEGRADATION	8.10827	1.32625	9.73e-10	14.4881	4.03647	0.000331576	6.4877	2.60418	0.012729	9.73858	2.92464	0.000868971
REACTOME_CHAPERONE_MEDIATED_AUTOPHAGY	6.09618	1.49279	4.43e-05	20.4828	4.76141	1.69e-05	7.60444	3.2527	0.0193933	9.43164	3.66429	0.010055
REACTOME_PLATELET_HOMEOSTASIS	8.23637	2.04602	5.68e-05	19.8191	5.44727	0.000274382	6.81455	3.12707	0.0293161	9.38948	3.42255	0.00608035
REACTOME_SIGNAL_TRANSDUCTION_BY_L1	9.88145	1.99027	6.87e-07	16.4872	5.57316	0.00309319	7.35905	2.54474	0.00382958	9.21378	3.75327	0.0140936
REACTOME_CS_DS_DEGRADATION	6.57765	1.17819	2.37e-08	9.70749	2.7769	0.000472644	5.52635	2.15728	0.0104156	9.1497	2.84935	0.00132203
BIOCARTA_CARDIACEGF_PATHWAY	7.71169	1.24366	5.62e-10	8.49229	3.43271	0.0133634	6.6796	2.37054	0.00483609	9.11077	3.07396	0.00303808
PID_INTEGRIN3_PATHWAY	6.82521	1.02122	2.34e-11	9.09455	2.44886	0.000204184	7.42608	2.15483	0.000568423	9.07854	2.57296	0.000418018
BIOCARTA_GCR_PATHWAY	4.98354	1.36499	0.000261249	9.90627	3.1823	0.00185243	6.81833	3.30424	0.0390639	9.05626	3.42272	0.0081467
REACTOME_GP1B_IX_V_ACTIVATION_SIGNALLING	7.91143	1.36792	7.31e-09	10.499	3.17014	0.000926824	7.65172	3.50733	0.0291362	8.98194	3.10554	0.00382515
PID_SYNDECAN_1_PATHWAY	5.89997	1.12965	1.76e-07	5.40321	2.57414	0.035814	5.44675	2.24476	0.0152483	8.81923	2.50328	0.00042659
REACTOME_DEFECTIVE_CHST3_CAUSES_SEDCJD	5.31248	0.724217	2.21e-13	8.08631	1.80633	7.58e-06	3.48101	1.32219	0.00846942	8.71389	1.8656	3e-06
REACTOME_SMOOTH_MUSCLE_CONTRACTION	5.97757	0.743903	9.33e-16	12.2401	2.17906	1.94e-08	3.98603	1.92167	0.0380555	8.67522	1.79414	1.33e-06
REACTOME_KERATAN_SULFATE_KERATIN_METABOLISM	8.69123	1.62207	8.41e-08	12.5702	3.91233	0.00131368	7.5281	2.84104	0.00805481	8.65586	2.94817	0.00332457
REACTOME_ACTIVATION_OF_AMPK_DOWNSTREAM_OF_NMDARS	7.39928	1.73532	2.01e-05	9.16318	4.24744	0.030979	8.41368	3.18471	0.00824421	8.57098	3.50998	0.0146105
PID_INTEGRIN1_PATHWAY	6.02217	0.845959	1.09e-12	9.21559	2.21631	3.21e-05	6.12154	1.92624	0.0014831	8.49768	2.22133	0.000130513
REACTOME_ASSEMBLY_OF_COLLAGEN_FIBRILS_AND_OTHER_MULTIMERIC_STRUCTURES	5.14247	0.918743	2.18e-08	4.67897	2.2775	0.0399337	5.49082	1.9852	0.00567705	8.34839	2.01451	3.41e-05
NABA_BASEMENT_MEMBRANES	6.18187	0.850163	3.56e-13	10.725	2.42003	9.35e-06	5.11516	1.97077	0.00944502	8.27664	1.91966	1.62e-05
BIOCARTA_MTA3_PATHWAY	5.3064	2.00544	0.00814504	11.1678	4.25894	0.00873652	11.3854	3.90311	0.00353423	8.25993	4.21047	0.0497906
REACTOME_CELL_EXTRACELLULAR_MATRIX_INTERACTIONS	4.76818	0.672684	1.36e-12	10.1802	2.04057	6.07e-07	3.59733	1.67367	0.0316056	8.21478	1.87562	1.19e-05
PID_VEGFR1_PATHWAY	9.56586	1.70708	2.1e-08	20.8416	5.17004	5.55e-05	7.09361	2.49053	0.00439625	8.09529	3.81914	0.0340342
REACTOME_KERATAN_SULFATE_BIOSYNTHESIS	7.4532	1.38683	7.69e-08	11.4245	3.38404	0.00073547	5.89184	2.49738	0.0183142	8.07932	2.56198	0.00161298
REACTOME_O_GLYCOSYLATION_OF_TSR_DOMAIN_CONTAINING_PROTEINS	4.13156	0.598691	5.16e-12	9.18219	2.00557	4.69e-06	3.94929	1.5526	0.01097	8.06455	1.93664	3.12e-05
REACTOME_WNT5A_DEPENDENT_INTERNALIZATION_OF_FZD2_FZD5_AND_ROR2	5.64844	1.30625	1.53e-05	11.199	4.1982	0.00764001	9.8045	3.39645	0.00389317	8.02252	2.8675	0.0051462
REACTOME_CHONDROITIN_SULFATE_BIOSYNTHESIS	5.10639	0.764623	2.42e-11	9.12203	1.93422	2.4e-06	4.27261	1.7117	0.012556	7.93786	2.12308	0.000184872
NABA_CORE_MATRISOME	5.53864	0.728028	2.79e-14	9.41568	2.0652	5.13e-06	4.92531	1.69423	0.00364792	7.93106	1.90114	3.02e-05
NABA_ECM_GLYCOPROTEINS	5.29483	0.701687	4.49e-14	9.67435	2.05083	2.39e-06	4.88841	1.64591	0.0029776	7.91049	1.84537	1.81e-05
BIOCARTA_VITCB_PATHWAY	7.70392	1.1245	7.33e-12	14.5121	2.65475	4.59e-08	5.82291	2.15696	0.00694233	7.76858	2.12387	0.000254444
REACTOME_COLLAGEN_BIOSYNTHESIS_AND_MODIFYING_ENZYMES	5.90677	0.884557	2.43e-11	7.53801	2.16351	0.000493673	5.40206	2.00062	0.00692985	7.76285	2.0985	0.000216245
REACTOME_SIGNALING_BY_BMP	5.82646	1.14634	3.72e-07	12.3625	2.65956	3.35e-06	5.01224	2.36046	0.0337191	7.72852	2.94462	0.00867451
REACTOME_DEFECTIVE_CHSY1_CAUSES_TPBS	5.73144	0.859395	2.57e-11	8.62419	1.95523	1.03e-05	3.99695	1.48653	0.00717133	7.67851	2.33612	0.00101311
REACTOME_DEFECTIVE_CHST14_CAUSES_EDS_MUSCULOCONTRACTURAL_TYPE	5.17939	0.772432	2.01e-11	8.53813	1.81204	2.45e-06	4.42243	1.50372	0.00327165	7.65271	2.18625	0.000464607
REACTOME_CRMPS_IN_SEMA3A_SIGNALING	4.61547	1.00505	4.38e-06	8.66014	2.77227	0.00178506	3.9597	2.01957	0.0499177	7.5885	2.35605	0.00127805
REACTOME_REGULATION_OF_CYTOSKELETAL_REMODELING_AND_CELL_SPREADING_BY_IPP_COMPLEX_COMPONENTS	4.09738	0.898369	5.09e-06	8.76792	2.85375	0.00212328	4.44342	2.09992	0.0343451	7.55933	2.55402	0.00307868
REACTOME_INTEGRIN_CELL_SURFACE_INTERACTIONS	5.92666	0.905918	6.06e-11	8.12402	2.2741	0.000353721	5.77139	2.03226	0.00451292	7.39635	2.27441	0.001146
REACTOME_DERMATAN_SULFATE_BIOSYNTHESIS	5.34253	0.785282	1.02e-11	9.46694	1.91843	8.03e-07	4.54771	1.56213	0.00360017	7.22476	1.91002	0.000155228
REACTOME_NEGATIVE_REGULATION_OF_TCF_DEPENDENT_SIGNALING_BY_WNT_LIGAND_ANTAGONISTS	4.40731	0.640799	6.08e-12	6.28829	1.62602	0.000110047	3.28446	1.59153	0.0390453	7.1792	1.44639	6.92e-07
BIOCARTA_PLATELETAPP_PATHWAY	5.37997	0.780811	5.57e-12	11.2827	2.5553	1.01e-05	8.17942	2.15991	0.000152526	7.1064	1.59673	8.56e-06
PID_S1P_S1P1_PATHWAY	5.77471	1.22648	2.5e-06	8.56785	2.95883	0.00378324	5.40576	2.08674	0.00958287	7.03408	2.82355	0.0127307
REACTOME_NCAM1_INTERACTIONS	6.04527	1.21078	5.95e-07	15.4486	3.56807	1.49e-05	4.98143	2.47385	0.0440479	6.90309	2.20843	0.00177329
REACTOME_ELASTIC_FIBRE_FORMATION	4.55335	0.603543	4.54e-14	7.96694	1.65781	1.54e-06	4.00632	1.30961	0.00221947	6.65492	1.58447	2.67e-05
REACTOME_MOLECULES_ASSOCIATED_WITH_ELASTIC_FIBRES	4.35651	0.591509	1.77e-13	7.76415	1.62957	1.89e-06	3.7093	1.27272	0.00356291	6.42699	1.62832	7.91e-05
NABA_COLLAGENS	4.79722	0.728017	4.41e-11	6.34735	1.9328	0.00102338	4.357	1.83707	0.0177061	6.37714	1.86517	0.000628375
REACTOME_COLLAGEN_CHAIN_TRIMERIZATION	4.79722	0.728017	4.41e-11	6.34735	1.9328	0.00102338	4.357	1.83707	0.0177061	6.37714	1.86517	0.000628375
REACTOME_SEMA3A_PLEXIN_REPULSION_SIGNALING_BY_INHIBITING_INTEGRIN_ADHESION	4.02245	0.963245	2.97e-05	6.94076	3.43526	0.0433369	5.65586	2.76403	0.0407329	6.35344	2.18385	0.00362265
REACTOME_CHL1_INTERACTIONS	5.08738	0.78188	7.69e-11	8.2875	2.08591	7.09e-05	5.2565	1.99185	0.00831496	5.93699	2.27678	0.00911725
BIOCARTA_LONGEVITY_PATHWAY	4.63851	0.830077	2.3e-08	10.702	2.33487	4.57e-06	5.68601	2.63251	0.0307787	5.88401	2.09576	0.00499159
NABA_PROTEOGLYCANS	5.14313	0.704596	2.89e-13	8.00553	1.83682	1.31e-05	3.73362	1.44649	0.00984704	5.73969	1.75396	0.0010663
BIOCARTA_NPP1_PATHWAY	5.40562	0.816402	3.56e-11	7.55553	2.04852	0.000225771	4.65506	1.74679	0.00770057	5.69024	1.5245	0.000189578
REACTOME_CROSSLINKING_OF_COLLAGEN_FIBRILS	4.88059	0.749154	7.28e-11	8.83552	1.98896	8.9e-06	5.21002	1.61859	0.00128699	5.54752	1.34915	3.92e-05
PID_HEDGEHOG_2PATHWAY	5.09923	1.61116	0.0015511	14.0536	3.59389	9.21e-05	3.9632	1.77319	0.0254124	5.33813	2.18472	0.01455
KEGG_COMPLEMENT_AND_COAGULATION_CASCADES	4.67056	0.920307	3.87e-07	7.48034	2.44057	0.00217673	8.36777	2.25815	0.000210905	4.89002	2.23579	0.028731
REACTOME_RUNX2_REGULATES_GENES_INVOLVED_IN_CELL_MIGRATION	5.08965	0.800961	2.09e-10	4.22855	1.37813	0.00215265	4.67401	1.57128	0.0029332	4.69217	1.75904	0.0076426
REACTOME_CGMP_EFFECTS	3.14862	0.49933	2.87e-10	6.77191	1.16186	5.59e-09	1.97477	0.96541	0.0408028	4.30951	1.15988	0.000202826
REACTOME_NITRIC_OXIDE_STIMULATES_GUANYLATE_CYCLASE	3.54063	0.632176	2.13e-08	8.1367	1.46463	2.77e-08	2.63756	1.15129	0.0219659	4.20046	1.3244	0.0015161
REACTOME_KERATAN_SULFATE_DEGRADATION	4.17814	0.644089	8.76e-11	6.37675	1.39676	4.99e-06	3.70081	1.39544	0.00799989	3.98277	1.35491	0.00328738
REACTOME_NEUROFASCIN_INTERACTIONS	3.89714	0.798733	1.07e-06	5.57142	1.60215	0.000506194	3.26847	1.17289	0.00532522	3.86218	1.49537	0.0098012
BIOCARTA_RECK_PATHWAY	3.34994	0.689127	1.17e-06	4.51724	2.28118	0.0476785	3.62911	1.80881	0.0448193	3.56068	1.35435	0.00856183
REACTOME_NOSTRIN_MEDIATED_ENOS_TRAFFICKING	2.91693	0.892827	0.00108665	-5.17613	2.33474	0.0266228	4.47746	1.90897	0.0190027	3.39896	1.62305	0.0362436
REACTOME_TRANSPORT_OF_FATTY_ACIDS	2.20043	0.343646	1.52e-10	7.47012	1.83671	4.76e-05	4.49152	1.90418	0.0183357	3.28018	1.40347	0.0194288
BIOCARTA_INTRINSIC_PATHWAY	4.34251	0.802772	6.32e-08	7.8197	1.70541	4.53e-06	4.89414	1.49526	0.0010637	3.23619	1.60808	0.0441716
BIOCARTA_WNT_LRP6_PATHWAY	2.18286	0.440246	7.11e-07	2.476	1.13237	0.028774	2.52602	1.1571	0.0290318	3.09654	0.995252	0.00186261
BIOCARTA_AMI_PATHWAY	3.92537	0.678111	7.09e-09	6.82305	1.56037	1.23e-05	4.12965	1.22301	0.000733782	3.07047	1.34377	0.0223152
REACTOME_PEPTIDE_HORMONE_BIOSYNTHESIS	2.33886	0.678343	0.000564977	5.87335	1.64904	0.000368509	5.02997	1.54199	0.00110633	2.81863	1.2245	0.0213423
BIOCARTA_SLRP_PATHWAY	2.87749	0.585525	8.91e-07	5.38731	1.30344	3.58e-05	4.36791	1.55158	0.0048757	2.78075	1.18114	0.018558
REACTOME_DEFECTIVE_B4GALT1_CAUSES_B4GALT1_CDG_CDG_2D	2.57719	0.416329	6.01e-10	3.83521	0.862092	8.64e-06	1.94329	0.875466	0.0264374	2.62879	0.840894	0.00177094
REACTOME_DEFECTIVE_CHST6_CAUSES_MCDC1	2.20987	0.351265	3.15e-10	3.70964	0.830907	8.02e-06	1.75068	0.811856	0.0310529	2.62086	0.760586	0.000569277
REACTOME_LIGAND_RECEPTOR_INTERACTIONS	2.46183	0.636773	0.00011059	4.88976	1.50762	0.00118127	2.07916	1.03584	0.044727	2.47553	1.10606	0.025211
REACTOME_DEFECTIVE_ST3GAL3_CAUSES_MCT12_AND_EIEE15	2.20987	0.351265	3.15e-10	3.75029	0.845525	9.19e-06	1.6617	0.777523	0.0325841	2.34239	0.739911	0.00154671
REACTOME_GLI_PROTEINS_BIND_PROMOTERS_OF_HH_RESPONSIVE_GENES_TO_PROMOTE_TRANSCRIPTION	2.56642	0.629555	4.57e-05	6.21899	1.4625	2.12e-05	1.58171	0.794096	0.0463892	1.79584	0.8489	0.0343877
BIOCARTA_BARD1_PATHWAY	-3.7824	0.67412	2.01e-08	-7.25593	1.69057	1.77e-05	-2.64898	1.25742	0.0351463	-5.2718	1.57383	0.000809118
REACTOME_ACTIVATION_OF_CASPASES_THROUGH_APOPTOSOME_MEDIATED_CLEAVAGE	-5.55118	0.97722	1.34e-08	-20.0592	3.94982	3.8e-07	-5.94681	2.18976	0.00661297	-5.44458	2.30147	0.0179962
REACTOME_ESTABLISHMENT_OF_SISTER_CHROMATID_COHESION	-2.38195	0.980949	0.0151736	-8.6035	2.73709	0.00167055	-4.27702	2.01274	0.0335886	-5.58401	2.11893	0.00840628
REACTOME_SMAC_XIAP_REGULATED_APOPTOTIC_RESPONSE	-6.33175	1.13565	2.47e-08	-25.6825	5.26507	1.07e-06	-6.91954	2.81376	0.0139255	-5.7044	2.5593	0.0258214
BIOCARTA_MITOCHONDRIA_PATHWAY	-5.48271	1.00231	4.5e-08	-19.4941	3.40627	1.05e-08	-6.67726	2.29921	0.00368254	-5.86389	2.6834	0.0288712
REACTOME_POLB_DEPENDENT_LONG_PATCH_BASE_EXCISION_REPAIR	-4.61667	0.971023	1.99e-06	-13.8655	3.74871	0.000216675	-4.09834	2.08601	0.0494517	-6.86758	2.42044	0.00454924
REACTOME_RESOLUTION_OF_D_LOOP_STRUCTURES	-5.13112	0.947585	6.13e-08	-9.43417	2.27056	3.25e-05	-3.6514	1.81286	0.0439928	-6.99041	2.13855	0.00108021
REACTOME_RIP_MEDIATED_NFKB_ACTIVATION_VIA_ZBP1	-8.99235	1.66291	6.39e-08	-13.7405	4.02861	0.000647917	-9.03215	3.74057	0.0157504	-7.50733	3.63783	0.0390477
REACTOME_APOPTOSIS_INDUCED_DNA_FRAGMENTATION	-5.51429	1.42558	0.000109682	-19.857	4.78095	3.28e-05	-6.27835	2.90728	0.0308096	-7.74214	2.97128	0.00916984
REACTOME_TNFR1_MEDIATED_CERAMIDE_PRODUCTION	-6.30884	1.09739	8.98e-09	-13.4057	2.71057	7.59e-07	-3.77178	1.67916	0.0246887	-7.78473	2.58218	0.00257158
REACTOME_TP53_REGULATES_TRANSCRIPTION_OF_CASPASE_ACTIVATORS_AND_CASPASES	-8.18143	1.0681	1.86e-14	-17.5088	2.99434	5e-09	-4.74416	2.01019	0.0182719	-7.92398	2.30911	0.000600013
BIOCARTA_DNAFRAGMENT_PATHWAY	-5.74808	0.805572	9.65e-13	-15.692	2.45612	1.67e-10	-4.97993	2.03192	0.0142522	-8.03742	2.03894	8.08e-05
REACTOME_COENZYME_A_BIOSYNTHESIS	-4.47948	1.39867	0.00136165	-14.9319	3.97408	0.000171738	-7.78233	3.31186	0.0187815	-8.15198	2.90873	0.00506939
REACTOME_PKMTS_METHYLATE_HISTONE_LYSINES	-5.74242	1.74574	0.00100405	-12.3897	5.29771	0.0193513	-8.70437	3.5137	0.0132392	-8.35283	4.22577	0.0480823
REACTOME_ZBP1_DAI_MEDIATED_INDUCTION_OF_TYPE_I_IFNS	-9.86969	1.83693	7.75e-08	-15.6161	4.68633	0.000861411	-10.0832	3.90233	0.00976932	-9.35411	4.04424	0.0207257
REACTOME_TRANSCRIPTIONAL_REGULATION_BY_E2F6	-4.67084	1.25129	0.000189344	-9.77102	3.80309	0.0101924	-5.95571	3.01633	0.0483261	-9.62747	3.42479	0.0049371
BIOCARTA_CASPASE_PATHWAY	-7.71442	1.02346	4.79e-14	-16.2308	2.66567	1.14e-09	-4.76009	1.97496	0.0159431	-10.0117	2.41899	3.49e-05
BIOCARTA_ATM_PATHWAY	-6.90515	1.71487	5.66e-05	-16.1414	3.94035	4.2e-05	-6.84563	3.3985	0.0439771	-10.2085	3.52042	0.00373402
REACTOME_FANCONI_ANEMIA_PATHWAY	-6.9628	1.57496	9.83e-06	-13.3609	3.93178	0.000678359	-5.52657	2.52513	0.0286242	-10.6849	3.02245	0.000407499
PID_ATM_PATHWAY	-6.58744	1.49079	9.93e-06	-13.0039	3.50528	0.000207426	-7.36869	3.08454	0.0168983	-10.7843	3.2015	0.000755726
REACTOME_NF_KB_ACTIVATION_THROUGH_FADD_RIP_1_PATHWAY_MEDIATED_BY_CASPASE_8_AND_10	-7.16914	1.26592	1.49e-08	-12.1288	2.55819	2.13e-06	-5.40198	2.32178	0.0199835	-10.9641	3.50495	0.00175887
SA_CASPASE_CASCADE	-9.14828	1.16323	3.71e-15	-18.5856	3.12002	2.57e-09	-6.04751	2.2073	0.00614813	-11.226	2.45392	4.77e-06
REACTOME_TNF_SIGNALING	-9.59623	2.89903	0.000932445	-36.2258	7.91418	4.71e-06	-13.1075	5.59688	0.0191847	-13.2036	5.6672	0.0198157
BIOCARTA_TNFR1_PATHWAY	-10.0272	1.81096	3.08e-08	-22.039	3.86232	1.16e-08	-9.57744	4.29404	0.0257209	-13.5412	4.26752	0.00150833
PID_HDAC_CLASSI_PATHWAY	-10.3981	3.34574	0.00188444	-28.5367	9.90716	0.00397158	-17.8822	8.22998	0.0297945	-13.796	6.28879	0.0282539
BIOCARTA_DEATH_PATHWAY	-11.225	1.87876	2.31e-09	-27.3378	4.43147	6.87e-10	-9.41604	3.25443	0.00381219	-14.7418	4.89553	0.00260155
PID_CASPASE_PATHWAY	-13.1443	1.87687	2.5e-12	-29.2375	5.57824	1.59e-07	-9.56907	3.88738	0.0138329	-14.9076	4.53312	0.00100688
BIOCARTA_FAS_PATHWAY	-10.6782	1.70719	3.98e-10	-23.2441	3.94732	3.9e-09	-8.89227	3.86831	0.0215191	-15.5091	4.00623	0.000108282
REACTOME_CYTOSOLIC_SENSORS_OF_PATHOGEN_ASSOCIATED_DNA	-12.0156	2.94112	4.4e-05	-27.078	7.83941	0.000552172	-15.1867	6.85663	0.0267678	-15.5329	5.99098	0.00952203
PID_HIV_NEF_PATHWAY	-13.3437	1.76303	3.77e-14	-22.8796	4.20704	5.38e-08	-8.84453	3.31099	0.00755666	-16.5311	3.81441	1.47e-05
BIOCARTA_HIVNEF_PATHWAY	-13.1229	2.06614	2.13e-10	-24.3417	4.34649	2.14e-08	-10.606	4.23815	0.0123315	-17.9499	5.00715	0.000337273
PID_FAS_PATHWAY	-10.5498	2.00364	1.4e-07	-19.2598	4.64281	3.35e-05	-7.43869	3.65664	0.0419217	-18.9478	4.46117	2.16e-05
REACTOME_DEUBIQUITINATION	-15.507	3.71658	3.01e-05	-38.5286	10.7369	0.000332696	-15.5782	7.17357	0.029885	-27.3713	7.86885	0.000504338

## Sheet: S3
Supplementary Table-S3: Spearman correlation between prognostic pathways in Meta-cohort
From	To	R	p value
KEGG_FOCAL_ADHESION	KEGG_TGF_BETA_SIGNALING_PATHWAY	0.75054	0
KEGG_ECM_RECEPTOR_INTERACTION	KEGG_TGF_BETA_SIGNALING_PATHWAY	0.707488	0
KEGG_ADHERENS_JUNCTION	KEGG_TGF_BETA_SIGNALING_PATHWAY	0.605181	0
KEGG_GAP_JUNCTION	KEGG_TGF_BETA_SIGNALING_PATHWAY	0.610843	0
KEGG_COMPLEMENT_AND_COAGULATION_CASCADES	KEGG_TGF_BETA_SIGNALING_PATHWAY	0.553984	0
KEGG_REGULATION_OF_ACTIN_CYTOSKELETON	KEGG_TGF_BETA_SIGNALING_PATHWAY	0.664305	0
KEGG_HYPERTROPHIC_CARDIOMYOPATHY_HCM	KEGG_TGF_BETA_SIGNALING_PATHWAY	0.699387	0
KEGG_ARRHYTHMOGENIC_RIGHT_VENTRICULAR_CARDIOMYOPATHY_ARVC	KEGG_TGF_BETA_SIGNALING_PATHWAY	0.608518	0
KEGG_DILATED_CARDIOMYOPATHY	KEGG_TGF_BETA_SIGNALING_PATHWAY	0.686304	0
BIOCARTA_DNAFRAGMENT_PATHWAY	KEGG_TGF_BETA_SIGNALING_PATHWAY	-0.551298	0
BIOCARTA_GCR_PATHWAY	KEGG_TGF_BETA_SIGNALING_PATHWAY	0.587554	0
BIOCARTA_PLATELETAPP_PATHWAY	KEGG_TGF_BETA_SIGNALING_PATHWAY	0.597395	0
BIOCARTA_CARDIACEGF_PATHWAY	KEGG_TGF_BETA_SIGNALING_PATHWAY	0.586596	0
BIOCARTA_MITOCHONDRIA_PATHWAY	KEGG_TGF_BETA_SIGNALING_PATHWAY	-0.586053	0
BIOCARTA_TGFB_PATHWAY	KEGG_TGF_BETA_SIGNALING_PATHWAY	0.653693	0
BIOCARTA_LONGEVITY_PATHWAY	KEGG_TGF_BETA_SIGNALING_PATHWAY	0.668818	0
SIG_REGULATION_OF_THE_ACTIN_CYTOSKELETON_BY_RHO_GTPASES	KEGG_TGF_BETA_SIGNALING_PATHWAY	0.611852	0
PID_INTEGRIN1_PATHWAY	KEGG_TGF_BETA_SIGNALING_PATHWAY	0.700229	0
PID_INTEGRIN3_PATHWAY	KEGG_TGF_BETA_SIGNALING_PATHWAY	0.639169	0
PID_ARF6_TRAFFICKING_PATHWAY	KEGG_TGF_BETA_SIGNALING_PATHWAY	0.575553	0
PID_ATM_PATHWAY	KEGG_TGF_BETA_SIGNALING_PATHWAY	-0.553698	0
PID_ANGIOPOIETIN_RECEPTOR_PATHWAY	KEGG_TGF_BETA_SIGNALING_PATHWAY	0.646828	0
PID_S1P_S1P1_PATHWAY	KEGG_TGF_BETA_SIGNALING_PATHWAY	0.611415	0
PID_AVB3_INTEGRIN_PATHWAY	KEGG_TGF_BETA_SIGNALING_PATHWAY	0.710274	0
PID_SYNDECAN_4_PATHWAY	KEGG_TGF_BETA_SIGNALING_PATHWAY	0.63876	0
PID_ALK1_PATHWAY	KEGG_TGF_BETA_SIGNALING_PATHWAY	0.846935	0
PID_SYNDECAN_1_PATHWAY	KEGG_TGF_BETA_SIGNALING_PATHWAY	0.547454	0
PID_VEGFR1_PATHWAY	KEGG_TGF_BETA_SIGNALING_PATHWAY	0.592007	0
REACTOME_EXTRACELLULAR_MATRIX_ORGANIZATION	KEGG_TGF_BETA_SIGNALING_PATHWAY	0.731773	0
REACTOME_SIGNALING_BY_BMP	KEGG_TGF_BETA_SIGNALING_PATHWAY	0.766178	0
REACTOME_COLLAGEN_FORMATION	KEGG_TGF_BETA_SIGNALING_PATHWAY	0.561546	0
REACTOME_CS_DS_DEGRADATION	KEGG_TGF_BETA_SIGNALING_PATHWAY	0.595176	0
REACTOME_CHONDROITIN_SULFATE_BIOSYNTHESIS	KEGG_TGF_BETA_SIGNALING_PATHWAY	0.69098	0
REACTOME_KERATAN_SULFATE_BIOSYNTHESIS	KEGG_TGF_BETA_SIGNALING_PATHWAY	0.545269	0
REACTOME_CHONDROITIN_SULFATE_DERMATAN_SULFATE_METABOLISM	KEGG_TGF_BETA_SIGNALING_PATHWAY	0.638581	0
REACTOME_KERATAN_SULFATE_KERATIN_METABOLISM	KEGG_TGF_BETA_SIGNALING_PATHWAY	0.525851	0
REACTOME_KERATAN_SULFATE_DEGRADATION	KEGG_TGF_BETA_SIGNALING_PATHWAY	0.711199	0
REACTOME_GLYCOSAMINOGLYCAN_METABOLISM	KEGG_TGF_BETA_SIGNALING_PATHWAY	0.618474	0
REACTOME_INTEGRIN_CELL_SURFACE_INTERACTIONS	KEGG_TGF_BETA_SIGNALING_PATHWAY	0.725005	0
REACTOME_SIGNALING_BY_PDGF	KEGG_TGF_BETA_SIGNALING_PATHWAY	0.730189	0
REACTOME_AXON_GUIDANCE	KEGG_TGF_BETA_SIGNALING_PATHWAY	0.515583	0
REACTOME_NCAM1_INTERACTIONS	KEGG_TGF_BETA_SIGNALING_PATHWAY	0.539664	0
REACTOME_SEMAPHORIN_INTERACTIONS	KEGG_TGF_BETA_SIGNALING_PATHWAY	0.58439	0
REACTOME_SMOOTH_MUSCLE_CONTRACTION	KEGG_TGF_BETA_SIGNALING_PATHWAY	0.681131	0
REACTOME_CELL_EXTRACELLULAR_MATRIX_INTERACTIONS	KEGG_TGF_BETA_SIGNALING_PATHWAY	0.686545	0
REACTOME_CGMP_EFFECTS	KEGG_TGF_BETA_SIGNALING_PATHWAY	0.658309	0
REACTOME_NITRIC_OXIDE_STIMULATES_GUANYLATE_CYCLASE	KEGG_TGF_BETA_SIGNALING_PATHWAY	0.632793	0
REACTOME_PLATELET_HOMEOSTASIS	KEGG_TGF_BETA_SIGNALING_PATHWAY	0.604483	0
NABA_COLLAGENS	KEGG_TGF_BETA_SIGNALING_PATHWAY	0.653958	0
NABA_ECM_GLYCOPROTEINS	KEGG_TGF_BETA_SIGNALING_PATHWAY	0.809217	0
NABA_PROTEOGLYCANS	KEGG_TGF_BETA_SIGNALING_PATHWAY	0.779253	0
NABA_CORE_MATRISOME	KEGG_TGF_BETA_SIGNALING_PATHWAY	0.803984	0
NABA_BASEMENT_MEMBRANES	KEGG_TGF_BETA_SIGNALING_PATHWAY	0.648825	0
NABA_MATRISOME	KEGG_TGF_BETA_SIGNALING_PATHWAY	0.716164	0
BIOCARTA_BARD1_PATHWAY	KEGG_TGF_BETA_SIGNALING_PATHWAY	-0.598812	0
BIOCARTA_RECK_PATHWAY	KEGG_TGF_BETA_SIGNALING_PATHWAY	0.617542	0
BIOCARTA_SLRP_PATHWAY	KEGG_TGF_BETA_SIGNALING_PATHWAY	0.646129	0
REACTOME_POLB_DEPENDENT_LONG_PATCH_BASE_EXCISION_REPAIR	KEGG_TGF_BETA_SIGNALING_PATHWAY	-0.572561	0
REACTOME_ELASTIC_FIBRE_FORMATION	KEGG_TGF_BETA_SIGNALING_PATHWAY	0.807159	0
REACTOME_COLLAGEN_BIOSYNTHESIS_AND_MODIFYING_ENZYMES	KEGG_TGF_BETA_SIGNALING_PATHWAY	0.64882	0
REACTOME_SIGNALING_BY_VEGF	KEGG_TGF_BETA_SIGNALING_PATHWAY	0.507652	0
REACTOME_COENZYME_A_BIOSYNTHESIS	KEGG_TGF_BETA_SIGNALING_PATHWAY	-0.563854	0
REACTOME_ASSEMBLY_OF_COLLAGEN_FIBRILS_AND_OTHER_MULTIMERIC_STRUCTURES	KEGG_TGF_BETA_SIGNALING_PATHWAY	0.509126	0
REACTOME_DERMATAN_SULFATE_BIOSYNTHESIS	KEGG_TGF_BETA_SIGNALING_PATHWAY	0.711758	0
REACTOME_MOLECULES_ASSOCIATED_WITH_ELASTIC_FIBRES	KEGG_TGF_BETA_SIGNALING_PATHWAY	0.817909	0
REACTOME_CROSSLINKING_OF_COLLAGEN_FIBRILS	KEGG_TGF_BETA_SIGNALING_PATHWAY	0.646375	0
REACTOME_LAMININ_INTERACTIONS	KEGG_TGF_BETA_SIGNALING_PATHWAY	0.568043	0
REACTOME_SYNDECAN_INTERACTIONS	KEGG_TGF_BETA_SIGNALING_PATHWAY	0.622517	0
REACTOME_NON_INTEGRIN_MEMBRANE_ECM_INTERACTIONS	KEGG_TGF_BETA_SIGNALING_PATHWAY	0.635342	0
REACTOME_ECM_PROTEOGLYCANS	KEGG_TGF_BETA_SIGNALING_PATHWAY	0.755823	0
REACTOME_DISEASES_ASSOCIATED_WITH_GLYCOSAMINOGLYCAN_METABOLISM	KEGG_TGF_BETA_SIGNALING_PATHWAY	0.708014	0
REACTOME_DEFECTIVE_B4GALT7_CAUSES_EDS_PROGEROID_TYPE	KEGG_TGF_BETA_SIGNALING_PATHWAY	0.604565	0
REACTOME_DEFECTIVE_CHST3_CAUSES_SEDCJD	KEGG_TGF_BETA_SIGNALING_PATHWAY	0.70338	0
REACTOME_DEFECTIVE_CHST14_CAUSES_EDS_MUSCULOCONTRACTURAL_TYPE	KEGG_TGF_BETA_SIGNALING_PATHWAY	0.712801	0
REACTOME_DEFECTIVE_CHSY1_CAUSES_TPBS	KEGG_TGF_BETA_SIGNALING_PATHWAY	0.723643	0
REACTOME_DEFECTIVE_CHST6_CAUSES_MCDC1	KEGG_TGF_BETA_SIGNALING_PATHWAY	0.723034	0
REACTOME_DEFECTIVE_ST3GAL3_CAUSES_MCT12_AND_EIEE15	KEGG_TGF_BETA_SIGNALING_PATHWAY	0.723034	0
REACTOME_DEFECTIVE_B4GALT1_CAUSES_B4GALT1_CDG_CDG_2D	KEGG_TGF_BETA_SIGNALING_PATHWAY	0.71258	0
REACTOME_DISEASES_OF_GLYCOSYLATION	KEGG_TGF_BETA_SIGNALING_PATHWAY	0.550005	0
REACTOME_REGULATION_OF_INSULIN_LIKE_GROWTH_FACTOR_IGF_TRANSPORT_AND_UPTAKE_BY_INSULIN_LIKE_GROWTH_FACTOR_BINDING_PROTEINS_IGFBPS	KEGG_TGF_BETA_SIGNALING_PATHWAY	0.679763	0
REACTOME_GP1B_IX_V_ACTIVATION_SIGNALLING	KEGG_TGF_BETA_SIGNALING_PATHWAY	0.57331	0
REACTOME_REGULATION_OF_CYTOSKELETAL_REMODELING_AND_CELL_SPREADING_BY_IPP_COMPLEX_COMPONENTS	KEGG_TGF_BETA_SIGNALING_PATHWAY	0.595319	0
REACTOME_CHL1_INTERACTIONS	KEGG_TGF_BETA_SIGNALING_PATHWAY	0.529397	0
REACTOME_O_GLYCOSYLATION_OF_TSR_DOMAIN_CONTAINING_PROTEINS	KEGG_TGF_BETA_SIGNALING_PATHWAY	0.780233	0
REACTOME_LIGAND_RECEPTOR_INTERACTIONS	KEGG_TGF_BETA_SIGNALING_PATHWAY	0.612777	0
REACTOME_RESOLUTION_OF_D_LOOP_STRUCTURES	KEGG_TGF_BETA_SIGNALING_PATHWAY	-0.606423	0
REACTOME_RESPONSE_TO_ELEVATED_PLATELET_CYTOSOLIC_CA2PLUS	KEGG_TGF_BETA_SIGNALING_PATHWAY	0.740068	0
REACTOME_RUNX2_REGULATES_GENES_INVOLVED_IN_CELL_MIGRATION	KEGG_TGF_BETA_SIGNALING_PATHWAY	0.581402	0
REACTOME_COLLAGEN_CHAIN_TRIMERIZATION	KEGG_TGF_BETA_SIGNALING_PATHWAY	0.653958	0
REACTOME_SIGNALING_BY_RECEPTOR_TYROSINE_KINASES	KEGG_TGF_BETA_SIGNALING_PATHWAY	0.619974	0
KEGG_ECM_RECEPTOR_INTERACTION	KEGG_FOCAL_ADHESION	0.942918	0
KEGG_ADHERENS_JUNCTION	KEGG_FOCAL_ADHESION	0.610853	0
KEGG_TIGHT_JUNCTION	KEGG_FOCAL_ADHESION	0.586762	0
KEGG_GAP_JUNCTION	KEGG_FOCAL_ADHESION	0.681807	0
KEGG_COMPLEMENT_AND_COAGULATION_CASCADES	KEGG_FOCAL_ADHESION	0.560816	0
KEGG_REGULATION_OF_ACTIN_CYTOSKELETON	KEGG_FOCAL_ADHESION	0.870107	0
KEGG_HYPERTROPHIC_CARDIOMYOPATHY_HCM	KEGG_FOCAL_ADHESION	0.863345	0
KEGG_ARRHYTHMOGENIC_RIGHT_VENTRICULAR_CARDIOMYOPATHY_ARVC	KEGG_FOCAL_ADHESION	0.777246	0
KEGG_DILATED_CARDIOMYOPATHY	KEGG_FOCAL_ADHESION	0.86454	0
BIOCARTA_AGR_PATHWAY	KEGG_FOCAL_ADHESION	0.525278	0
BIOCARTA_DNAFRAGMENT_PATHWAY	KEGG_FOCAL_ADHESION	-0.590986	0
BIOCARTA_GCR_PATHWAY	KEGG_FOCAL_ADHESION	0.627645	0
BIOCARTA_PLATELETAPP_PATHWAY	KEGG_FOCAL_ADHESION	0.739295	0
BIOCARTA_CARDIACEGF_PATHWAY	KEGG_FOCAL_ADHESION	0.684611	0
BIOCARTA_MITOCHONDRIA_PATHWAY	KEGG_FOCAL_ADHESION	-0.598459	0
BIOCARTA_LONGEVITY_PATHWAY	KEGG_FOCAL_ADHESION	0.699188	0
BIOCARTA_VITCB_PATHWAY	KEGG_FOCAL_ADHESION	0.661711	0
SIG_REGULATION_OF_THE_ACTIN_CYTOSKELETON_BY_RHO_GTPASES	KEGG_FOCAL_ADHESION	0.783784	0
PID_INTEGRIN1_PATHWAY	KEGG_FOCAL_ADHESION	0.914433	0
PID_INTEGRIN3_PATHWAY	KEGG_FOCAL_ADHESION	0.794789	0
PID_ARF6_TRAFFICKING_PATHWAY	KEGG_FOCAL_ADHESION	0.758536	0
PID_ILK_PATHWAY	KEGG_FOCAL_ADHESION	0.680786	0
PID_WNT_SIGNALING_PATHWAY	KEGG_FOCAL_ADHESION	0.501834	0
PID_ATM_PATHWAY	KEGG_FOCAL_ADHESION	-0.557105	0
PID_ANGIOPOIETIN_RECEPTOR_PATHWAY	KEGG_FOCAL_ADHESION	0.791093	0
PID_S1P_S1P1_PATHWAY	KEGG_FOCAL_ADHESION	0.739457	0
PID_AVB3_INTEGRIN_PATHWAY	KEGG_FOCAL_ADHESION	0.89411	0
PID_SYNDECAN_4_PATHWAY	KEGG_FOCAL_ADHESION	0.80446	0
PID_ALK1_PATHWAY	KEGG_FOCAL_ADHESION	0.77138	0
PID_SYNDECAN_1_PATHWAY	KEGG_FOCAL_ADHESION	0.740456	0
PID_VEGFR1_PATHWAY	KEGG_FOCAL_ADHESION	0.694455	0
REACTOME_EXTRACELLULAR_MATRIX_ORGANIZATION	KEGG_FOCAL_ADHESION	0.890876	0
REACTOME_SIGNALING_BY_BMP	KEGG_FOCAL_ADHESION	0.616877	0
REACTOME_COLLAGEN_FORMATION	KEGG_FOCAL_ADHESION	0.789029	0
REACTOME_CS_DS_DEGRADATION	KEGG_FOCAL_ADHESION	0.72655	0
REACTOME_CHONDROITIN_SULFATE_BIOSYNTHESIS	KEGG_FOCAL_ADHESION	0.816199	0
REACTOME_KERATAN_SULFATE_BIOSYNTHESIS	KEGG_FOCAL_ADHESION	0.569963	0
REACTOME_CHONDROITIN_SULFATE_DERMATAN_SULFATE_METABOLISM	KEGG_FOCAL_ADHESION	0.792232	0
REACTOME_KERATAN_SULFATE_KERATIN_METABOLISM	KEGG_FOCAL_ADHESION	0.562916	0
REACTOME_KERATAN_SULFATE_DEGRADATION	KEGG_FOCAL_ADHESION	0.713826	0
REACTOME_HEPARAN_SULFATE_HEPARIN_HS_GAG_METABOLISM	KEGG_FOCAL_ADHESION	0.640862	0
REACTOME_GLYCOSAMINOGLYCAN_METABOLISM	KEGG_FOCAL_ADHESION	0.737719	0
REACTOME_INTEGRIN_CELL_SURFACE_INTERACTIONS	KEGG_FOCAL_ADHESION	0.911651	0
REACTOME_SIGNALING_BY_PDGF	KEGG_FOCAL_ADHESION	0.898629	0
REACTOME_AXON_GUIDANCE	KEGG_FOCAL_ADHESION	0.752236	0
REACTOME_NCAM1_INTERACTIONS	KEGG_FOCAL_ADHESION	0.75993	0
REACTOME_FANCONI_ANEMIA_PATHWAY	KEGG_FOCAL_ADHESION	-0.586836	0
REACTOME_CRMPS_IN_SEMA3A_SIGNALING	KEGG_FOCAL_ADHESION	0.575932	0
REACTOME_SEMAPHORIN_INTERACTIONS	KEGG_FOCAL_ADHESION	0.811463	0
REACTOME_SEMA3A_PLEXIN_REPULSION_SIGNALING_BY_INHIBITING_INTEGRIN_ADHESION	KEGG_FOCAL_ADHESION	0.589672	0
REACTOME_SMOOTH_MUSCLE_CONTRACTION	KEGG_FOCAL_ADHESION	0.849742	0
REACTOME_CELL_EXTRACELLULAR_MATRIX_INTERACTIONS	KEGG_FOCAL_ADHESION	0.880653	0
REACTOME_SIGNAL_TRANSDUCTION_BY_L1	KEGG_FOCAL_ADHESION	0.568624	0
REACTOME_CGMP_EFFECTS	KEGG_FOCAL_ADHESION	0.699921	0
REACTOME_NITRIC_OXIDE_STIMULATES_GUANYLATE_CYCLASE	KEGG_FOCAL_ADHESION	0.699466	0
REACTOME_PLATELET_HOMEOSTASIS	KEGG_FOCAL_ADHESION	0.64255	0
NABA_COLLAGENS	KEGG_FOCAL_ADHESION	0.863842	0
NABA_ECM_GLYCOPROTEINS	KEGG_FOCAL_ADHESION	0.880104	0
NABA_PROTEOGLYCANS	KEGG_FOCAL_ADHESION	0.835449	0
NABA_CORE_MATRISOME	KEGG_FOCAL_ADHESION	0.901886	0
NABA_BASEMENT_MEMBRANES	KEGG_FOCAL_ADHESION	0.898998	0
NABA_MATRISOME	KEGG_FOCAL_ADHESION	0.813699	0
BIOCARTA_NPP1_PATHWAY	KEGG_FOCAL_ADHESION	0.634834	0
BIOCARTA_BARD1_PATHWAY	KEGG_FOCAL_ADHESION	-0.590399	0
BIOCARTA_RECK_PATHWAY	KEGG_FOCAL_ADHESION	0.766964	0
BIOCARTA_SLRP_PATHWAY	KEGG_FOCAL_ADHESION	0.634015	0
REACTOME_POLB_DEPENDENT_LONG_PATCH_BASE_EXCISION_REPAIR	KEGG_FOCAL_ADHESION	-0.588355	0
REACTOME_SMAC_XIAP_REGULATED_APOPTOTIC_RESPONSE	KEGG_FOCAL_ADHESION	-0.515274	0
REACTOME_ELASTIC_FIBRE_FORMATION	KEGG_FOCAL_ADHESION	0.856818	0
REACTOME_COLLAGEN_BIOSYNTHESIS_AND_MODIFYING_ENZYMES	KEGG_FOCAL_ADHESION	0.85708	0
REACTOME_SIGNALING_BY_VEGF	KEGG_FOCAL_ADHESION	0.656668	0
REACTOME_COENZYME_A_BIOSYNTHESIS	KEGG_FOCAL_ADHESION	-0.528195	0
REACTOME_ASSEMBLY_OF_COLLAGEN_FIBRILS_AND_OTHER_MULTIMERIC_STRUCTURES	KEGG_FOCAL_ADHESION	0.741531	0
REACTOME_DERMATAN_SULFATE_BIOSYNTHESIS	KEGG_FOCAL_ADHESION	0.837181	0
REACTOME_MOLECULES_ASSOCIATED_WITH_ELASTIC_FIBRES	KEGG_FOCAL_ADHESION	0.833992	0
REACTOME_CROSSLINKING_OF_COLLAGEN_FIBRILS	KEGG_FOCAL_ADHESION	0.846264	0
REACTOME_LAMININ_INTERACTIONS	KEGG_FOCAL_ADHESION	0.830577	0
REACTOME_SYNDECAN_INTERACTIONS	KEGG_FOCAL_ADHESION	0.832555	0
REACTOME_NON_INTEGRIN_MEMBRANE_ECM_INTERACTIONS	KEGG_FOCAL_ADHESION	0.870324	0
REACTOME_ECM_PROTEOGLYCANS	KEGG_FOCAL_ADHESION	0.932402	0
REACTOME_DISEASES_ASSOCIATED_WITH_GLYCOSAMINOGLYCAN_METABOLISM	KEGG_FOCAL_ADHESION	0.832299	0
REACTOME_DEFECTIVE_B4GALT7_CAUSES_EDS_PROGEROID_TYPE	KEGG_FOCAL_ADHESION	0.784564	0
REACTOME_DEFECTIVE_CHST3_CAUSES_SEDCJD	KEGG_FOCAL_ADHESION	0.859046	0
REACTOME_DEFECTIVE_CHST14_CAUSES_EDS_MUSCULOCONTRACTURAL_TYPE	KEGG_FOCAL_ADHESION	0.854807	0
REACTOME_DEFECTIVE_CHSY1_CAUSES_TPBS	KEGG_FOCAL_ADHESION	0.859115	0
REACTOME_DEFECTIVE_CHST6_CAUSES_MCDC1	KEGG_FOCAL_ADHESION	0.709197	0
REACTOME_DEFECTIVE_EXT2_CAUSES_EXOSTOSES_2	KEGG_FOCAL_ADHESION	0.530183	0
REACTOME_DEFECTIVE_ST3GAL3_CAUSES_MCT12_AND_EIEE15	KEGG_FOCAL_ADHESION	0.709197	0
REACTOME_DEFECTIVE_B4GALT1_CAUSES_B4GALT1_CDG_CDG_2D	KEGG_FOCAL_ADHESION	0.720558	0
REACTOME_DISEASES_OF_GLYCOSYLATION	KEGG_FOCAL_ADHESION	0.667578	0
REACTOME_REGULATION_OF_INSULIN_LIKE_GROWTH_FACTOR_IGF_TRANSPORT_AND_UPTAKE_BY_INSULIN_LIKE_GROWTH_FACTOR_BINDING_PROTEINS_IGFBPS	KEGG_FOCAL_ADHESION	0.707299	0
REACTOME_GP1B_IX_V_ACTIVATION_SIGNALLING	KEGG_FOCAL_ADHESION	0.820643	0
REACTOME_REGULATION_OF_CYTOSKELETAL_REMODELING_AND_CELL_SPREADING_BY_IPP_COMPLEX_COMPONENTS	KEGG_FOCAL_ADHESION	0.779896	0
REACTOME_CHL1_INTERACTIONS	KEGG_FOCAL_ADHESION	0.678349	0
REACTOME_O_GLYCOSYLATION_OF_TSR_DOMAIN_CONTAINING_PROTEINS	KEGG_FOCAL_ADHESION	0.835486	0
REACTOME_LIGAND_RECEPTOR_INTERACTIONS	KEGG_FOCAL_ADHESION	0.583427	0
REACTOME_GLI_PROTEINS_BIND_PROMOTERS_OF_HH_RESPONSIVE_GENES_TO_PROMOTE_TRANSCRIPTION	KEGG_FOCAL_ADHESION	0.56313	0
REACTOME_RESOLUTION_OF_D_LOOP_STRUCTURES	KEGG_FOCAL_ADHESION	-0.642494	0
REACTOME_RESPONSE_TO_ELEVATED_PLATELET_CYTOSOLIC_CA2PLUS	KEGG_FOCAL_ADHESION	0.773468	0
REACTOME_RUNX2_REGULATES_GENES_INVOLVED_IN_CELL_MIGRATION	KEGG_FOCAL_ADHESION	0.730608	0
REACTOME_COLLAGEN_CHAIN_TRIMERIZATION	KEGG_FOCAL_ADHESION	0.863842	0
REACTOME_TRANSCRIPTIONAL_REGULATION_BY_E2F6	KEGG_FOCAL_ADHESION	-0.54099	0
REACTOME_SIGNALING_BY_RECEPTOR_TYROSINE_KINASES	KEGG_FOCAL_ADHESION	0.812883	0
KEGG_ADHERENS_JUNCTION	KEGG_ECM_RECEPTOR_INTERACTION	0.513573	0
KEGG_TIGHT_JUNCTION	KEGG_ECM_RECEPTOR_INTERACTION	0.503043	0
KEGG_GAP_JUNCTION	KEGG_ECM_RECEPTOR_INTERACTION	0.55818	0
KEGG_COMPLEMENT_AND_COAGULATION_CASCADES	KEGG_ECM_RECEPTOR_INTERACTION	0.578092	0
KEGG_REGULATION_OF_ACTIN_CYTOSKELETON	KEGG_ECM_RECEPTOR_INTERACTION	0.752945	0
KEGG_HYPERTROPHIC_CARDIOMYOPATHY_HCM	KEGG_ECM_RECEPTOR_INTERACTION	0.792705	0
KEGG_ARRHYTHMOGENIC_RIGHT_VENTRICULAR_CARDIOMYOPATHY_ARVC	KEGG_ECM_RECEPTOR_INTERACTION	0.727479	0
KEGG_DILATED_CARDIOMYOPATHY	KEGG_ECM_RECEPTOR_INTERACTION	0.772756	0
BIOCARTA_PLATELETAPP_PATHWAY	KEGG_ECM_RECEPTOR_INTERACTION	0.765184	0
BIOCARTA_CARDIACEGF_PATHWAY	KEGG_ECM_RECEPTOR_INTERACTION	0.610065	0
BIOCARTA_MITOCHONDRIA_PATHWAY	KEGG_ECM_RECEPTOR_INTERACTION	-0.508237	0
BIOCARTA_LONGEVITY_PATHWAY	KEGG_ECM_RECEPTOR_INTERACTION	0.549187	0
BIOCARTA_VITCB_PATHWAY	KEGG_ECM_RECEPTOR_INTERACTION	0.686321	0
SIG_REGULATION_OF_THE_ACTIN_CYTOSKELETON_BY_RHO_GTPASES	KEGG_ECM_RECEPTOR_INTERACTION	0.699025	0
PID_INTEGRIN1_PATHWAY	KEGG_ECM_RECEPTOR_INTERACTION	0.957814	0
PID_INTEGRIN3_PATHWAY	KEGG_ECM_RECEPTOR_INTERACTION	0.87019	0
PID_ARF6_TRAFFICKING_PATHWAY	KEGG_ECM_RECEPTOR_INTERACTION	0.67562	0
PID_ILK_PATHWAY	KEGG_ECM_RECEPTOR_INTERACTION	0.619384	0
PID_WNT_SIGNALING_PATHWAY	KEGG_ECM_RECEPTOR_INTERACTION	0.560451	0
PID_ANGIOPOIETIN_RECEPTOR_PATHWAY	KEGG_ECM_RECEPTOR_INTERACTION	0.732162	0
PID_S1P_S1P1_PATHWAY	KEGG_ECM_RECEPTOR_INTERACTION	0.735633	0
PID_AVB3_INTEGRIN_PATHWAY	KEGG_ECM_RECEPTOR_INTERACTION	0.911122	0
PID_SYNDECAN_4_PATHWAY	KEGG_ECM_RECEPTOR_INTERACTION	0.784942	0
PID_ALK1_PATHWAY	KEGG_ECM_RECEPTOR_INTERACTION	0.701372	0
PID_SYNDECAN_1_PATHWAY	KEGG_ECM_RECEPTOR_INTERACTION	0.842966	0
PID_VEGFR1_PATHWAY	KEGG_ECM_RECEPTOR_INTERACTION	0.600143	0
REACTOME_EXTRACELLULAR_MATRIX_ORGANIZATION	KEGG_ECM_RECEPTOR_INTERACTION	0.934328	0
REACTOME_COLLAGEN_FORMATION	KEGG_ECM_RECEPTOR_INTERACTION	0.893489	0
REACTOME_HS_GAG_DEGRADATION	KEGG_ECM_RECEPTOR_INTERACTION	0.533526	0
REACTOME_CS_DS_DEGRADATION	KEGG_ECM_RECEPTOR_INTERACTION	0.717678	0
REACTOME_CHONDROITIN_SULFATE_BIOSYNTHESIS	KEGG_ECM_RECEPTOR_INTERACTION	0.810824	0
REACTOME_KERATAN_SULFATE_BIOSYNTHESIS	KEGG_ECM_RECEPTOR_INTERACTION	0.536101	0
REACTOME_CHONDROITIN_SULFATE_DERMATAN_SULFATE_METABOLISM	KEGG_ECM_RECEPTOR_INTERACTION	0.786652	0
REACTOME_KERATAN_SULFATE_KERATIN_METABOLISM	KEGG_ECM_RECEPTOR_INTERACTION	0.54725	0
REACTOME_KERATAN_SULFATE_DEGRADATION	KEGG_ECM_RECEPTOR_INTERACTION	0.647902	0
REACTOME_HEPARAN_SULFATE_HEPARIN_HS_GAG_METABOLISM	KEGG_ECM_RECEPTOR_INTERACTION	0.685121	0
REACTOME_GLYCOSAMINOGLYCAN_METABOLISM	KEGG_ECM_RECEPTOR_INTERACTION	0.772796	0
REACTOME_INTEGRIN_CELL_SURFACE_INTERACTIONS	KEGG_ECM_RECEPTOR_INTERACTION	0.942613	0
REACTOME_SIGNALING_BY_PDGF	KEGG_ECM_RECEPTOR_INTERACTION	0.906225	0
REACTOME_AXON_GUIDANCE	KEGG_ECM_RECEPTOR_INTERACTION	0.705574	0
REACTOME_NCAM1_INTERACTIONS	KEGG_ECM_RECEPTOR_INTERACTION	0.732742	0
REACTOME_CRMPS_IN_SEMA3A_SIGNALING	KEGG_ECM_RECEPTOR_INTERACTION	0.563267	0
REACTOME_SEMAPHORIN_INTERACTIONS	KEGG_ECM_RECEPTOR_INTERACTION	0.733876	0
REACTOME_SEMA3A_PLEXIN_REPULSION_SIGNALING_BY_INHIBITING_INTEGRIN_ADHESION	KEGG_ECM_RECEPTOR_INTERACTION	0.539321	0
REACTOME_SMOOTH_MUSCLE_CONTRACTION	KEGG_ECM_RECEPTOR_INTERACTION	0.741767	0
REACTOME_CELL_EXTRACELLULAR_MATRIX_INTERACTIONS	KEGG_ECM_RECEPTOR_INTERACTION	0.765066	0
REACTOME_SIGNAL_TRANSDUCTION_BY_L1	KEGG_ECM_RECEPTOR_INTERACTION	0.52988	0
REACTOME_CGMP_EFFECTS	KEGG_ECM_RECEPTOR_INTERACTION	0.560585	0
REACTOME_NITRIC_OXIDE_STIMULATES_GUANYLATE_CYCLASE	KEGG_ECM_RECEPTOR_INTERACTION	0.562896	0
REACTOME_PLATELET_HOMEOSTASIS	KEGG_ECM_RECEPTOR_INTERACTION	0.501513	0
NABA_COLLAGENS	KEGG_ECM_RECEPTOR_INTERACTION	0.911934	0
NABA_ECM_GLYCOPROTEINS	KEGG_ECM_RECEPTOR_INTERACTION	0.85731	0
NABA_PROTEOGLYCANS	KEGG_ECM_RECEPTOR_INTERACTION	0.810254	0
NABA_CORE_MATRISOME	KEGG_ECM_RECEPTOR_INTERACTION	0.891481	0
NABA_BASEMENT_MEMBRANES	KEGG_ECM_RECEPTOR_INTERACTION	0.912356	0
NABA_MATRISOME	KEGG_ECM_RECEPTOR_INTERACTION	0.854476	0
BIOCARTA_NPP1_PATHWAY	KEGG_ECM_RECEPTOR_INTERACTION	0.680651	0
BIOCARTA_RECK_PATHWAY	KEGG_ECM_RECEPTOR_INTERACTION	0.792218	0
BIOCARTA_SLRP_PATHWAY	KEGG_ECM_RECEPTOR_INTERACTION	0.621976	0
REACTOME_ELASTIC_FIBRE_FORMATION	KEGG_ECM_RECEPTOR_INTERACTION	0.833695	0
REACTOME_COLLAGEN_BIOSYNTHESIS_AND_MODIFYING_ENZYMES	KEGG_ECM_RECEPTOR_INTERACTION	0.910414	0
REACTOME_SIGNALING_BY_VEGF	KEGG_ECM_RECEPTOR_INTERACTION	0.590077	0
REACTOME_ASSEMBLY_OF_COLLAGEN_FIBRILS_AND_OTHER_MULTIMERIC_STRUCTURES	KEGG_ECM_RECEPTOR_INTERACTION	0.858839	0
REACTOME_DERMATAN_SULFATE_BIOSYNTHESIS	KEGG_ECM_RECEPTOR_INTERACTION	0.803834	0
REACTOME_MOLECULES_ASSOCIATED_WITH_ELASTIC_FIBRES	KEGG_ECM_RECEPTOR_INTERACTION	0.799999	0
REACTOME_CROSSLINKING_OF_COLLAGEN_FIBRILS	KEGG_ECM_RECEPTOR_INTERACTION	0.871838	0
REACTOME_LAMININ_INTERACTIONS	KEGG_ECM_RECEPTOR_INTERACTION	0.873165	0
REACTOME_SYNDECAN_INTERACTIONS	KEGG_ECM_RECEPTOR_INTERACTION	0.906396	0
REACTOME_NON_INTEGRIN_MEMBRANE_ECM_INTERACTIONS	KEGG_ECM_RECEPTOR_INTERACTION	0.935734	0
REACTOME_ECM_PROTEOGLYCANS	KEGG_ECM_RECEPTOR_INTERACTION	0.943972	0
REACTOME_DISEASES_ASSOCIATED_WITH_GLYCOSAMINOGLYCAN_METABOLISM	KEGG_ECM_RECEPTOR_INTERACTION	0.801388	0
REACTOME_DEFECTIVE_B4GALT7_CAUSES_EDS_PROGEROID_TYPE	KEGG_ECM_RECEPTOR_INTERACTION	0.800997	0
REACTOME_DEFECTIVE_CHST3_CAUSES_SEDCJD	KEGG_ECM_RECEPTOR_INTERACTION	0.837222	0
REACTOME_DEFECTIVE_CHST14_CAUSES_EDS_MUSCULOCONTRACTURAL_TYPE	KEGG_ECM_RECEPTOR_INTERACTION	0.842815	0
REACTOME_DEFECTIVE_CHSY1_CAUSES_TPBS	KEGG_ECM_RECEPTOR_INTERACTION	0.85234	0
REACTOME_DEFECTIVE_CHST6_CAUSES_MCDC1	KEGG_ECM_RECEPTOR_INTERACTION	0.628832	0
REACTOME_DEFECTIVE_EXT2_CAUSES_EXOSTOSES_2	KEGG_ECM_RECEPTOR_INTERACTION	0.547307	0
REACTOME_DEFECTIVE_ST3GAL3_CAUSES_MCT12_AND_EIEE15	KEGG_ECM_RECEPTOR_INTERACTION	0.628832	0
REACTOME_DEFECTIVE_B4GALT1_CAUSES_B4GALT1_CDG_CDG_2D	KEGG_ECM_RECEPTOR_INTERACTION	0.643587	0
REACTOME_DISEASES_OF_GLYCOSYLATION	KEGG_ECM_RECEPTOR_INTERACTION	0.689618	0
REACTOME_REGULATION_OF_INSULIN_LIKE_GROWTH_FACTOR_IGF_TRANSPORT_AND_UPTAKE_BY_INSULIN_LIKE_GROWTH_FACTOR_BINDING_PROTEINS_IGFBPS	KEGG_ECM_RECEPTOR_INTERACTION	0.740633	0
REACTOME_GP1B_IX_V_ACTIVATION_SIGNALLING	KEGG_ECM_RECEPTOR_INTERACTION	0.753598	0
REACTOME_REGULATION_OF_CYTOSKELETAL_REMODELING_AND_CELL_SPREADING_BY_IPP_COMPLEX_COMPONENTS	KEGG_ECM_RECEPTOR_INTERACTION	0.653755	0
REACTOME_CHL1_INTERACTIONS	KEGG_ECM_RECEPTOR_INTERACTION	0.703695	0
REACTOME_O_GLYCOSYLATION_OF_TSR_DOMAIN_CONTAINING_PROTEINS	KEGG_ECM_RECEPTOR_INTERACTION	0.791306	0
REACTOME_LIGAND_RECEPTOR_INTERACTIONS	KEGG_ECM_RECEPTOR_INTERACTION	0.518014	0
REACTOME_RESOLUTION_OF_D_LOOP_STRUCTURES	KEGG_ECM_RECEPTOR_INTERACTION	-0.5486	0
REACTOME_RESPONSE_TO_ELEVATED_PLATELET_CYTOSOLIC_CA2PLUS	KEGG_ECM_RECEPTOR_INTERACTION	0.738353	0
REACTOME_RUNX2_REGULATES_GENES_INVOLVED_IN_CELL_MIGRATION	KEGG_ECM_RECEPTOR_INTERACTION	0.742391	0
REACTOME_COLLAGEN_CHAIN_TRIMERIZATION	KEGG_ECM_RECEPTOR_INTERACTION	0.911934	0
REACTOME_SIGNALING_BY_RECEPTOR_TYROSINE_KINASES	KEGG_ECM_RECEPTOR_INTERACTION	0.82042	0
KEGG_GAP_JUNCTION	KEGG_ADHERENS_JUNCTION	0.585123	0
KEGG_REGULATION_OF_ACTIN_CYTOSKELETON	KEGG_ADHERENS_JUNCTION	0.625669	0
KEGG_HYPERTROPHIC_CARDIOMYOPATHY_HCM	KEGG_ADHERENS_JUNCTION	0.549278	0
KEGG_ARRHYTHMOGENIC_RIGHT_VENTRICULAR_CARDIOMYOPATHY_ARVC	KEGG_ADHERENS_JUNCTION	0.621329	0
KEGG_DILATED_CARDIOMYOPATHY	KEGG_ADHERENS_JUNCTION	0.531756	0
BIOCARTA_AGR_PATHWAY	KEGG_ADHERENS_JUNCTION	0.501745	0
BIOCARTA_DNAFRAGMENT_PATHWAY	KEGG_ADHERENS_JUNCTION	-0.522348	0
BIOCARTA_MITOCHONDRIA_PATHWAY	KEGG_ADHERENS_JUNCTION	-0.513934	0
BIOCARTA_TGFB_PATHWAY	KEGG_ADHERENS_JUNCTION	0.706405	0
BIOCARTA_LONGEVITY_PATHWAY	KEGG_ADHERENS_JUNCTION	0.522878	0
SIG_REGULATION_OF_THE_ACTIN_CYTOSKELETON_BY_RHO_GTPASES	KEGG_ADHERENS_JUNCTION	0.566213	0
PID_INTEGRIN1_PATHWAY	KEGG_ADHERENS_JUNCTION	0.533029	0
PID_ARF6_TRAFFICKING_PATHWAY	KEGG_ADHERENS_JUNCTION	0.520814	0
PID_RET_PATHWAY	KEGG_ADHERENS_JUNCTION	0.600244	0
PID_ANGIOPOIETIN_RECEPTOR_PATHWAY	KEGG_ADHERENS_JUNCTION	0.604029	0
PID_AVB3_INTEGRIN_PATHWAY	KEGG_ADHERENS_JUNCTION	0.568158	0
PID_SYNDECAN_4_PATHWAY	KEGG_ADHERENS_JUNCTION	0.504911	0
PID_ALK1_PATHWAY	KEGG_ADHERENS_JUNCTION	0.604951	0
PID_VEGFR1_PATHWAY	KEGG_ADHERENS_JUNCTION	0.522031	0
REACTOME_SIGNALING_BY_BMP	KEGG_ADHERENS_JUNCTION	0.53646	0
REACTOME_SIGNALING_BY_PDGF	KEGG_ADHERENS_JUNCTION	0.593851	0
REACTOME_AXON_GUIDANCE	KEGG_ADHERENS_JUNCTION	0.613984	0
REACTOME_SEMAPHORIN_INTERACTIONS	KEGG_ADHERENS_JUNCTION	0.514478	0
REACTOME_SMOOTH_MUSCLE_CONTRACTION	KEGG_ADHERENS_JUNCTION	0.546456	0
REACTOME_CELL_EXTRACELLULAR_MATRIX_INTERACTIONS	KEGG_ADHERENS_JUNCTION	0.533152	0
REACTOME_SIGNAL_TRANSDUCTION_BY_L1	KEGG_ADHERENS_JUNCTION	0.611162	0
NABA_ECM_GLYCOPROTEINS	KEGG_ADHERENS_JUNCTION	0.53442	0
NABA_CORE_MATRISOME	KEGG_ADHERENS_JUNCTION	0.53718	0
NABA_BASEMENT_MEMBRANES	KEGG_ADHERENS_JUNCTION	0.551354	0
REACTOME_ELASTIC_FIBRE_FORMATION	KEGG_ADHERENS_JUNCTION	0.536321	0
REACTOME_SIGNALING_BY_VEGF	KEGG_ADHERENS_JUNCTION	0.524389	0
REACTOME_MOLECULES_ASSOCIATED_WITH_ELASTIC_FIBRES	KEGG_ADHERENS_JUNCTION	0.530957	0
REACTOME_LAMININ_INTERACTIONS	KEGG_ADHERENS_JUNCTION	0.51592	0
REACTOME_SYNDECAN_INTERACTIONS	KEGG_ADHERENS_JUNCTION	0.510953	0
REACTOME_NON_INTEGRIN_MEMBRANE_ECM_INTERACTIONS	KEGG_ADHERENS_JUNCTION	0.546027	0
REACTOME_ECM_PROTEOGLYCANS	KEGG_ADHERENS_JUNCTION	0.573038	0
REACTOME_DISEASES_ASSOCIATED_WITH_GLYCOSAMINOGLYCAN_METABOLISM	KEGG_ADHERENS_JUNCTION	0.509684	0
REACTOME_RESPONSE_TO_ELEVATED_PLATELET_CYTOSOLIC_CA2PLUS	KEGG_ADHERENS_JUNCTION	0.528223	0
REACTOME_SIGNALING_BY_RECEPTOR_TYROSINE_KINASES	KEGG_ADHERENS_JUNCTION	0.63926	0
KEGG_REGULATION_OF_ACTIN_CYTOSKELETON	KEGG_TIGHT_JUNCTION	0.544492	0
KEGG_HYPERTROPHIC_CARDIOMYOPATHY_HCM	KEGG_TIGHT_JUNCTION	0.573284	0
KEGG_ARRHYTHMOGENIC_RIGHT_VENTRICULAR_CARDIOMYOPATHY_ARVC	KEGG_TIGHT_JUNCTION	0.621392	0
KEGG_DILATED_CARDIOMYOPATHY	KEGG_TIGHT_JUNCTION	0.570675	0
BIOCARTA_CARDIACEGF_PATHWAY	KEGG_TIGHT_JUNCTION	0.56567	0
SIG_REGULATION_OF_THE_ACTIN_CYTOSKELETON_BY_RHO_GTPASES	KEGG_TIGHT_JUNCTION	0.608478	0
PID_ARF6_TRAFFICKING_PATHWAY	KEGG_TIGHT_JUNCTION	0.539132	0
PID_ATM_PATHWAY	KEGG_TIGHT_JUNCTION	-0.520334	0
REACTOME_EXTRACELLULAR_MATRIX_ORGANIZATION	KEGG_TIGHT_JUNCTION	0.513137	0
REACTOME_FANCONI_ANEMIA_PATHWAY	KEGG_TIGHT_JUNCTION	-0.542508	0
REACTOME_SEMAPHORIN_INTERACTIONS	KEGG_TIGHT_JUNCTION	0.550018	0
REACTOME_SMOOTH_MUSCLE_CONTRACTION	KEGG_TIGHT_JUNCTION	0.655078	0
REACTOME_CELL_EXTRACELLULAR_MATRIX_INTERACTIONS	KEGG_TIGHT_JUNCTION	0.597139	0
NABA_ECM_GLYCOPROTEINS	KEGG_TIGHT_JUNCTION	0.540423	0
NABA_CORE_MATRISOME	KEGG_TIGHT_JUNCTION	0.528436	0
NABA_BASEMENT_MEMBRANES	KEGG_TIGHT_JUNCTION	0.520412	0
REACTOME_POLB_DEPENDENT_LONG_PATCH_BASE_EXCISION_REPAIR	KEGG_TIGHT_JUNCTION	-0.517813	0
REACTOME_ELASTIC_FIBRE_FORMATION	KEGG_TIGHT_JUNCTION	0.52041	0
REACTOME_MOLECULES_ASSOCIATED_WITH_ELASTIC_FIBRES	KEGG_TIGHT_JUNCTION	0.532881	0
REACTOME_NON_INTEGRIN_MEMBRANE_ECM_INTERACTIONS	KEGG_TIGHT_JUNCTION	0.518937	0
REACTOME_ECM_PROTEOGLYCANS	KEGG_TIGHT_JUNCTION	0.509597	0
REACTOME_DISEASES_ASSOCIATED_WITH_GLYCOSAMINOGLYCAN_METABOLISM	KEGG_TIGHT_JUNCTION	0.518241	0
REACTOME_DEFECTIVE_CHST6_CAUSES_MCDC1	KEGG_TIGHT_JUNCTION	0.501842	0
REACTOME_DEFECTIVE_ST3GAL3_CAUSES_MCT12_AND_EIEE15	KEGG_TIGHT_JUNCTION	0.501842	0
REACTOME_DEFECTIVE_B4GALT1_CAUSES_B4GALT1_CDG_CDG_2D	KEGG_TIGHT_JUNCTION	0.500422	0
REACTOME_RESOLUTION_OF_D_LOOP_STRUCTURES	KEGG_TIGHT_JUNCTION	-0.563336	0
REACTOME_TRANSCRIPTIONAL_REGULATION_BY_E2F6	KEGG_TIGHT_JUNCTION	-0.514594	0
KEGG_REGULATION_OF_ACTIN_CYTOSKELETON	KEGG_GAP_JUNCTION	0.727395	0
KEGG_HYPERTROPHIC_CARDIOMYOPATHY_HCM	KEGG_GAP_JUNCTION	0.668598	0
KEGG_ARRHYTHMOGENIC_RIGHT_VENTRICULAR_CARDIOMYOPATHY_ARVC	KEGG_GAP_JUNCTION	0.618456	0
KEGG_DILATED_CARDIOMYOPATHY	KEGG_GAP_JUNCTION	0.684474	0
BIOCARTA_DNAFRAGMENT_PATHWAY	KEGG_GAP_JUNCTION	-0.590141	0
BIOCARTA_GCR_PATHWAY	KEGG_GAP_JUNCTION	0.546893	0
BIOCARTA_PLATELETAPP_PATHWAY	KEGG_GAP_JUNCTION	0.555309	0
BIOCARTA_CARDIACEGF_PATHWAY	KEGG_GAP_JUNCTION	0.556584	0
BIOCARTA_MITOCHONDRIA_PATHWAY	KEGG_GAP_JUNCTION	-0.558553	0
BIOCARTA_LONGEVITY_PATHWAY	KEGG_GAP_JUNCTION	0.651627	0
SIG_REGULATION_OF_THE_ACTIN_CYTOSKELETON_BY_RHO_GTPASES	KEGG_GAP_JUNCTION	0.615265	0
PID_INTEGRIN1_PATHWAY	KEGG_GAP_JUNCTION	0.56786	0
PID_ARF6_TRAFFICKING_PATHWAY	KEGG_GAP_JUNCTION	0.618286	0
PID_ATM_PATHWAY	KEGG_GAP_JUNCTION	-0.535022	0
PID_ANGIOPOIETIN_RECEPTOR_PATHWAY	KEGG_GAP_JUNCTION	0.570503	0
PID_S1P_S1P1_PATHWAY	KEGG_GAP_JUNCTION	0.537405	0
PID_AVB3_INTEGRIN_PATHWAY	KEGG_GAP_JUNCTION	0.571354	0
PID_SYNDECAN_4_PATHWAY	KEGG_GAP_JUNCTION	0.522985	0
PID_ALK1_PATHWAY	KEGG_GAP_JUNCTION	0.671865	0
PID_VEGFR1_PATHWAY	KEGG_GAP_JUNCTION	0.524934	0
REACTOME_EXTRACELLULAR_MATRIX_ORGANIZATION	KEGG_GAP_JUNCTION	0.571961	0
REACTOME_SIGNALING_BY_BMP	KEGG_GAP_JUNCTION	0.624904	0
REACTOME_CS_DS_DEGRADATION	KEGG_GAP_JUNCTION	0.539091	0
REACTOME_CHONDROITIN_SULFATE_BIOSYNTHESIS	KEGG_GAP_JUNCTION	0.574373	0
REACTOME_CHONDROITIN_SULFATE_DERMATAN_SULFATE_METABOLISM	KEGG_GAP_JUNCTION	0.563973	0
REACTOME_KERATAN_SULFATE_DEGRADATION	KEGG_GAP_JUNCTION	0.58404	0
REACTOME_GLYCOSAMINOGLYCAN_METABOLISM	KEGG_GAP_JUNCTION	0.52199	0
REACTOME_INTEGRIN_CELL_SURFACE_INTERACTIONS	KEGG_GAP_JUNCTION	0.557808	0
REACTOME_SIGNALING_BY_PDGF	KEGG_GAP_JUNCTION	0.620822	0
REACTOME_AXON_GUIDANCE	KEGG_GAP_JUNCTION	0.588804	0
REACTOME_NCAM1_INTERACTIONS	KEGG_GAP_JUNCTION	0.563363	0
REACTOME_FANCONI_ANEMIA_PATHWAY	KEGG_GAP_JUNCTION	-0.521724	0
REACTOME_SEMAPHORIN_INTERACTIONS	KEGG_GAP_JUNCTION	0.554617	0
REACTOME_SMOOTH_MUSCLE_CONTRACTION	KEGG_GAP_JUNCTION	0.662897	0
REACTOME_CELL_EXTRACELLULAR_MATRIX_INTERACTIONS	KEGG_GAP_JUNCTION	0.663416	0
REACTOME_CGMP_EFFECTS	KEGG_GAP_JUNCTION	0.676377	0
REACTOME_NITRIC_OXIDE_STIMULATES_GUANYLATE_CYCLASE	KEGG_GAP_JUNCTION	0.647521	0
REACTOME_PLATELET_HOMEOSTASIS	KEGG_GAP_JUNCTION	0.671495	0
NABA_COLLAGENS	KEGG_GAP_JUNCTION	0.528687	0
NABA_ECM_GLYCOPROTEINS	KEGG_GAP_JUNCTION	0.666178	0
NABA_PROTEOGLYCANS	KEGG_GAP_JUNCTION	0.626313	0
NABA_CORE_MATRISOME	KEGG_GAP_JUNCTION	0.658148	0
NABA_BASEMENT_MEMBRANES	KEGG_GAP_JUNCTION	0.606748	0
NABA_MATRISOME	KEGG_GAP_JUNCTION	0.517537	0
BIOCARTA_BARD1_PATHWAY	KEGG_GAP_JUNCTION	-0.565445	0
REACTOME_POLB_DEPENDENT_LONG_PATCH_BASE_EXCISION_REPAIR	KEGG_GAP_JUNCTION	-0.588125	0
REACTOME_ELASTIC_FIBRE_FORMATION	KEGG_GAP_JUNCTION	0.656135	0
REACTOME_COLLAGEN_BIOSYNTHESIS_AND_MODIFYING_ENZYMES	KEGG_GAP_JUNCTION	0.527399	0
REACTOME_DERMATAN_SULFATE_BIOSYNTHESIS	KEGG_GAP_JUNCTION	0.662665	0
REACTOME_MOLECULES_ASSOCIATED_WITH_ELASTIC_FIBRES	KEGG_GAP_JUNCTION	0.653838	0
REACTOME_CROSSLINKING_OF_COLLAGEN_FIBRILS	KEGG_GAP_JUNCTION	0.595603	0
REACTOME_LAMININ_INTERACTIONS	KEGG_GAP_JUNCTION	0.525624	0
REACTOME_NON_INTEGRIN_MEMBRANE_ECM_INTERACTIONS	KEGG_GAP_JUNCTION	0.513742	0
REACTOME_ECM_PROTEOGLYCANS	KEGG_GAP_JUNCTION	0.644659	0
REACTOME_HSP90_CHAPERONE_CYCLE_FOR_STEROID_HORMONE_RECEPTORS_SHR	KEGG_GAP_JUNCTION	0.611776	0
REACTOME_DISEASES_ASSOCIATED_WITH_GLYCOSAMINOGLYCAN_METABOLISM	KEGG_GAP_JUNCTION	0.62941	0
REACTOME_DEFECTIVE_B4GALT7_CAUSES_EDS_PROGEROID_TYPE	KEGG_GAP_JUNCTION	0.532738	0
REACTOME_DEFECTIVE_CHST3_CAUSES_SEDCJD	KEGG_GAP_JUNCTION	0.630691	0
REACTOME_DEFECTIVE_CHST14_CAUSES_EDS_MUSCULOCONTRACTURAL_TYPE	KEGG_GAP_JUNCTION	0.621949	0
REACTOME_DEFECTIVE_CHSY1_CAUSES_TPBS	KEGG_GAP_JUNCTION	0.614187	0
REACTOME_DEFECTIVE_CHST6_CAUSES_MCDC1	KEGG_GAP_JUNCTION	0.600367	0
REACTOME_DEFECTIVE_ST3GAL3_CAUSES_MCT12_AND_EIEE15	KEGG_GAP_JUNCTION	0.600367	0
REACTOME_DEFECTIVE_B4GALT1_CAUSES_B4GALT1_CDG_CDG_2D	KEGG_GAP_JUNCTION	0.592278	0
REACTOME_REGULATION_OF_INSULIN_LIKE_GROWTH_FACTOR_IGF_TRANSPORT_AND_UPTAKE_BY_INSULIN_LIKE_GROWTH_FACTOR_BINDING_PROTEINS_IGFBPS	KEGG_GAP_JUNCTION	0.532225	0
REACTOME_GP1B_IX_V_ACTIVATION_SIGNALLING	KEGG_GAP_JUNCTION	0.545091	0
REACTOME_REGULATION_OF_CYTOSKELETAL_REMODELING_AND_CELL_SPREADING_BY_IPP_COMPLEX_COMPONENTS	KEGG_GAP_JUNCTION	0.60684	0
REACTOME_O_GLYCOSYLATION_OF_TSR_DOMAIN_CONTAINING_PROTEINS	KEGG_GAP_JUNCTION	0.634442	0
REACTOME_LIGAND_RECEPTOR_INTERACTIONS	KEGG_GAP_JUNCTION	0.554041	0
REACTOME_RESOLUTION_OF_D_LOOP_STRUCTURES	KEGG_GAP_JUNCTION	-0.582784	0
REACTOME_RESPONSE_TO_ELEVATED_PLATELET_CYTOSOLIC_CA2PLUS	KEGG_GAP_JUNCTION	0.607542	0
REACTOME_COLLAGEN_CHAIN_TRIMERIZATION	KEGG_GAP_JUNCTION	0.528687	0
REACTOME_SIGNALING_BY_RECEPTOR_TYROSINE_KINASES	KEGG_GAP_JUNCTION	0.53034	0
KEGG_REGULATION_OF_ACTIN_CYTOSKELETON	KEGG_COMPLEMENT_AND_COAGULATION_CASCADES	0.549879	0
BIOCARTA_AMI_PATHWAY	KEGG_COMPLEMENT_AND_COAGULATION_CASCADES	0.592847	0
BIOCARTA_INTRINSIC_PATHWAY	KEGG_COMPLEMENT_AND_COAGULATION_CASCADES	0.594792	0
BIOCARTA_PLATELETAPP_PATHWAY	KEGG_COMPLEMENT_AND_COAGULATION_CASCADES	0.610985	0
BIOCARTA_CARDIACEGF_PATHWAY	KEGG_COMPLEMENT_AND_COAGULATION_CASCADES	0.512867	0
PID_INTEGRIN1_PATHWAY	KEGG_COMPLEMENT_AND_COAGULATION_CASCADES	0.66311	0
PID_INTEGRIN3_PATHWAY	KEGG_COMPLEMENT_AND_COAGULATION_CASCADES	0.663947	0
PID_ATM_PATHWAY	KEGG_COMPLEMENT_AND_COAGULATION_CASCADES	-0.62914	0
PID_S1P_S1P1_PATHWAY	KEGG_COMPLEMENT_AND_COAGULATION_CASCADES	0.509596	0
PID_AVB3_INTEGRIN_PATHWAY	KEGG_COMPLEMENT_AND_COAGULATION_CASCADES	0.519266	0
PID_SYNDECAN_4_PATHWAY	KEGG_COMPLEMENT_AND_COAGULATION_CASCADES	0.681116	0
PID_ALK1_PATHWAY	KEGG_COMPLEMENT_AND_COAGULATION_CASCADES	0.602016	0
PID_SYNDECAN_1_PATHWAY	KEGG_COMPLEMENT_AND_COAGULATION_CASCADES	0.520078	0
REACTOME_EXTRACELLULAR_MATRIX_ORGANIZATION	KEGG_COMPLEMENT_AND_COAGULATION_CASCADES	0.709988	0
REACTOME_COLLAGEN_FORMATION	KEGG_COMPLEMENT_AND_COAGULATION_CASCADES	0.51031	0
REACTOME_CS_DS_DEGRADATION	KEGG_COMPLEMENT_AND_COAGULATION_CASCADES	0.522388	0
REACTOME_CHONDROITIN_SULFATE_BIOSYNTHESIS	KEGG_COMPLEMENT_AND_COAGULATION_CASCADES	0.608686	0
REACTOME_KERATAN_SULFATE_BIOSYNTHESIS	KEGG_COMPLEMENT_AND_COAGULATION_CASCADES	0.502472	0
REACTOME_CHONDROITIN_SULFATE_DERMATAN_SULFATE_METABOLISM	KEGG_COMPLEMENT_AND_COAGULATION_CASCADES	0.555092	0
REACTOME_KERATAN_SULFATE_KERATIN_METABOLISM	KEGG_COMPLEMENT_AND_COAGULATION_CASCADES	0.511885	0
REACTOME_KERATAN_SULFATE_DEGRADATION	KEGG_COMPLEMENT_AND_COAGULATION_CASCADES	0.570966	0
REACTOME_GLYCOSAMINOGLYCAN_METABOLISM	KEGG_COMPLEMENT_AND_COAGULATION_CASCADES	0.625926	0
REACTOME_INTEGRIN_CELL_SURFACE_INTERACTIONS	KEGG_COMPLEMENT_AND_COAGULATION_CASCADES	0.687819	0
REACTOME_SIGNALING_BY_PDGF	KEGG_COMPLEMENT_AND_COAGULATION_CASCADES	0.598278	0
REACTOME_FANCONI_ANEMIA_PATHWAY	KEGG_COMPLEMENT_AND_COAGULATION_CASCADES	-0.575318	0
NABA_ECM_GLYCOPROTEINS	KEGG_COMPLEMENT_AND_COAGULATION_CASCADES	0.698738	0
NABA_PROTEOGLYCANS	KEGG_COMPLEMENT_AND_COAGULATION_CASCADES	0.626015	0
NABA_CORE_MATRISOME	KEGG_COMPLEMENT_AND_COAGULATION_CASCADES	0.672723	0
NABA_BASEMENT_MEMBRANES	KEGG_COMPLEMENT_AND_COAGULATION_CASCADES	0.537036	0
NABA_MATRISOME	KEGG_COMPLEMENT_AND_COAGULATION_CASCADES	0.792343	0
BIOCARTA_BARD1_PATHWAY	KEGG_COMPLEMENT_AND_COAGULATION_CASCADES	-0.616925	0
BIOCARTA_RECK_PATHWAY	KEGG_COMPLEMENT_AND_COAGULATION_CASCADES	0.593958	0
BIOCARTA_SLRP_PATHWAY	KEGG_COMPLEMENT_AND_COAGULATION_CASCADES	0.615278	0
REACTOME_POLB_DEPENDENT_LONG_PATCH_BASE_EXCISION_REPAIR	KEGG_COMPLEMENT_AND_COAGULATION_CASCADES	-0.52638	0
REACTOME_ELASTIC_FIBRE_FORMATION	KEGG_COMPLEMENT_AND_COAGULATION_CASCADES	0.630007	0
REACTOME_DERMATAN_SULFATE_BIOSYNTHESIS	KEGG_COMPLEMENT_AND_COAGULATION_CASCADES	0.528869	0
REACTOME_MOLECULES_ASSOCIATED_WITH_ELASTIC_FIBRES	KEGG_COMPLEMENT_AND_COAGULATION_CASCADES	0.62957	0
REACTOME_CROSSLINKING_OF_COLLAGEN_FIBRILS	KEGG_COMPLEMENT_AND_COAGULATION_CASCADES	0.52304	0
REACTOME_NON_INTEGRIN_MEMBRANE_ECM_INTERACTIONS	KEGG_COMPLEMENT_AND_COAGULATION_CASCADES	0.507167	0
REACTOME_ECM_PROTEOGLYCANS	KEGG_COMPLEMENT_AND_COAGULATION_CASCADES	0.578386	0
REACTOME_PKMTS_METHYLATE_HISTONE_LYSINES	KEGG_COMPLEMENT_AND_COAGULATION_CASCADES	-0.620328	0
REACTOME_DISEASES_ASSOCIATED_WITH_GLYCOSAMINOGLYCAN_METABOLISM	KEGG_COMPLEMENT_AND_COAGULATION_CASCADES	0.572908	0
REACTOME_DEFECTIVE_CHST3_CAUSES_SEDCJD	KEGG_COMPLEMENT_AND_COAGULATION_CASCADES	0.509234	0
REACTOME_DEFECTIVE_CHST14_CAUSES_EDS_MUSCULOCONTRACTURAL_TYPE	KEGG_COMPLEMENT_AND_COAGULATION_CASCADES	0.53304	0
REACTOME_DEFECTIVE_CHSY1_CAUSES_TPBS	KEGG_COMPLEMENT_AND_COAGULATION_CASCADES	0.553229	0
REACTOME_DEFECTIVE_CHST6_CAUSES_MCDC1	KEGG_COMPLEMENT_AND_COAGULATION_CASCADES	0.554125	0
REACTOME_DEFECTIVE_ST3GAL3_CAUSES_MCT12_AND_EIEE15	KEGG_COMPLEMENT_AND_COAGULATION_CASCADES	0.554125	0
REACTOME_DEFECTIVE_B4GALT1_CAUSES_B4GALT1_CDG_CDG_2D	KEGG_COMPLEMENT_AND_COAGULATION_CASCADES	0.551595	0
REACTOME_DISEASES_OF_GLYCOSYLATION	KEGG_COMPLEMENT_AND_COAGULATION_CASCADES	0.534447	0
REACTOME_REGULATION_OF_INSULIN_LIKE_GROWTH_FACTOR_IGF_TRANSPORT_AND_UPTAKE_BY_INSULIN_LIKE_GROWTH_FACTOR_BINDING_PROTEINS_IGFBPS	KEGG_COMPLEMENT_AND_COAGULATION_CASCADES	0.756848	0
REACTOME_O_GLYCOSYLATION_OF_TSR_DOMAIN_CONTAINING_PROTEINS	KEGG_COMPLEMENT_AND_COAGULATION_CASCADES	0.586739	0
REACTOME_RESOLUTION_OF_D_LOOP_STRUCTURES	KEGG_COMPLEMENT_AND_COAGULATION_CASCADES	-0.644415	0
REACTOME_RESPONSE_TO_ELEVATED_PLATELET_CYTOSOLIC_CA2PLUS	KEGG_COMPLEMENT_AND_COAGULATION_CASCADES	0.832971	0
REACTOME_TRANSCRIPTIONAL_REGULATION_BY_E2F6	KEGG_COMPLEMENT_AND_COAGULATION_CASCADES	-0.592011	0
REACTOME_SIGNALING_BY_RECEPTOR_TYROSINE_KINASES	KEGG_COMPLEMENT_AND_COAGULATION_CASCADES	0.514811	0
KEGG_HYPERTROPHIC_CARDIOMYOPATHY_HCM	KEGG_REGULATION_OF_ACTIN_CYTOSKELETON	0.776719	0
KEGG_ARRHYTHMOGENIC_RIGHT_VENTRICULAR_CARDIOMYOPATHY_ARVC	KEGG_REGULATION_OF_ACTIN_CYTOSKELETON	0.705201	0
KEGG_DILATED_CARDIOMYOPATHY	KEGG_REGULATION_OF_ACTIN_CYTOSKELETON	0.802627	0
BIOCARTA_AGR_PATHWAY	KEGG_REGULATION_OF_ACTIN_CYTOSKELETON	0.556397	0
BIOCARTA_DNAFRAGMENT_PATHWAY	KEGG_REGULATION_OF_ACTIN_CYTOSKELETON	-0.586003	0
BIOCARTA_GCR_PATHWAY	KEGG_REGULATION_OF_ACTIN_CYTOSKELETON	0.728595	0
BIOCARTA_PLATELETAPP_PATHWAY	KEGG_REGULATION_OF_ACTIN_CYTOSKELETON	0.614607	0
BIOCARTA_CARDIACEGF_PATHWAY	KEGG_REGULATION_OF_ACTIN_CYTOSKELETON	0.588739	0
BIOCARTA_MITOCHONDRIA_PATHWAY	KEGG_REGULATION_OF_ACTIN_CYTOSKELETON	-0.569624	0
BIOCARTA_LONGEVITY_PATHWAY	KEGG_REGULATION_OF_ACTIN_CYTOSKELETON	0.709116	0
BIOCARTA_VITCB_PATHWAY	KEGG_REGULATION_OF_ACTIN_CYTOSKELETON	0.557872	0
SIG_REGULATION_OF_THE_ACTIN_CYTOSKELETON_BY_RHO_GTPASES	KEGG_REGULATION_OF_ACTIN_CYTOSKELETON	0.691725	0
PID_INTEGRIN1_PATHWAY	KEGG_REGULATION_OF_ACTIN_CYTOSKELETON	0.745807	0
PID_INTEGRIN3_PATHWAY	KEGG_REGULATION_OF_ACTIN_CYTOSKELETON	0.603892	0
PID_ARF6_TRAFFICKING_PATHWAY	KEGG_REGULATION_OF_ACTIN_CYTOSKELETON	0.762514	0
PID_ILK_PATHWAY	KEGG_REGULATION_OF_ACTIN_CYTOSKELETON	0.572828	0
PID_ATM_PATHWAY	KEGG_REGULATION_OF_ACTIN_CYTOSKELETON	-0.590613	0
PID_ANGIOPOIETIN_RECEPTOR_PATHWAY	KEGG_REGULATION_OF_ACTIN_CYTOSKELETON	0.752301	0
PID_S1P_S1P1_PATHWAY	KEGG_REGULATION_OF_ACTIN_CYTOSKELETON	0.611128	0
PID_AVB3_INTEGRIN_PATHWAY	KEGG_REGULATION_OF_ACTIN_CYTOSKELETON	0.713803	0
PID_SYNDECAN_4_PATHWAY	KEGG_REGULATION_OF_ACTIN_CYTOSKELETON	0.773758	0
PID_ALK1_PATHWAY	KEGG_REGULATION_OF_ACTIN_CYTOSKELETON	0.713586	0
PID_SYNDECAN_1_PATHWAY	KEGG_REGULATION_OF_ACTIN_CYTOSKELETON	0.546183	0
PID_VEGFR1_PATHWAY	KEGG_REGULATION_OF_ACTIN_CYTOSKELETON	0.63179	0
REACTOME_EXTRACELLULAR_MATRIX_ORGANIZATION	KEGG_REGULATION_OF_ACTIN_CYTOSKELETON	0.737634	0
REACTOME_SIGNALING_BY_BMP	KEGG_REGULATION_OF_ACTIN_CYTOSKELETON	0.614393	0
REACTOME_COLLAGEN_FORMATION	KEGG_REGULATION_OF_ACTIN_CYTOSKELETON	0.571953	0
REACTOME_CS_DS_DEGRADATION	KEGG_REGULATION_OF_ACTIN_CYTOSKELETON	0.64283	0
REACTOME_CHONDROITIN_SULFATE_BIOSYNTHESIS	KEGG_REGULATION_OF_ACTIN_CYTOSKELETON	0.728104	0
REACTOME_KERATAN_SULFATE_BIOSYNTHESIS	KEGG_REGULATION_OF_ACTIN_CYTOSKELETON	0.502686	0
REACTOME_CHONDROITIN_SULFATE_DERMATAN_SULFATE_METABOLISM	KEGG_REGULATION_OF_ACTIN_CYTOSKELETON	0.711408	0
REACTOME_APOPTOSIS_INDUCED_DNA_FRAGMENTATION	KEGG_REGULATION_OF_ACTIN_CYTOSKELETON	-0.528063	0
REACTOME_KERATAN_SULFATE_DEGRADATION	KEGG_REGULATION_OF_ACTIN_CYTOSKELETON	0.637873	0
REACTOME_HEPARAN_SULFATE_HEPARIN_HS_GAG_METABOLISM	KEGG_REGULATION_OF_ACTIN_CYTOSKELETON	0.535406	0
REACTOME_GLYCOSAMINOGLYCAN_METABOLISM	KEGG_REGULATION_OF_ACTIN_CYTOSKELETON	0.640431	0
REACTOME_INTEGRIN_CELL_SURFACE_INTERACTIONS	KEGG_REGULATION_OF_ACTIN_CYTOSKELETON	0.779567	0
REACTOME_SIGNALING_BY_PDGF	KEGG_REGULATION_OF_ACTIN_CYTOSKELETON	0.744804	0
REACTOME_AXON_GUIDANCE	KEGG_REGULATION_OF_ACTIN_CYTOSKELETON	0.66088	0
REACTOME_NCAM1_INTERACTIONS	KEGG_REGULATION_OF_ACTIN_CYTOSKELETON	0.633577	0
REACTOME_FANCONI_ANEMIA_PATHWAY	KEGG_REGULATION_OF_ACTIN_CYTOSKELETON	-0.640684	0
REACTOME_CRMPS_IN_SEMA3A_SIGNALING	KEGG_REGULATION_OF_ACTIN_CYTOSKELETON	0.510779	0
REACTOME_SEMAPHORIN_INTERACTIONS	KEGG_REGULATION_OF_ACTIN_CYTOSKELETON	0.777965	0
REACTOME_SEMA3A_PLEXIN_REPULSION_SIGNALING_BY_INHIBITING_INTEGRIN_ADHESION	KEGG_REGULATION_OF_ACTIN_CYTOSKELETON	0.561256	0
REACTOME_SMOOTH_MUSCLE_CONTRACTION	KEGG_REGULATION_OF_ACTIN_CYTOSKELETON	0.779041	0
REACTOME_CELL_EXTRACELLULAR_MATRIX_INTERACTIONS	KEGG_REGULATION_OF_ACTIN_CYTOSKELETON	0.801563	0
REACTOME_SIGNAL_TRANSDUCTION_BY_L1	KEGG_REGULATION_OF_ACTIN_CYTOSKELETON	0.517435	0
REACTOME_CGMP_EFFECTS	KEGG_REGULATION_OF_ACTIN_CYTOSKELETON	0.70841	0
REACTOME_NITRIC_OXIDE_STIMULATES_GUANYLATE_CYCLASE	KEGG_REGULATION_OF_ACTIN_CYTOSKELETON	0.69383	0
REACTOME_PLATELET_HOMEOSTASIS	KEGG_REGULATION_OF_ACTIN_CYTOSKELETON	0.711516	0
NABA_COLLAGENS	KEGG_REGULATION_OF_ACTIN_CYTOSKELETON	0.656337	0
NABA_ECM_GLYCOPROTEINS	KEGG_REGULATION_OF_ACTIN_CYTOSKELETON	0.762753	0
NABA_PROTEOGLYCANS	KEGG_REGULATION_OF_ACTIN_CYTOSKELETON	0.741003	0
NABA_CORE_MATRISOME	KEGG_REGULATION_OF_ACTIN_CYTOSKELETON	0.766511	0
NABA_BASEMENT_MEMBRANES	KEGG_REGULATION_OF_ACTIN_CYTOSKELETON	0.727202	0
NABA_MATRISOME	KEGG_REGULATION_OF_ACTIN_CYTOSKELETON	0.703592	0
BIOCARTA_BARD1_PATHWAY	KEGG_REGULATION_OF_ACTIN_CYTOSKELETON	-0.66218	0
BIOCARTA_RECK_PATHWAY	KEGG_REGULATION_OF_ACTIN_CYTOSKELETON	0.654465	0
BIOCARTA_SLRP_PATHWAY	KEGG_REGULATION_OF_ACTIN_CYTOSKELETON	0.552477	0
REACTOME_POLB_DEPENDENT_LONG_PATCH_BASE_EXCISION_REPAIR	KEGG_REGULATION_OF_ACTIN_CYTOSKELETON	-0.631811	0
REACTOME_ELASTIC_FIBRE_FORMATION	KEGG_REGULATION_OF_ACTIN_CYTOSKELETON	0.743154	0
REACTOME_COLLAGEN_BIOSYNTHESIS_AND_MODIFYING_ENZYMES	KEGG_REGULATION_OF_ACTIN_CYTOSKELETON	0.648748	0
REACTOME_SIGNALING_BY_VEGF	KEGG_REGULATION_OF_ACTIN_CYTOSKELETON	0.692346	0
REACTOME_COENZYME_A_BIOSYNTHESIS	KEGG_REGULATION_OF_ACTIN_CYTOSKELETON	-0.511095	0
REACTOME_ASSEMBLY_OF_COLLAGEN_FIBRILS_AND_OTHER_MULTIMERIC_STRUCTURES	KEGG_REGULATION_OF_ACTIN_CYTOSKELETON	0.528873	0
REACTOME_DERMATAN_SULFATE_BIOSYNTHESIS	KEGG_REGULATION_OF_ACTIN_CYTOSKELETON	0.738274	0
REACTOME_MOLECULES_ASSOCIATED_WITH_ELASTIC_FIBRES	KEGG_REGULATION_OF_ACTIN_CYTOSKELETON	0.733514	0
REACTOME_CROSSLINKING_OF_COLLAGEN_FIBRILS	KEGG_REGULATION_OF_ACTIN_CYTOSKELETON	0.675535	0
REACTOME_LAMININ_INTERACTIONS	KEGG_REGULATION_OF_ACTIN_CYTOSKELETON	0.650288	0
REACTOME_SYNDECAN_INTERACTIONS	KEGG_REGULATION_OF_ACTIN_CYTOSKELETON	0.628948	0
REACTOME_NON_INTEGRIN_MEMBRANE_ECM_INTERACTIONS	KEGG_REGULATION_OF_ACTIN_CYTOSKELETON	0.661337	0
REACTOME_ECM_PROTEOGLYCANS	KEGG_REGULATION_OF_ACTIN_CYTOSKELETON	0.761977	0
REACTOME_DISEASES_ASSOCIATED_WITH_GLYCOSAMINOGLYCAN_METABOLISM	KEGG_REGULATION_OF_ACTIN_CYTOSKELETON	0.720652	0
REACTOME_DEFECTIVE_B4GALT7_CAUSES_EDS_PROGEROID_TYPE	KEGG_REGULATION_OF_ACTIN_CYTOSKELETON	0.646522	0
REACTOME_DEFECTIVE_CHST3_CAUSES_SEDCJD	KEGG_REGULATION_OF_ACTIN_CYTOSKELETON	0.73668	0
REACTOME_DEFECTIVE_CHST14_CAUSES_EDS_MUSCULOCONTRACTURAL_TYPE	KEGG_REGULATION_OF_ACTIN_CYTOSKELETON	0.723535	0
REACTOME_DEFECTIVE_CHSY1_CAUSES_TPBS	KEGG_REGULATION_OF_ACTIN_CYTOSKELETON	0.72519	0
REACTOME_DEFECTIVE_CHST6_CAUSES_MCDC1	KEGG_REGULATION_OF_ACTIN_CYTOSKELETON	0.644686	0
REACTOME_DEFECTIVE_ST3GAL3_CAUSES_MCT12_AND_EIEE15	KEGG_REGULATION_OF_ACTIN_CYTOSKELETON	0.644686	0
REACTOME_DEFECTIVE_B4GALT1_CAUSES_B4GALT1_CDG_CDG_2D	KEGG_REGULATION_OF_ACTIN_CYTOSKELETON	0.651703	0
REACTOME_DISEASES_OF_GLYCOSYLATION	KEGG_REGULATION_OF_ACTIN_CYTOSKELETON	0.506431	0
REACTOME_REGULATION_OF_INSULIN_LIKE_GROWTH_FACTOR_IGF_TRANSPORT_AND_UPTAKE_BY_INSULIN_LIKE_GROWTH_FACTOR_BINDING_PROTEINS_IGFBPS	KEGG_REGULATION_OF_ACTIN_CYTOSKELETON	0.590882	0
REACTOME_GP1B_IX_V_ACTIVATION_SIGNALLING	KEGG_REGULATION_OF_ACTIN_CYTOSKELETON	0.727537	0
REACTOME_REGULATION_OF_CYTOSKELETAL_REMODELING_AND_CELL_SPREADING_BY_IPP_COMPLEX_COMPONENTS	KEGG_REGULATION_OF_ACTIN_CYTOSKELETON	0.76447	0
REACTOME_CHL1_INTERACTIONS	KEGG_REGULATION_OF_ACTIN_CYTOSKELETON	0.588583	0
REACTOME_O_GLYCOSYLATION_OF_TSR_DOMAIN_CONTAINING_PROTEINS	KEGG_REGULATION_OF_ACTIN_CYTOSKELETON	0.717255	0
REACTOME_LIGAND_RECEPTOR_INTERACTIONS	KEGG_REGULATION_OF_ACTIN_CYTOSKELETON	0.521695	0
REACTOME_GLI_PROTEINS_BIND_PROMOTERS_OF_HH_RESPONSIVE_GENES_TO_PROMOTE_TRANSCRIPTION	KEGG_REGULATION_OF_ACTIN_CYTOSKELETON	0.508452	0
REACTOME_RESOLUTION_OF_D_LOOP_STRUCTURES	KEGG_REGULATION_OF_ACTIN_CYTOSKELETON	-0.671073	0
REACTOME_RESPONSE_TO_ELEVATED_PLATELET_CYTOSOLIC_CA2PLUS	KEGG_REGULATION_OF_ACTIN_CYTOSKELETON	0.72453	0
REACTOME_RUNX2_REGULATES_GENES_INVOLVED_IN_CELL_MIGRATION	KEGG_REGULATION_OF_ACTIN_CYTOSKELETON	0.581144	0
REACTOME_COLLAGEN_CHAIN_TRIMERIZATION	KEGG_REGULATION_OF_ACTIN_CYTOSKELETON	0.656337	0
REACTOME_TRANSCRIPTIONAL_REGULATION_BY_E2F6	KEGG_REGULATION_OF_ACTIN_CYTOSKELETON	-0.580582	0
REACTOME_SIGNALING_BY_RECEPTOR_TYROSINE_KINASES	KEGG_REGULATION_OF_ACTIN_CYTOSKELETON	0.71362	0
KEGG_ARRHYTHMOGENIC_RIGHT_VENTRICULAR_CARDIOMYOPATHY_ARVC	KEGG_HYPERTROPHIC_CARDIOMYOPATHY_HCM	0.853535	0
KEGG_DILATED_CARDIOMYOPATHY	KEGG_HYPERTROPHIC_CARDIOMYOPATHY_HCM	0.97185	0
BIOCARTA_DNAFRAGMENT_PATHWAY	KEGG_HYPERTROPHIC_CARDIOMYOPATHY_HCM	-0.668156	0
BIOCARTA_CASPASE_PATHWAY	KEGG_HYPERTROPHIC_CARDIOMYOPATHY_HCM	-0.535539	0
BIOCARTA_GCR_PATHWAY	KEGG_HYPERTROPHIC_CARDIOMYOPATHY_HCM	0.562205	0
BIOCARTA_FAS_PATHWAY	KEGG_HYPERTROPHIC_CARDIOMYOPATHY_HCM	-0.558191	0
BIOCARTA_PLATELETAPP_PATHWAY	KEGG_HYPERTROPHIC_CARDIOMYOPATHY_HCM	0.635989	0
BIOCARTA_CARDIACEGF_PATHWAY	KEGG_HYPERTROPHIC_CARDIOMYOPATHY_HCM	0.62286	0
BIOCARTA_MITOCHONDRIA_PATHWAY	KEGG_HYPERTROPHIC_CARDIOMYOPATHY_HCM	-0.667801	0
BIOCARTA_LONGEVITY_PATHWAY	KEGG_HYPERTROPHIC_CARDIOMYOPATHY_HCM	0.707184	0
BIOCARTA_TNFR1_PATHWAY	KEGG_HYPERTROPHIC_CARDIOMYOPATHY_HCM	-0.542261	0
BIOCARTA_VITCB_PATHWAY	KEGG_HYPERTROPHIC_CARDIOMYOPATHY_HCM	0.578639	0
SIG_REGULATION_OF_THE_ACTIN_CYTOSKELETON_BY_RHO_GTPASES	KEGG_HYPERTROPHIC_CARDIOMYOPATHY_HCM	0.774458	0
PID_INTEGRIN1_PATHWAY	KEGG_HYPERTROPHIC_CARDIOMYOPATHY_HCM	0.760352	0
PID_INTEGRIN3_PATHWAY	KEGG_HYPERTROPHIC_CARDIOMYOPATHY_HCM	0.597088	0
PID_ARF6_TRAFFICKING_PATHWAY	KEGG_HYPERTROPHIC_CARDIOMYOPATHY_HCM	0.744227	0
PID_ILK_PATHWAY	KEGG_HYPERTROPHIC_CARDIOMYOPATHY_HCM	0.606627	0
PID_ATM_PATHWAY	KEGG_HYPERTROPHIC_CARDIOMYOPATHY_HCM	-0.570474	0
PID_ANGIOPOIETIN_RECEPTOR_PATHWAY	KEGG_HYPERTROPHIC_CARDIOMYOPATHY_HCM	0.678715	0
PID_S1P_S1P1_PATHWAY	KEGG_HYPERTROPHIC_CARDIOMYOPATHY_HCM	0.628199	0
PID_AVB3_INTEGRIN_PATHWAY	KEGG_HYPERTROPHIC_CARDIOMYOPATHY_HCM	0.722492	0
PID_SYNDECAN_4_PATHWAY	KEGG_HYPERTROPHIC_CARDIOMYOPATHY_HCM	0.680695	0
PID_ALK1_PATHWAY	KEGG_HYPERTROPHIC_CARDIOMYOPATHY_HCM	0.706425	0
PID_SYNDECAN_1_PATHWAY	KEGG_HYPERTROPHIC_CARDIOMYOPATHY_HCM	0.520187	0
PID_VEGFR1_PATHWAY	KEGG_HYPERTROPHIC_CARDIOMYOPATHY_HCM	0.599541	0
REACTOME_EXTRACELLULAR_MATRIX_ORGANIZATION	KEGG_HYPERTROPHIC_CARDIOMYOPATHY_HCM	0.72759	0
REACTOME_SIGNALING_BY_BMP	KEGG_HYPERTROPHIC_CARDIOMYOPATHY_HCM	0.654334	0
REACTOME_COLLAGEN_FORMATION	KEGG_HYPERTROPHIC_CARDIOMYOPATHY_HCM	0.58232	0
REACTOME_CS_DS_DEGRADATION	KEGG_HYPERTROPHIC_CARDIOMYOPATHY_HCM	0.670834	0
REACTOME_CHONDROITIN_SULFATE_BIOSYNTHESIS	KEGG_HYPERTROPHIC_CARDIOMYOPATHY_HCM	0.704446	0
REACTOME_KERATAN_SULFATE_BIOSYNTHESIS	KEGG_HYPERTROPHIC_CARDIOMYOPATHY_HCM	0.554369	0
REACTOME_CHONDROITIN_SULFATE_DERMATAN_SULFATE_METABOLISM	KEGG_HYPERTROPHIC_CARDIOMYOPATHY_HCM	0.717125	0
REACTOME_KERATAN_SULFATE_KERATIN_METABOLISM	KEGG_HYPERTROPHIC_CARDIOMYOPATHY_HCM	0.524587	0
REACTOME_APOPTOSIS_INDUCED_DNA_FRAGMENTATION	KEGG_HYPERTROPHIC_CARDIOMYOPATHY_HCM	-0.508529	0
REACTOME_KERATAN_SULFATE_DEGRADATION	KEGG_HYPERTROPHIC_CARDIOMYOPATHY_HCM	0.717887	0
REACTOME_HEPARAN_SULFATE_HEPARIN_HS_GAG_METABOLISM	KEGG_HYPERTROPHIC_CARDIOMYOPATHY_HCM	0.529244	0
REACTOME_GLYCOSAMINOGLYCAN_METABOLISM	KEGG_HYPERTROPHIC_CARDIOMYOPATHY_HCM	0.62724	0
REACTOME_INTEGRIN_CELL_SURFACE_INTERACTIONS	KEGG_HYPERTROPHIC_CARDIOMYOPATHY_HCM	0.743414	0
REACTOME_SIGNALING_BY_PDGF	KEGG_HYPERTROPHIC_CARDIOMYOPATHY_HCM	0.725417	0
REACTOME_AXON_GUIDANCE	KEGG_HYPERTROPHIC_CARDIOMYOPATHY_HCM	0.704026	0
REACTOME_NCAM1_INTERACTIONS	KEGG_HYPERTROPHIC_CARDIOMYOPATHY_HCM	0.745541	0
REACTOME_FANCONI_ANEMIA_PATHWAY	KEGG_HYPERTROPHIC_CARDIOMYOPATHY_HCM	-0.568147	0
REACTOME_CRMPS_IN_SEMA3A_SIGNALING	KEGG_HYPERTROPHIC_CARDIOMYOPATHY_HCM	0.502272	0
REACTOME_SEMAPHORIN_INTERACTIONS	KEGG_HYPERTROPHIC_CARDIOMYOPATHY_HCM	0.720362	0
REACTOME_SEMA3A_PLEXIN_REPULSION_SIGNALING_BY_INHIBITING_INTEGRIN_ADHESION	KEGG_HYPERTROPHIC_CARDIOMYOPATHY_HCM	0.533496	0
REACTOME_SMOOTH_MUSCLE_CONTRACTION	KEGG_HYPERTROPHIC_CARDIOMYOPATHY_HCM	0.887583	0
REACTOME_CELL_EXTRACELLULAR_MATRIX_INTERACTIONS	KEGG_HYPERTROPHIC_CARDIOMYOPATHY_HCM	0.877338	0
REACTOME_SIGNAL_TRANSDUCTION_BY_L1	KEGG_HYPERTROPHIC_CARDIOMYOPATHY_HCM	0.524195	0
REACTOME_CGMP_EFFECTS	KEGG_HYPERTROPHIC_CARDIOMYOPATHY_HCM	0.816915	0
REACTOME_NITRIC_OXIDE_STIMULATES_GUANYLATE_CYCLASE	KEGG_HYPERTROPHIC_CARDIOMYOPATHY_HCM	0.810495	0
REACTOME_PLATELET_HOMEOSTASIS	KEGG_HYPERTROPHIC_CARDIOMYOPATHY_HCM	0.720671	0
NABA_COLLAGENS	KEGG_HYPERTROPHIC_CARDIOMYOPATHY_HCM	0.711541	0
NABA_ECM_GLYCOPROTEINS	KEGG_HYPERTROPHIC_CARDIOMYOPATHY_HCM	0.797456	0
NABA_PROTEOGLYCANS	KEGG_HYPERTROPHIC_CARDIOMYOPATHY_HCM	0.758904	0
NABA_CORE_MATRISOME	KEGG_HYPERTROPHIC_CARDIOMYOPATHY_HCM	0.803991	0
NABA_BASEMENT_MEMBRANES	KEGG_HYPERTROPHIC_CARDIOMYOPATHY_HCM	0.766313	0
NABA_MATRISOME	KEGG_HYPERTROPHIC_CARDIOMYOPATHY_HCM	0.671664	0
BIOCARTA_NPP1_PATHWAY	KEGG_HYPERTROPHIC_CARDIOMYOPATHY_HCM	0.568202	0
BIOCARTA_BARD1_PATHWAY	KEGG_HYPERTROPHIC_CARDIOMYOPATHY_HCM	-0.591552	0
BIOCARTA_RECK_PATHWAY	KEGG_HYPERTROPHIC_CARDIOMYOPATHY_HCM	0.583117	0
BIOCARTA_SLRP_PATHWAY	KEGG_HYPERTROPHIC_CARDIOMYOPATHY_HCM	0.535274	0
REACTOME_POLB_DEPENDENT_LONG_PATCH_BASE_EXCISION_REPAIR	KEGG_HYPERTROPHIC_CARDIOMYOPATHY_HCM	-0.629122	0
REACTOME_SMAC_XIAP_REGULATED_APOPTOTIC_RESPONSE	KEGG_HYPERTROPHIC_CARDIOMYOPATHY_HCM	-0.502607	0
REACTOME_ELASTIC_FIBRE_FORMATION	KEGG_HYPERTROPHIC_CARDIOMYOPATHY_HCM	0.779265	0
REACTOME_COLLAGEN_BIOSYNTHESIS_AND_MODIFYING_ENZYMES	KEGG_HYPERTROPHIC_CARDIOMYOPATHY_HCM	0.700166	0
REACTOME_COENZYME_A_BIOSYNTHESIS	KEGG_HYPERTROPHIC_CARDIOMYOPATHY_HCM	-0.503154	0
REACTOME_ASSEMBLY_OF_COLLAGEN_FIBRILS_AND_OTHER_MULTIMERIC_STRUCTURES	KEGG_HYPERTROPHIC_CARDIOMYOPATHY_HCM	0.516925	0
REACTOME_DERMATAN_SULFATE_BIOSYNTHESIS	KEGG_HYPERTROPHIC_CARDIOMYOPATHY_HCM	0.752684	0
REACTOME_MOLECULES_ASSOCIATED_WITH_ELASTIC_FIBRES	KEGG_HYPERTROPHIC_CARDIOMYOPATHY_HCM	0.770393	0
REACTOME_CROSSLINKING_OF_COLLAGEN_FIBRILS	KEGG_HYPERTROPHIC_CARDIOMYOPATHY_HCM	0.712557	0
REACTOME_LAMININ_INTERACTIONS	KEGG_HYPERTROPHIC_CARDIOMYOPATHY_HCM	0.718581	0
REACTOME_SYNDECAN_INTERACTIONS	KEGG_HYPERTROPHIC_CARDIOMYOPATHY_HCM	0.687121	0
REACTOME_NON_INTEGRIN_MEMBRANE_ECM_INTERACTIONS	KEGG_HYPERTROPHIC_CARDIOMYOPATHY_HCM	0.7157	0
REACTOME_ECM_PROTEOGLYCANS	KEGG_HYPERTROPHIC_CARDIOMYOPATHY_HCM	0.824955	0
REACTOME_HSP90_CHAPERONE_CYCLE_FOR_STEROID_HORMONE_RECEPTORS_SHR	KEGG_HYPERTROPHIC_CARDIOMYOPATHY_HCM	0.504457	0
REACTOME_DISEASES_ASSOCIATED_WITH_GLYCOSAMINOGLYCAN_METABOLISM	KEGG_HYPERTROPHIC_CARDIOMYOPATHY_HCM	0.783366	0
REACTOME_DEFECTIVE_B4GALT7_CAUSES_EDS_PROGEROID_TYPE	KEGG_HYPERTROPHIC_CARDIOMYOPATHY_HCM	0.711542	0
REACTOME_DEFECTIVE_CHST3_CAUSES_SEDCJD	KEGG_HYPERTROPHIC_CARDIOMYOPATHY_HCM	0.778607	0
REACTOME_DEFECTIVE_CHST14_CAUSES_EDS_MUSCULOCONTRACTURAL_TYPE	KEGG_HYPERTROPHIC_CARDIOMYOPATHY_HCM	0.753512	0
REACTOME_DEFECTIVE_CHSY1_CAUSES_TPBS	KEGG_HYPERTROPHIC_CARDIOMYOPATHY_HCM	0.744204	0
REACTOME_DEFECTIVE_CHST6_CAUSES_MCDC1	KEGG_HYPERTROPHIC_CARDIOMYOPATHY_HCM	0.727614	0
REACTOME_DEFECTIVE_EXT2_CAUSES_EXOSTOSES_2	KEGG_HYPERTROPHIC_CARDIOMYOPATHY_HCM	0.502515	0
REACTOME_DEFECTIVE_ST3GAL3_CAUSES_MCT12_AND_EIEE15	KEGG_HYPERTROPHIC_CARDIOMYOPATHY_HCM	0.727614	0
REACTOME_DEFECTIVE_B4GALT1_CAUSES_B4GALT1_CDG_CDG_2D	KEGG_HYPERTROPHIC_CARDIOMYOPATHY_HCM	0.726598	0
REACTOME_DISEASES_OF_GLYCOSYLATION	KEGG_HYPERTROPHIC_CARDIOMYOPATHY_HCM	0.625234	0
REACTOME_REGULATION_OF_INSULIN_LIKE_GROWTH_FACTOR_IGF_TRANSPORT_AND_UPTAKE_BY_INSULIN_LIKE_GROWTH_FACTOR_BINDING_PROTEINS_IGFBPS	KEGG_HYPERTROPHIC_CARDIOMYOPATHY_HCM	0.642878	0
REACTOME_GP1B_IX_V_ACTIVATION_SIGNALLING	KEGG_HYPERTROPHIC_CARDIOMYOPATHY_HCM	0.690385	0
REACTOME_REGULATION_OF_CYTOSKELETAL_REMODELING_AND_CELL_SPREADING_BY_IPP_COMPLEX_COMPONENTS	KEGG_HYPERTROPHIC_CARDIOMYOPATHY_HCM	0.754487	0
REACTOME_CHL1_INTERACTIONS	KEGG_HYPERTROPHIC_CARDIOMYOPATHY_HCM	0.669465	0
REACTOME_NEUROFASCIN_INTERACTIONS	KEGG_HYPERTROPHIC_CARDIOMYOPATHY_HCM	0.566185	0
REACTOME_O_GLYCOSYLATION_OF_TSR_DOMAIN_CONTAINING_PROTEINS	KEGG_HYPERTROPHIC_CARDIOMYOPATHY_HCM	0.798311	0
REACTOME_LIGAND_RECEPTOR_INTERACTIONS	KEGG_HYPERTROPHIC_CARDIOMYOPATHY_HCM	0.609881	0
REACTOME_GLI_PROTEINS_BIND_PROMOTERS_OF_HH_RESPONSIVE_GENES_TO_PROMOTE_TRANSCRIPTION	KEGG_HYPERTROPHIC_CARDIOMYOPATHY_HCM	0.599182	0
REACTOME_RESOLUTION_OF_D_LOOP_STRUCTURES	KEGG_HYPERTROPHIC_CARDIOMYOPATHY_HCM	-0.636929	0
REACTOME_RESPONSE_TO_ELEVATED_PLATELET_CYTOSOLIC_CA2PLUS	KEGG_HYPERTROPHIC_CARDIOMYOPATHY_HCM	0.694304	0
REACTOME_RUNX2_REGULATES_GENES_INVOLVED_IN_CELL_MIGRATION	KEGG_HYPERTROPHIC_CARDIOMYOPATHY_HCM	0.588618	0
REACTOME_COLLAGEN_CHAIN_TRIMERIZATION	KEGG_HYPERTROPHIC_CARDIOMYOPATHY_HCM	0.711541	0
REACTOME_TRANSCRIPTIONAL_REGULATION_BY_E2F6	KEGG_HYPERTROPHIC_CARDIOMYOPATHY_HCM	-0.567529	0
REACTOME_SIGNALING_BY_RECEPTOR_TYROSINE_KINASES	KEGG_HYPERTROPHIC_CARDIOMYOPATHY_HCM	0.580302	0
KEGG_DILATED_CARDIOMYOPATHY	KEGG_ARRHYTHMOGENIC_RIGHT_VENTRICULAR_CARDIOMYOPATHY_ARVC	0.839925	0
BIOCARTA_AGR_PATHWAY	KEGG_ARRHYTHMOGENIC_RIGHT_VENTRICULAR_CARDIOMYOPATHY_ARVC	0.527017	0
BIOCARTA_DNAFRAGMENT_PATHWAY	KEGG_ARRHYTHMOGENIC_RIGHT_VENTRICULAR_CARDIOMYOPATHY_ARVC	-0.575627	0
BIOCARTA_PLATELETAPP_PATHWAY	KEGG_ARRHYTHMOGENIC_RIGHT_VENTRICULAR_CARDIOMYOPATHY_ARVC	0.581894	0
BIOCARTA_CARDIACEGF_PATHWAY	KEGG_ARRHYTHMOGENIC_RIGHT_VENTRICULAR_CARDIOMYOPATHY_ARVC	0.554976	0
BIOCARTA_LONGEVITY_PATHWAY	KEGG_ARRHYTHMOGENIC_RIGHT_VENTRICULAR_CARDIOMYOPATHY_ARVC	0.538076	0
BIOCARTA_VITCB_PATHWAY	KEGG_ARRHYTHMOGENIC_RIGHT_VENTRICULAR_CARDIOMYOPATHY_ARVC	0.512958	0
SIG_REGULATION_OF_THE_ACTIN_CYTOSKELETON_BY_RHO_GTPASES	KEGG_ARRHYTHMOGENIC_RIGHT_VENTRICULAR_CARDIOMYOPATHY_ARVC	0.689876	0
PID_INTEGRIN1_PATHWAY	KEGG_ARRHYTHMOGENIC_RIGHT_VENTRICULAR_CARDIOMYOPATHY_ARVC	0.688036	0
PID_INTEGRIN3_PATHWAY	KEGG_ARRHYTHMOGENIC_RIGHT_VENTRICULAR_CARDIOMYOPATHY_ARVC	0.532267	0
PID_ARF6_TRAFFICKING_PATHWAY	KEGG_ARRHYTHMOGENIC_RIGHT_VENTRICULAR_CARDIOMYOPATHY_ARVC	0.758262	0
PID_ILK_PATHWAY	KEGG_ARRHYTHMOGENIC_RIGHT_VENTRICULAR_CARDIOMYOPATHY_ARVC	0.558538	0
PID_RET_PATHWAY	KEGG_ARRHYTHMOGENIC_RIGHT_VENTRICULAR_CARDIOMYOPATHY_ARVC	0.50865	0
PID_ATM_PATHWAY	KEGG_ARRHYTHMOGENIC_RIGHT_VENTRICULAR_CARDIOMYOPATHY_ARVC	-0.542989	0
PID_ANGIOPOIETIN_RECEPTOR_PATHWAY	KEGG_ARRHYTHMOGENIC_RIGHT_VENTRICULAR_CARDIOMYOPATHY_ARVC	0.52512	0
PID_AVB3_INTEGRIN_PATHWAY	KEGG_ARRHYTHMOGENIC_RIGHT_VENTRICULAR_CARDIOMYOPATHY_ARVC	0.662705	0
PID_SYNDECAN_4_PATHWAY	KEGG_ARRHYTHMOGENIC_RIGHT_VENTRICULAR_CARDIOMYOPATHY_ARVC	0.588955	0
PID_ALK1_PATHWAY	KEGG_ARRHYTHMOGENIC_RIGHT_VENTRICULAR_CARDIOMYOPATHY_ARVC	0.61011	0
PID_SYNDECAN_1_PATHWAY	KEGG_ARRHYTHMOGENIC_RIGHT_VENTRICULAR_CARDIOMYOPATHY_ARVC	0.528435	0
REACTOME_EXTRACELLULAR_MATRIX_ORGANIZATION	KEGG_ARRHYTHMOGENIC_RIGHT_VENTRICULAR_CARDIOMYOPATHY_ARVC	0.672317	0
REACTOME_SIGNALING_BY_BMP	KEGG_ARRHYTHMOGENIC_RIGHT_VENTRICULAR_CARDIOMYOPATHY_ARVC	0.557321	0
REACTOME_COLLAGEN_FORMATION	KEGG_ARRHYTHMOGENIC_RIGHT_VENTRICULAR_CARDIOMYOPATHY_ARVC	0.567885	0
REACTOME_CS_DS_DEGRADATION	KEGG_ARRHYTHMOGENIC_RIGHT_VENTRICULAR_CARDIOMYOPATHY_ARVC	0.563979	0
REACTOME_CHONDROITIN_SULFATE_BIOSYNTHESIS	KEGG_ARRHYTHMOGENIC_RIGHT_VENTRICULAR_CARDIOMYOPATHY_ARVC	0.524908	0
REACTOME_CHONDROITIN_SULFATE_DERMATAN_SULFATE_METABOLISM	KEGG_ARRHYTHMOGENIC_RIGHT_VENTRICULAR_CARDIOMYOPATHY_ARVC	0.568925	0
REACTOME_KERATAN_SULFATE_DEGRADATION	KEGG_ARRHYTHMOGENIC_RIGHT_VENTRICULAR_CARDIOMYOPATHY_ARVC	0.570102	0
REACTOME_GLYCOSAMINOGLYCAN_METABOLISM	KEGG_ARRHYTHMOGENIC_RIGHT_VENTRICULAR_CARDIOMYOPATHY_ARVC	0.505806	0
REACTOME_INTEGRIN_CELL_SURFACE_INTERACTIONS	KEGG_ARRHYTHMOGENIC_RIGHT_VENTRICULAR_CARDIOMYOPATHY_ARVC	0.64415	0
REACTOME_SIGNALING_BY_PDGF	KEGG_ARRHYTHMOGENIC_RIGHT_VENTRICULAR_CARDIOMYOPATHY_ARVC	0.6334	0
REACTOME_AXON_GUIDANCE	KEGG_ARRHYTHMOGENIC_RIGHT_VENTRICULAR_CARDIOMYOPATHY_ARVC	0.632144	0
REACTOME_NCAM1_INTERACTIONS	KEGG_ARRHYTHMOGENIC_RIGHT_VENTRICULAR_CARDIOMYOPATHY_ARVC	0.625655	0
REACTOME_FANCONI_ANEMIA_PATHWAY	KEGG_ARRHYTHMOGENIC_RIGHT_VENTRICULAR_CARDIOMYOPATHY_ARVC	-0.541168	0
REACTOME_SEMAPHORIN_INTERACTIONS	KEGG_ARRHYTHMOGENIC_RIGHT_VENTRICULAR_CARDIOMYOPATHY_ARVC	0.617824	0
REACTOME_SMOOTH_MUSCLE_CONTRACTION	KEGG_ARRHYTHMOGENIC_RIGHT_VENTRICULAR_CARDIOMYOPATHY_ARVC	0.769748	0
REACTOME_CELL_EXTRACELLULAR_MATRIX_INTERACTIONS	KEGG_ARRHYTHMOGENIC_RIGHT_VENTRICULAR_CARDIOMYOPATHY_ARVC	0.740472	0
REACTOME_SIGNAL_TRANSDUCTION_BY_L1	KEGG_ARRHYTHMOGENIC_RIGHT_VENTRICULAR_CARDIOMYOPATHY_ARVC	0.551068	0
REACTOME_CGMP_EFFECTS	KEGG_ARRHYTHMOGENIC_RIGHT_VENTRICULAR_CARDIOMYOPATHY_ARVC	0.632252	0
REACTOME_NITRIC_OXIDE_STIMULATES_GUANYLATE_CYCLASE	KEGG_ARRHYTHMOGENIC_RIGHT_VENTRICULAR_CARDIOMYOPATHY_ARVC	0.634358	0
REACTOME_PLATELET_HOMEOSTASIS	KEGG_ARRHYTHMOGENIC_RIGHT_VENTRICULAR_CARDIOMYOPATHY_ARVC	0.588565	0
NABA_COLLAGENS	KEGG_ARRHYTHMOGENIC_RIGHT_VENTRICULAR_CARDIOMYOPATHY_ARVC	0.637875	0
NABA_ECM_GLYCOPROTEINS	KEGG_ARRHYTHMOGENIC_RIGHT_VENTRICULAR_CARDIOMYOPATHY_ARVC	0.666226	0
NABA_PROTEOGLYCANS	KEGG_ARRHYTHMOGENIC_RIGHT_VENTRICULAR_CARDIOMYOPATHY_ARVC	0.618872	0
NABA_CORE_MATRISOME	KEGG_ARRHYTHMOGENIC_RIGHT_VENTRICULAR_CARDIOMYOPATHY_ARVC	0.677899	0
NABA_BASEMENT_MEMBRANES	KEGG_ARRHYTHMOGENIC_RIGHT_VENTRICULAR_CARDIOMYOPATHY_ARVC	0.707437	0
NABA_MATRISOME	KEGG_ARRHYTHMOGENIC_RIGHT_VENTRICULAR_CARDIOMYOPATHY_ARVC	0.579416	0
BIOCARTA_BARD1_PATHWAY	KEGG_ARRHYTHMOGENIC_RIGHT_VENTRICULAR_CARDIOMYOPATHY_ARVC	-0.537411	0
REACTOME_POLB_DEPENDENT_LONG_PATCH_BASE_EXCISION_REPAIR	KEGG_ARRHYTHMOGENIC_RIGHT_VENTRICULAR_CARDIOMYOPATHY_ARVC	-0.550245	0
REACTOME_ELASTIC_FIBRE_FORMATION	KEGG_ARRHYTHMOGENIC_RIGHT_VENTRICULAR_CARDIOMYOPATHY_ARVC	0.666865	0
REACTOME_COLLAGEN_BIOSYNTHESIS_AND_MODIFYING_ENZYMES	KEGG_ARRHYTHMOGENIC_RIGHT_VENTRICULAR_CARDIOMYOPATHY_ARVC	0.616291	0
REACTOME_ASSEMBLY_OF_COLLAGEN_FIBRILS_AND_OTHER_MULTIMERIC_STRUCTURES	KEGG_ARRHYTHMOGENIC_RIGHT_VENTRICULAR_CARDIOMYOPATHY_ARVC	0.538629	0
REACTOME_DERMATAN_SULFATE_BIOSYNTHESIS	KEGG_ARRHYTHMOGENIC_RIGHT_VENTRICULAR_CARDIOMYOPATHY_ARVC	0.616584	0
REACTOME_MOLECULES_ASSOCIATED_WITH_ELASTIC_FIBRES	KEGG_ARRHYTHMOGENIC_RIGHT_VENTRICULAR_CARDIOMYOPATHY_ARVC	0.657622	0
REACTOME_CROSSLINKING_OF_COLLAGEN_FIBRILS	KEGG_ARRHYTHMOGENIC_RIGHT_VENTRICULAR_CARDIOMYOPATHY_ARVC	0.612976	0
REACTOME_LAMININ_INTERACTIONS	KEGG_ARRHYTHMOGENIC_RIGHT_VENTRICULAR_CARDIOMYOPATHY_ARVC	0.737794	0
REACTOME_SYNDECAN_INTERACTIONS	KEGG_ARRHYTHMOGENIC_RIGHT_VENTRICULAR_CARDIOMYOPATHY_ARVC	0.70455	0
REACTOME_NON_INTEGRIN_MEMBRANE_ECM_INTERACTIONS	KEGG_ARRHYTHMOGENIC_RIGHT_VENTRICULAR_CARDIOMYOPATHY_ARVC	0.721872	0
REACTOME_ECM_PROTEOGLYCANS	KEGG_ARRHYTHMOGENIC_RIGHT_VENTRICULAR_CARDIOMYOPATHY_ARVC	0.735644	0
REACTOME_DISEASES_ASSOCIATED_WITH_GLYCOSAMINOGLYCAN_METABOLISM	KEGG_ARRHYTHMOGENIC_RIGHT_VENTRICULAR_CARDIOMYOPATHY_ARVC	0.65173	0
REACTOME_DEFECTIVE_B4GALT7_CAUSES_EDS_PROGEROID_TYPE	KEGG_ARRHYTHMOGENIC_RIGHT_VENTRICULAR_CARDIOMYOPATHY_ARVC	0.623539	0
REACTOME_DEFECTIVE_CHST3_CAUSES_SEDCJD	KEGG_ARRHYTHMOGENIC_RIGHT_VENTRICULAR_CARDIOMYOPATHY_ARVC	0.628892	0
REACTOME_DEFECTIVE_CHST14_CAUSES_EDS_MUSCULOCONTRACTURAL_TYPE	KEGG_ARRHYTHMOGENIC_RIGHT_VENTRICULAR_CARDIOMYOPATHY_ARVC	0.616759	0
REACTOME_DEFECTIVE_CHSY1_CAUSES_TPBS	KEGG_ARRHYTHMOGENIC_RIGHT_VENTRICULAR_CARDIOMYOPATHY_ARVC	0.599045	0
REACTOME_DEFECTIVE_CHST6_CAUSES_MCDC1	KEGG_ARRHYTHMOGENIC_RIGHT_VENTRICULAR_CARDIOMYOPATHY_ARVC	0.587572	0
REACTOME_DEFECTIVE_EXT2_CAUSES_EXOSTOSES_2	KEGG_ARRHYTHMOGENIC_RIGHT_VENTRICULAR_CARDIOMYOPATHY_ARVC	0.503315	0
REACTOME_DEFECTIVE_ST3GAL3_CAUSES_MCT12_AND_EIEE15	KEGG_ARRHYTHMOGENIC_RIGHT_VENTRICULAR_CARDIOMYOPATHY_ARVC	0.587572	0
REACTOME_DEFECTIVE_B4GALT1_CAUSES_B4GALT1_CDG_CDG_2D	KEGG_ARRHYTHMOGENIC_RIGHT_VENTRICULAR_CARDIOMYOPATHY_ARVC	0.582674	0
REACTOME_DISEASES_OF_GLYCOSYLATION	KEGG_ARRHYTHMOGENIC_RIGHT_VENTRICULAR_CARDIOMYOPATHY_ARVC	0.544685	0
REACTOME_REGULATION_OF_INSULIN_LIKE_GROWTH_FACTOR_IGF_TRANSPORT_AND_UPTAKE_BY_INSULIN_LIKE_GROWTH_FACTOR_BINDING_PROTEINS_IGFBPS	KEGG_ARRHYTHMOGENIC_RIGHT_VENTRICULAR_CARDIOMYOPATHY_ARVC	0.566104	0
REACTOME_GP1B_IX_V_ACTIVATION_SIGNALLING	KEGG_ARRHYTHMOGENIC_RIGHT_VENTRICULAR_CARDIOMYOPATHY_ARVC	0.573635	0
REACTOME_REGULATION_OF_CYTOSKELETAL_REMODELING_AND_CELL_SPREADING_BY_IPP_COMPLEX_COMPONENTS	KEGG_ARRHYTHMOGENIC_RIGHT_VENTRICULAR_CARDIOMYOPATHY_ARVC	0.6242	0
REACTOME_CHL1_INTERACTIONS	KEGG_ARRHYTHMOGENIC_RIGHT_VENTRICULAR_CARDIOMYOPATHY_ARVC	0.658492	0
REACTOME_O_GLYCOSYLATION_OF_TSR_DOMAIN_CONTAINING_PROTEINS	KEGG_ARRHYTHMOGENIC_RIGHT_VENTRICULAR_CARDIOMYOPATHY_ARVC	0.623848	0
REACTOME_LIGAND_RECEPTOR_INTERACTIONS	KEGG_ARRHYTHMOGENIC_RIGHT_VENTRICULAR_CARDIOMYOPATHY_ARVC	0.551937	0
REACTOME_GLI_PROTEINS_BIND_PROMOTERS_OF_HH_RESPONSIVE_GENES_TO_PROMOTE_TRANSCRIPTION	KEGG_ARRHYTHMOGENIC_RIGHT_VENTRICULAR_CARDIOMYOPATHY_ARVC	0.531844	0
REACTOME_RESOLUTION_OF_D_LOOP_STRUCTURES	KEGG_ARRHYTHMOGENIC_RIGHT_VENTRICULAR_CARDIOMYOPATHY_ARVC	-0.600216	0
REACTOME_RESPONSE_TO_ELEVATED_PLATELET_CYTOSOLIC_CA2PLUS	KEGG_ARRHYTHMOGENIC_RIGHT_VENTRICULAR_CARDIOMYOPATHY_ARVC	0.574256	0
REACTOME_COLLAGEN_CHAIN_TRIMERIZATION	KEGG_ARRHYTHMOGENIC_RIGHT_VENTRICULAR_CARDIOMYOPATHY_ARVC	0.637875	0
REACTOME_TRANSCRIPTIONAL_REGULATION_BY_E2F6	KEGG_ARRHYTHMOGENIC_RIGHT_VENTRICULAR_CARDIOMYOPATHY_ARVC	-0.536802	0
REACTOME_SIGNALING_BY_RECEPTOR_TYROSINE_KINASES	KEGG_ARRHYTHMOGENIC_RIGHT_VENTRICULAR_CARDIOMYOPATHY_ARVC	0.566016	0
BIOCARTA_DNAFRAGMENT_PATHWAY	KEGG_DILATED_CARDIOMYOPATHY	-0.670406	0
BIOCARTA_CASPASE_PATHWAY	KEGG_DILATED_CARDIOMYOPATHY	-0.50749	0
BIOCARTA_GCR_PATHWAY	KEGG_DILATED_CARDIOMYOPATHY	0.61438	0
BIOCARTA_FAS_PATHWAY	KEGG_DILATED_CARDIOMYOPATHY	-0.539868	0
BIOCARTA_PLATELETAPP_PATHWAY	KEGG_DILATED_CARDIOMYOPATHY	0.584554	0
BIOCARTA_CARDIACEGF_PATHWAY	KEGG_DILATED_CARDIOMYOPATHY	0.615582	0
BIOCARTA_MITOCHONDRIA_PATHWAY	KEGG_DILATED_CARDIOMYOPATHY	-0.671734	0
BIOCARTA_LONGEVITY_PATHWAY	KEGG_DILATED_CARDIOMYOPATHY	0.742355	0
BIOCARTA_TNFR1_PATHWAY	KEGG_DILATED_CARDIOMYOPATHY	-0.53492	0
BIOCARTA_VITCB_PATHWAY	KEGG_DILATED_CARDIOMYOPATHY	0.541464	0
SIG_REGULATION_OF_THE_ACTIN_CYTOSKELETON_BY_RHO_GTPASES	KEGG_DILATED_CARDIOMYOPATHY	0.759299	0
PID_INTEGRIN1_PATHWAY	KEGG_DILATED_CARDIOMYOPATHY	0.729854	0
PID_INTEGRIN3_PATHWAY	KEGG_DILATED_CARDIOMYOPATHY	0.54853	0
PID_ARF6_TRAFFICKING_PATHWAY	KEGG_DILATED_CARDIOMYOPATHY	0.75612	0
PID_ILK_PATHWAY	KEGG_DILATED_CARDIOMYOPATHY	0.623803	0
PID_ATM_PATHWAY	KEGG_DILATED_CARDIOMYOPATHY	-0.558304	0
PID_ANGIOPOIETIN_RECEPTOR_PATHWAY	KEGG_DILATED_CARDIOMYOPATHY	0.669671	0
PID_S1P_S1P1_PATHWAY	KEGG_DILATED_CARDIOMYOPATHY	0.586935	0
PID_AVB3_INTEGRIN_PATHWAY	KEGG_DILATED_CARDIOMYOPATHY	0.69573	0
PID_SYNDECAN_4_PATHWAY	KEGG_DILATED_CARDIOMYOPATHY	0.675296	0
PID_ALK1_PATHWAY	KEGG_DILATED_CARDIOMYOPATHY	0.692323	0
PID_VEGFR1_PATHWAY	KEGG_DILATED_CARDIOMYOPATHY	0.600466	0
REACTOME_EXTRACELLULAR_MATRIX_ORGANIZATION	KEGG_DILATED_CARDIOMYOPATHY	0.700209	0
REACTOME_SIGNALING_BY_BMP	KEGG_DILATED_CARDIOMYOPATHY	0.667292	0
REACTOME_COLLAGEN_FORMATION	KEGG_DILATED_CARDIOMYOPATHY	0.540034	0
REACTOME_CS_DS_DEGRADATION	KEGG_DILATED_CARDIOMYOPATHY	0.658867	0
REACTOME_CHONDROITIN_SULFATE_BIOSYNTHESIS	KEGG_DILATED_CARDIOMYOPATHY	0.697745	0
REACTOME_KERATAN_SULFATE_BIOSYNTHESIS	KEGG_DILATED_CARDIOMYOPATHY	0.540025	0
REACTOME_CHONDROITIN_SULFATE_DERMATAN_SULFATE_METABOLISM	KEGG_DILATED_CARDIOMYOPATHY	0.71455	0
REACTOME_KERATAN_SULFATE_KERATIN_METABOLISM	KEGG_DILATED_CARDIOMYOPATHY	0.505349	0
REACTOME_APOPTOSIS_INDUCED_DNA_FRAGMENTATION	KEGG_DILATED_CARDIOMYOPATHY	-0.519819	0
REACTOME_KERATAN_SULFATE_DEGRADATION	KEGG_DILATED_CARDIOMYOPATHY	0.725898	0
REACTOME_HEPARAN_SULFATE_HEPARIN_HS_GAG_METABOLISM	KEGG_DILATED_CARDIOMYOPATHY	0.520517	0
REACTOME_GLYCOSAMINOGLYCAN_METABOLISM	KEGG_DILATED_CARDIOMYOPATHY	0.604304	0
REACTOME_INTEGRIN_CELL_SURFACE_INTERACTIONS	KEGG_DILATED_CARDIOMYOPATHY	0.732098	0
REACTOME_SIGNALING_BY_PDGF	KEGG_DILATED_CARDIOMYOPATHY	0.703905	0
REACTOME_AXON_GUIDANCE	KEGG_DILATED_CARDIOMYOPATHY	0.688003	0
REACTOME_NCAM1_INTERACTIONS	KEGG_DILATED_CARDIOMYOPATHY	0.742446	0
REACTOME_FANCONI_ANEMIA_PATHWAY	KEGG_DILATED_CARDIOMYOPATHY	-0.568787	0
REACTOME_CRMPS_IN_SEMA3A_SIGNALING	KEGG_DILATED_CARDIOMYOPATHY	0.506632	0
REACTOME_SEMAPHORIN_INTERACTIONS	KEGG_DILATED_CARDIOMYOPATHY	0.741441	0
REACTOME_SEMA3A_PLEXIN_REPULSION_SIGNALING_BY_INHIBITING_INTEGRIN_ADHESION	KEGG_DILATED_CARDIOMYOPATHY	0.546083	0
REACTOME_SMOOTH_MUSCLE_CONTRACTION	KEGG_DILATED_CARDIOMYOPATHY	0.892619	0
REACTOME_CELL_EXTRACELLULAR_MATRIX_INTERACTIONS	KEGG_DILATED_CARDIOMYOPATHY	0.891501	0
REACTOME_CGMP_EFFECTS	KEGG_DILATED_CARDIOMYOPATHY	0.833809	0
REACTOME_NITRIC_OXIDE_STIMULATES_GUANYLATE_CYCLASE	KEGG_DILATED_CARDIOMYOPATHY	0.827344	0
REACTOME_PLATELET_HOMEOSTASIS	KEGG_DILATED_CARDIOMYOPATHY	0.730584	0
NABA_COLLAGENS	KEGG_DILATED_CARDIOMYOPATHY	0.688201	0
NABA_ECM_GLYCOPROTEINS	KEGG_DILATED_CARDIOMYOPATHY	0.788739	0
NABA_PROTEOGLYCANS	KEGG_DILATED_CARDIOMYOPATHY	0.758788	0
NABA_CORE_MATRISOME	KEGG_DILATED_CARDIOMYOPATHY	0.793417	0
NABA_BASEMENT_MEMBRANES	KEGG_DILATED_CARDIOMYOPATHY	0.748287	0
NABA_MATRISOME	KEGG_DILATED_CARDIOMYOPATHY	0.641157	0
BIOCARTA_NPP1_PATHWAY	KEGG_DILATED_CARDIOMYOPATHY	0.515385	0
BIOCARTA_BARD1_PATHWAY	KEGG_DILATED_CARDIOMYOPATHY	-0.585171	0
BIOCARTA_RECK_PATHWAY	KEGG_DILATED_CARDIOMYOPATHY	0.565045	0
BIOCARTA_SLRP_PATHWAY	KEGG_DILATED_CARDIOMYOPATHY	0.520183	0
REACTOME_POLB_DEPENDENT_LONG_PATCH_BASE_EXCISION_REPAIR	KEGG_DILATED_CARDIOMYOPATHY	-0.623725	0
REACTOME_ACTIVATION_OF_CASPASES_THROUGH_APOPTOSOME_MEDIATED_CLEAVAGE	KEGG_DILATED_CARDIOMYOPATHY	-0.501401	0
REACTOME_SMAC_XIAP_REGULATED_APOPTOTIC_RESPONSE	KEGG_DILATED_CARDIOMYOPATHY	-0.525509	0
REACTOME_ELASTIC_FIBRE_FORMATION	KEGG_DILATED_CARDIOMYOPATHY	0.774221	0
REACTOME_COLLAGEN_BIOSYNTHESIS_AND_MODIFYING_ENZYMES	KEGG_DILATED_CARDIOMYOPATHY	0.674206	0
REACTOME_COENZYME_A_BIOSYNTHESIS	KEGG_DILATED_CARDIOMYOPATHY	-0.50493	0
REACTOME_DERMATAN_SULFATE_BIOSYNTHESIS	KEGG_DILATED_CARDIOMYOPATHY	0.746796	0
REACTOME_MOLECULES_ASSOCIATED_WITH_ELASTIC_FIBRES	KEGG_DILATED_CARDIOMYOPATHY	0.769863	0
REACTOME_CROSSLINKING_OF_COLLAGEN_FIBRILS	KEGG_DILATED_CARDIOMYOPATHY	0.689861	0
REACTOME_LAMININ_INTERACTIONS	KEGG_DILATED_CARDIOMYOPATHY	0.686359	0
REACTOME_SYNDECAN_INTERACTIONS	KEGG_DILATED_CARDIOMYOPATHY	0.647834	0
REACTOME_NON_INTEGRIN_MEMBRANE_ECM_INTERACTIONS	KEGG_DILATED_CARDIOMYOPATHY	0.676093	0
REACTOME_ECM_PROTEOGLYCANS	KEGG_DILATED_CARDIOMYOPATHY	0.802599	0
REACTOME_DISEASES_ASSOCIATED_WITH_GLYCOSAMINOGLYCAN_METABOLISM	KEGG_DILATED_CARDIOMYOPATHY	0.782191	0
REACTOME_DEFECTIVE_B4GALT7_CAUSES_EDS_PROGEROID_TYPE	KEGG_DILATED_CARDIOMYOPATHY	0.703206	0
REACTOME_DEFECTIVE_CHST3_CAUSES_SEDCJD	KEGG_DILATED_CARDIOMYOPATHY	0.769872	0
REACTOME_DEFECTIVE_CHST14_CAUSES_EDS_MUSCULOCONTRACTURAL_TYPE	KEGG_DILATED_CARDIOMYOPATHY	0.742093	0
REACTOME_DEFECTIVE_CHSY1_CAUSES_TPBS	KEGG_DILATED_CARDIOMYOPATHY	0.733172	0
REACTOME_DEFECTIVE_CHST6_CAUSES_MCDC1	KEGG_DILATED_CARDIOMYOPATHY	0.740202	0
REACTOME_DEFECTIVE_ST3GAL3_CAUSES_MCT12_AND_EIEE15	KEGG_DILATED_CARDIOMYOPATHY	0.740202	0
REACTOME_DEFECTIVE_B4GALT1_CAUSES_B4GALT1_CDG_CDG_2D	KEGG_DILATED_CARDIOMYOPATHY	0.740428	0
REACTOME_DISEASES_OF_GLYCOSYLATION	KEGG_DILATED_CARDIOMYOPATHY	0.595001	0
REACTOME_REGULATION_OF_INSULIN_LIKE_GROWTH_FACTOR_IGF_TRANSPORT_AND_UPTAKE_BY_INSULIN_LIKE_GROWTH_FACTOR_BINDING_PROTEINS_IGFBPS	KEGG_DILATED_CARDIOMYOPATHY	0.590377	0
REACTOME_GP1B_IX_V_ACTIVATION_SIGNALLING	KEGG_DILATED_CARDIOMYOPATHY	0.726544	0
REACTOME_REGULATION_OF_CYTOSKELETAL_REMODELING_AND_CELL_SPREADING_BY_IPP_COMPLEX_COMPONENTS	KEGG_DILATED_CARDIOMYOPATHY	0.786076	0
REACTOME_CHL1_INTERACTIONS	KEGG_DILATED_CARDIOMYOPATHY	0.632981	0
REACTOME_NEUROFASCIN_INTERACTIONS	KEGG_DILATED_CARDIOMYOPATHY	0.55616	0
REACTOME_O_GLYCOSYLATION_OF_TSR_DOMAIN_CONTAINING_PROTEINS	KEGG_DILATED_CARDIOMYOPATHY	0.782418	0
REACTOME_LIGAND_RECEPTOR_INTERACTIONS	KEGG_DILATED_CARDIOMYOPATHY	0.591518	0
REACTOME_GLI_PROTEINS_BIND_PROMOTERS_OF_HH_RESPONSIVE_GENES_TO_PROMOTE_TRANSCRIPTION	KEGG_DILATED_CARDIOMYOPATHY	0.627261	0
REACTOME_RESOLUTION_OF_D_LOOP_STRUCTURES	KEGG_DILATED_CARDIOMYOPATHY	-0.625545	0
REACTOME_RESPONSE_TO_ELEVATED_PLATELET_CYTOSOLIC_CA2PLUS	KEGG_DILATED_CARDIOMYOPATHY	0.668632	0
REACTOME_RUNX2_REGULATES_GENES_INVOLVED_IN_CELL_MIGRATION	KEGG_DILATED_CARDIOMYOPATHY	0.584249	0
REACTOME_COLLAGEN_CHAIN_TRIMERIZATION	KEGG_DILATED_CARDIOMYOPATHY	0.688201	0
REACTOME_TRANSCRIPTIONAL_REGULATION_BY_E2F6	KEGG_DILATED_CARDIOMYOPATHY	-0.566989	0
REACTOME_SIGNALING_BY_RECEPTOR_TYROSINE_KINASES	KEGG_DILATED_CARDIOMYOPATHY	0.559241	0
BIOCARTA_INTRINSIC_PATHWAY	BIOCARTA_AMI_PATHWAY	0.896732	0
BIOCARTA_PLATELETAPP_PATHWAY	BIOCARTA_AMI_PATHWAY	0.549181	0
PID_INTEGRIN3_PATHWAY	BIOCARTA_AMI_PATHWAY	0.511096	0
NABA_ECM_GLYCOPROTEINS	BIOCARTA_AMI_PATHWAY	0.530875	0
REACTOME_REGULATION_OF_INSULIN_LIKE_GROWTH_FACTOR_IGF_TRANSPORT_AND_UPTAKE_BY_INSULIN_LIKE_GROWTH_FACTOR_BINDING_PROTEINS_IGFBPS	BIOCARTA_AMI_PATHWAY	0.668633	0
REACTOME_RESOLUTION_OF_D_LOOP_STRUCTURES	BIOCARTA_AMI_PATHWAY	-0.509918	0
REACTOME_RESPONSE_TO_ELEVATED_PLATELET_CYTOSOLIC_CA2PLUS	BIOCARTA_AMI_PATHWAY	0.603678	0
REACTOME_SIGNAL_TRANSDUCTION_BY_L1	BIOCARTA_AGR_PATHWAY	0.555224	0
NABA_BASEMENT_MEMBRANES	BIOCARTA_AGR_PATHWAY	0.513617	0
REACTOME_LAMININ_INTERACTIONS	BIOCARTA_AGR_PATHWAY	0.527517	0
REACTOME_NON_INTEGRIN_MEMBRANE_ECM_INTERACTIONS	BIOCARTA_AGR_PATHWAY	0.505768	0
REACTOME_SIGNALING_BY_RECEPTOR_TYROSINE_KINASES	BIOCARTA_AGR_PATHWAY	0.532584	0
BIOCARTA_ATM_PATHWAY	BIOCARTA_DNAFRAGMENT_PATHWAY	0.544425	0
BIOCARTA_CASPASE_PATHWAY	BIOCARTA_DNAFRAGMENT_PATHWAY	0.790648	0
BIOCARTA_GCR_PATHWAY	BIOCARTA_DNAFRAGMENT_PATHWAY	-0.500078	0
BIOCARTA_FAS_PATHWAY	BIOCARTA_DNAFRAGMENT_PATHWAY	0.709798	0
BIOCARTA_HIVNEF_PATHWAY	BIOCARTA_DNAFRAGMENT_PATHWAY	0.588502	0
BIOCARTA_DEATH_PATHWAY	BIOCARTA_DNAFRAGMENT_PATHWAY	0.519202	0
BIOCARTA_CARDIACEGF_PATHWAY	BIOCARTA_DNAFRAGMENT_PATHWAY	-0.516485	0
BIOCARTA_MITOCHONDRIA_PATHWAY	BIOCARTA_DNAFRAGMENT_PATHWAY	0.733491	0
BIOCARTA_LONGEVITY_PATHWAY	BIOCARTA_DNAFRAGMENT_PATHWAY	-0.653432	0
BIOCARTA_TNFR1_PATHWAY	BIOCARTA_DNAFRAGMENT_PATHWAY	0.670536	0
SA_CASPASE_CASCADE	BIOCARTA_DNAFRAGMENT_PATHWAY	0.708042	0
SIG_REGULATION_OF_THE_ACTIN_CYTOSKELETON_BY_RHO_GTPASES	BIOCARTA_DNAFRAGMENT_PATHWAY	-0.588406	0
PID_ARF6_TRAFFICKING_PATHWAY	BIOCARTA_DNAFRAGMENT_PATHWAY	-0.575425	0
PID_ATM_PATHWAY	BIOCARTA_DNAFRAGMENT_PATHWAY	0.578302	0
PID_ALK1_PATHWAY	BIOCARTA_DNAFRAGMENT_PATHWAY	-0.57023	0
PID_HIV_NEF_PATHWAY	BIOCARTA_DNAFRAGMENT_PATHWAY	0.534691	0
PID_CASPASE_PATHWAY	BIOCARTA_DNAFRAGMENT_PATHWAY	0.72258	0
REACTOME_SIGNALING_BY_BMP	BIOCARTA_DNAFRAGMENT_PATHWAY	-0.633464	0
REACTOME_CS_DS_DEGRADATION	BIOCARTA_DNAFRAGMENT_PATHWAY	-0.527339	0
REACTOME_CHONDROITIN_SULFATE_BIOSYNTHESIS	BIOCARTA_DNAFRAGMENT_PATHWAY	-0.525502	0
REACTOME_KERATAN_SULFATE_BIOSYNTHESIS	BIOCARTA_DNAFRAGMENT_PATHWAY	-0.541021	0
REACTOME_CHONDROITIN_SULFATE_DERMATAN_SULFATE_METABOLISM	BIOCARTA_DNAFRAGMENT_PATHWAY	-0.576815	0
REACTOME_KERATAN_SULFATE_KERATIN_METABOLISM	BIOCARTA_DNAFRAGMENT_PATHWAY	-0.525318	0
REACTOME_APOPTOSIS_INDUCED_DNA_FRAGMENTATION	BIOCARTA_DNAFRAGMENT_PATHWAY	0.692522	0
REACTOME_KERATAN_SULFATE_DEGRADATION	BIOCARTA_DNAFRAGMENT_PATHWAY	-0.644782	0
REACTOME_SIGNALING_BY_PDGF	BIOCARTA_DNAFRAGMENT_PATHWAY	-0.503427	0
REACTOME_AXON_GUIDANCE	BIOCARTA_DNAFRAGMENT_PATHWAY	-0.534658	0
REACTOME_NCAM1_INTERACTIONS	BIOCARTA_DNAFRAGMENT_PATHWAY	-0.582754	0
REACTOME_FANCONI_ANEMIA_PATHWAY	BIOCARTA_DNAFRAGMENT_PATHWAY	0.583607	0
REACTOME_SEMAPHORIN_INTERACTIONS	BIOCARTA_DNAFRAGMENT_PATHWAY	-0.566029	0
REACTOME_SMOOTH_MUSCLE_CONTRACTION	BIOCARTA_DNAFRAGMENT_PATHWAY	-0.643406	0
REACTOME_CELL_EXTRACELLULAR_MATRIX_INTERACTIONS	BIOCARTA_DNAFRAGMENT_PATHWAY	-0.656965	0
REACTOME_CGMP_EFFECTS	BIOCARTA_DNAFRAGMENT_PATHWAY	-0.705288	0
REACTOME_NITRIC_OXIDE_STIMULATES_GUANYLATE_CYCLASE	BIOCARTA_DNAFRAGMENT_PATHWAY	-0.67713	0
REACTOME_PLATELET_HOMEOSTASIS	BIOCARTA_DNAFRAGMENT_PATHWAY	-0.622347	0
NABA_ECM_GLYCOPROTEINS	BIOCARTA_DNAFRAGMENT_PATHWAY	-0.61647	0
NABA_PROTEOGLYCANS	BIOCARTA_DNAFRAGMENT_PATHWAY	-0.550385	0
NABA_CORE_MATRISOME	BIOCARTA_DNAFRAGMENT_PATHWAY	-0.599498	0
NABA_BASEMENT_MEMBRANES	BIOCARTA_DNAFRAGMENT_PATHWAY	-0.539271	0
BIOCARTA_BARD1_PATHWAY	BIOCARTA_DNAFRAGMENT_PATHWAY	0.587959	0
REACTOME_POLB_DEPENDENT_LONG_PATCH_BASE_EXCISION_REPAIR	BIOCARTA_DNAFRAGMENT_PATHWAY	0.700008	0
REACTOME_SMAC_XIAP_REGULATED_APOPTOTIC_RESPONSE	BIOCARTA_DNAFRAGMENT_PATHWAY	0.519918	0
REACTOME_ELASTIC_FIBRE_FORMATION	BIOCARTA_DNAFRAGMENT_PATHWAY	-0.601984	0
REACTOME_CYTOSOLIC_SENSORS_OF_PATHOGEN_ASSOCIATED_DNA	BIOCARTA_DNAFRAGMENT_PATHWAY	0.508753	0
REACTOME_DERMATAN_SULFATE_BIOSYNTHESIS	BIOCARTA_DNAFRAGMENT_PATHWAY	-0.548817	0
REACTOME_MOLECULES_ASSOCIATED_WITH_ELASTIC_FIBRES	BIOCARTA_DNAFRAGMENT_PATHWAY	-0.617079	0
REACTOME_ECM_PROTEOGLYCANS	BIOCARTA_DNAFRAGMENT_PATHWAY	-0.570632	0
REACTOME_DISEASES_ASSOCIATED_WITH_GLYCOSAMINOGLYCAN_METABOLISM	BIOCARTA_DNAFRAGMENT_PATHWAY	-0.649455	0
REACTOME_DEFECTIVE_B4GALT7_CAUSES_EDS_PROGEROID_TYPE	BIOCARTA_DNAFRAGMENT_PATHWAY	-0.512952	0
REACTOME_DEFECTIVE_CHST3_CAUSES_SEDCJD	BIOCARTA_DNAFRAGMENT_PATHWAY	-0.579702	0
REACTOME_DEFECTIVE_CHST14_CAUSES_EDS_MUSCULOCONTRACTURAL_TYPE	BIOCARTA_DNAFRAGMENT_PATHWAY	-0.536623	0
REACTOME_DEFECTIVE_CHSY1_CAUSES_TPBS	BIOCARTA_DNAFRAGMENT_PATHWAY	-0.525883	0
REACTOME_DEFECTIVE_CHST6_CAUSES_MCDC1	BIOCARTA_DNAFRAGMENT_PATHWAY	-0.635643	0
REACTOME_DEFECTIVE_ST3GAL3_CAUSES_MCT12_AND_EIEE15	BIOCARTA_DNAFRAGMENT_PATHWAY	-0.635643	0
REACTOME_DEFECTIVE_B4GALT1_CAUSES_B4GALT1_CDG_CDG_2D	BIOCARTA_DNAFRAGMENT_PATHWAY	-0.633379	0
REACTOME_DISEASES_OF_GLYCOSYLATION	BIOCARTA_DNAFRAGMENT_PATHWAY	-0.520633	0
REACTOME_REGULATION_OF_INSULIN_LIKE_GROWTH_FACTOR_IGF_TRANSPORT_AND_UPTAKE_BY_INSULIN_LIKE_GROWTH_FACTOR_BINDING_PROTEINS_IGFBPS	BIOCARTA_DNAFRAGMENT_PATHWAY	-0.5006	0
REACTOME_GP1B_IX_V_ACTIVATION_SIGNALLING	BIOCARTA_DNAFRAGMENT_PATHWAY	-0.508277	0
REACTOME_REGULATION_OF_CYTOSKELETAL_REMODELING_AND_CELL_SPREADING_BY_IPP_COMPLEX_COMPONENTS	BIOCARTA_DNAFRAGMENT_PATHWAY	-0.573014	0
REACTOME_NEUROFASCIN_INTERACTIONS	BIOCARTA_DNAFRAGMENT_PATHWAY	-0.540896	0
REACTOME_O_GLYCOSYLATION_OF_TSR_DOMAIN_CONTAINING_PROTEINS	BIOCARTA_DNAFRAGMENT_PATHWAY	-0.608416	0
REACTOME_LIGAND_RECEPTOR_INTERACTIONS	BIOCARTA_DNAFRAGMENT_PATHWAY	-0.519308	0
REACTOME_GLI_PROTEINS_BIND_PROMOTERS_OF_HH_RESPONSIVE_GENES_TO_PROMOTE_TRANSCRIPTION	BIOCARTA_DNAFRAGMENT_PATHWAY	-0.533328	0
REACTOME_DEUBIQUITINATION	BIOCARTA_DNAFRAGMENT_PATHWAY	0.568617	0
REACTOME_RESOLUTION_OF_D_LOOP_STRUCTURES	BIOCARTA_DNAFRAGMENT_PATHWAY	0.670957	0
REACTOME_RESPONSE_TO_ELEVATED_PLATELET_CYTOSOLIC_CA2PLUS	BIOCARTA_DNAFRAGMENT_PATHWAY	-0.579328	0
REACTOME_TRANSCRIPTIONAL_REGULATION_BY_E2F6	BIOCARTA_DNAFRAGMENT_PATHWAY	0.621057	0
BIOCARTA_CASPASE_PATHWAY	BIOCARTA_ATM_PATHWAY	0.560852	0
BIOCARTA_FAS_PATHWAY	BIOCARTA_ATM_PATHWAY	0.696072	0
BIOCARTA_HIVNEF_PATHWAY	BIOCARTA_ATM_PATHWAY	0.552493	0
BIOCARTA_TNFR1_PATHWAY	BIOCARTA_ATM_PATHWAY	0.636534	0
PID_ATM_PATHWAY	BIOCARTA_ATM_PATHWAY	0.666343	0
PID_CASPASE_PATHWAY	BIOCARTA_ATM_PATHWAY	0.578191	0
REACTOME_FANCONI_ANEMIA_PATHWAY	BIOCARTA_ATM_PATHWAY	0.580767	0
REACTOME_POLB_DEPENDENT_LONG_PATCH_BASE_EXCISION_REPAIR	BIOCARTA_ATM_PATHWAY	0.586793	0
REACTOME_CYTOSOLIC_SENSORS_OF_PATHOGEN_ASSOCIATED_DNA	BIOCARTA_ATM_PATHWAY	0.507793	0
REACTOME_DEUBIQUITINATION	BIOCARTA_ATM_PATHWAY	0.667529	0
REACTOME_RESOLUTION_OF_D_LOOP_STRUCTURES	BIOCARTA_ATM_PATHWAY	0.634663	0
REACTOME_TP53_REGULATES_TRANSCRIPTION_OF_CASPASE_ACTIVATORS_AND_CASPASES	BIOCARTA_ATM_PATHWAY	0.53743	0
REACTOME_TRANSCRIPTIONAL_REGULATION_BY_E2F6	BIOCARTA_ATM_PATHWAY	0.661143	0
BIOCARTA_FAS_PATHWAY	BIOCARTA_CASPASE_PATHWAY	0.771674	0
BIOCARTA_HIVNEF_PATHWAY	BIOCARTA_CASPASE_PATHWAY	0.818548	0
BIOCARTA_DEATH_PATHWAY	BIOCARTA_CASPASE_PATHWAY	0.730504	0
BIOCARTA_MITOCHONDRIA_PATHWAY	BIOCARTA_CASPASE_PATHWAY	0.734955	0
BIOCARTA_LONGEVITY_PATHWAY	BIOCARTA_CASPASE_PATHWAY	-0.506854	0
BIOCARTA_TNFR1_PATHWAY	BIOCARTA_CASPASE_PATHWAY	0.66289	0
SA_CASPASE_CASCADE	BIOCARTA_CASPASE_PATHWAY	0.912575	0
SIG_REGULATION_OF_THE_ACTIN_CYTOSKELETON_BY_RHO_GTPASES	BIOCARTA_CASPASE_PATHWAY	-0.557497	0
PID_FAS_PATHWAY	BIOCARTA_CASPASE_PATHWAY	0.593462	0
PID_HIV_NEF_PATHWAY	BIOCARTA_CASPASE_PATHWAY	0.798469	0
PID_CASPASE_PATHWAY	BIOCARTA_CASPASE_PATHWAY	0.913441	0
REACTOME_KERATAN_SULFATE_DEGRADATION	BIOCARTA_CASPASE_PATHWAY	-0.509098	0
REACTOME_AXON_GUIDANCE	BIOCARTA_CASPASE_PATHWAY	-0.522438	0
REACTOME_NCAM1_INTERACTIONS	BIOCARTA_CASPASE_PATHWAY	-0.553557	0
REACTOME_SMOOTH_MUSCLE_CONTRACTION	BIOCARTA_CASPASE_PATHWAY	-0.517647	0
REACTOME_CELL_EXTRACELLULAR_MATRIX_INTERACTIONS	BIOCARTA_CASPASE_PATHWAY	-0.505106	0
REACTOME_CGMP_EFFECTS	BIOCARTA_CASPASE_PATHWAY	-0.583107	0
REACTOME_NITRIC_OXIDE_STIMULATES_GUANYLATE_CYCLASE	BIOCARTA_CASPASE_PATHWAY	-0.542973	0
REACTOME_SMAC_XIAP_REGULATED_APOPTOTIC_RESPONSE	BIOCARTA_CASPASE_PATHWAY	0.508942	0
REACTOME_ZBP1_DAI_MEDIATED_INDUCTION_OF_TYPE_I_IFNS	BIOCARTA_CASPASE_PATHWAY	0.549384	0
REACTOME_RIP_MEDIATED_NFKB_ACTIVATION_VIA_ZBP1	BIOCARTA_CASPASE_PATHWAY	0.537373	0
REACTOME_CYTOSOLIC_SENSORS_OF_PATHOGEN_ASSOCIATED_DNA	BIOCARTA_CASPASE_PATHWAY	0.506721	0
REACTOME_DISEASES_ASSOCIATED_WITH_GLYCOSAMINOGLYCAN_METABOLISM	BIOCARTA_CASPASE_PATHWAY	-0.514988	0
REACTOME_NEUROFASCIN_INTERACTIONS	BIOCARTA_CASPASE_PATHWAY	-0.51477	0
REACTOME_TP53_REGULATES_TRANSCRIPTION_OF_CASPASE_ACTIVATORS_AND_CASPASES	BIOCARTA_CASPASE_PATHWAY	0.696765	0
REACTOME_NF_KB_ACTIVATION_THROUGH_FADD_RIP_1_PATHWAY_MEDIATED_BY_CASPASE_8_AND_10	BIOCARTA_CASPASE_PATHWAY	0.546843	0
BIOCARTA_MITOCHONDRIA_PATHWAY	BIOCARTA_GCR_PATHWAY	-0.500844	0
BIOCARTA_LONGEVITY_PATHWAY	BIOCARTA_GCR_PATHWAY	0.744281	0
PID_ARF6_TRAFFICKING_PATHWAY	BIOCARTA_GCR_PATHWAY	0.609572	0
PID_ATM_PATHWAY	BIOCARTA_GCR_PATHWAY	-0.506684	0
PID_ANGIOPOIETIN_RECEPTOR_PATHWAY	BIOCARTA_GCR_PATHWAY	0.634294	0
PID_SYNDECAN_4_PATHWAY	BIOCARTA_GCR_PATHWAY	0.610195	0
PID_ALK1_PATHWAY	BIOCARTA_GCR_PATHWAY	0.645846	0
PID_VEGFR1_PATHWAY	BIOCARTA_GCR_PATHWAY	0.622551	0
REACTOME_EXTRACELLULAR_MATRIX_ORGANIZATION	BIOCARTA_GCR_PATHWAY	0.505075	0
REACTOME_SIGNALING_BY_BMP	BIOCARTA_GCR_PATHWAY	0.603412	0
REACTOME_CS_DS_DEGRADATION	BIOCARTA_GCR_PATHWAY	0.502084	0
REACTOME_CHONDROITIN_SULFATE_BIOSYNTHESIS	BIOCARTA_GCR_PATHWAY	0.589768	0
REACTOME_CHONDROITIN_SULFATE_DERMATAN_SULFATE_METABOLISM	BIOCARTA_GCR_PATHWAY	0.554925	0
REACTOME_KERATAN_SULFATE_DEGRADATION	BIOCARTA_GCR_PATHWAY	0.594465	0
REACTOME_INTEGRIN_CELL_SURFACE_INTERACTIONS	BIOCARTA_GCR_PATHWAY	0.566937	0
REACTOME_SIGNALING_BY_PDGF	BIOCARTA_GCR_PATHWAY	0.513065	0
REACTOME_FANCONI_ANEMIA_PATHWAY	BIOCARTA_GCR_PATHWAY	-0.512634	0
REACTOME_SEMAPHORIN_INTERACTIONS	BIOCARTA_GCR_PATHWAY	0.553705	0
REACTOME_SMOOTH_MUSCLE_CONTRACTION	BIOCARTA_GCR_PATHWAY	0.59441	0
REACTOME_CELL_EXTRACELLULAR_MATRIX_INTERACTIONS	BIOCARTA_GCR_PATHWAY	0.647619	0
REACTOME_CGMP_EFFECTS	BIOCARTA_GCR_PATHWAY	0.659412	0
REACTOME_NITRIC_OXIDE_STIMULATES_GUANYLATE_CYCLASE	BIOCARTA_GCR_PATHWAY	0.650425	0
REACTOME_PLATELET_HOMEOSTASIS	BIOCARTA_GCR_PATHWAY	0.675294	0
NABA_ECM_GLYCOPROTEINS	BIOCARTA_GCR_PATHWAY	0.624304	0
NABA_PROTEOGLYCANS	BIOCARTA_GCR_PATHWAY	0.634209	0
NABA_CORE_MATRISOME	BIOCARTA_GCR_PATHWAY	0.603934	0
NABA_MATRISOME	BIOCARTA_GCR_PATHWAY	0.53454	0
BIOCARTA_BARD1_PATHWAY	BIOCARTA_GCR_PATHWAY	-0.608147	0
REACTOME_POLB_DEPENDENT_LONG_PATCH_BASE_EXCISION_REPAIR	BIOCARTA_GCR_PATHWAY	-0.565955	0
REACTOME_ELASTIC_FIBRE_FORMATION	BIOCARTA_GCR_PATHWAY	0.591307	0
REACTOME_SIGNALING_BY_VEGF	BIOCARTA_GCR_PATHWAY	0.556406	0
REACTOME_DERMATAN_SULFATE_BIOSYNTHESIS	BIOCARTA_GCR_PATHWAY	0.576745	0
REACTOME_MOLECULES_ASSOCIATED_WITH_ELASTIC_FIBRES	BIOCARTA_GCR_PATHWAY	0.606205	0
REACTOME_ECM_PROTEOGLYCANS	BIOCARTA_GCR_PATHWAY	0.516605	0
REACTOME_DISEASES_ASSOCIATED_WITH_GLYCOSAMINOGLYCAN_METABOLISM	BIOCARTA_GCR_PATHWAY	0.562304	0
REACTOME_DEFECTIVE_CHST3_CAUSES_SEDCJD	BIOCARTA_GCR_PATHWAY	0.546678	0
REACTOME_DEFECTIVE_CHST14_CAUSES_EDS_MUSCULOCONTRACTURAL_TYPE	BIOCARTA_GCR_PATHWAY	0.54466	0
REACTOME_DEFECTIVE_CHSY1_CAUSES_TPBS	BIOCARTA_GCR_PATHWAY	0.554465	0
REACTOME_DEFECTIVE_CHST6_CAUSES_MCDC1	BIOCARTA_GCR_PATHWAY	0.630637	0
REACTOME_DEFECTIVE_ST3GAL3_CAUSES_MCT12_AND_EIEE15	BIOCARTA_GCR_PATHWAY	0.630637	0
REACTOME_DEFECTIVE_B4GALT1_CAUSES_B4GALT1_CDG_CDG_2D	BIOCARTA_GCR_PATHWAY	0.628043	0
REACTOME_GP1B_IX_V_ACTIVATION_SIGNALLING	BIOCARTA_GCR_PATHWAY	0.58849	0
REACTOME_REGULATION_OF_CYTOSKELETAL_REMODELING_AND_CELL_SPREADING_BY_IPP_COMPLEX_COMPONENTS	BIOCARTA_GCR_PATHWAY	0.665131	0
REACTOME_O_GLYCOSYLATION_OF_TSR_DOMAIN_CONTAINING_PROTEINS	BIOCARTA_GCR_PATHWAY	0.612875	0
REACTOME_RESOLUTION_OF_D_LOOP_STRUCTURES	BIOCARTA_GCR_PATHWAY	-0.576745	0
REACTOME_RESPONSE_TO_ELEVATED_PLATELET_CYTOSOLIC_CA2PLUS	BIOCARTA_GCR_PATHWAY	0.628474	0
REACTOME_TRANSCRIPTIONAL_REGULATION_BY_E2F6	BIOCARTA_GCR_PATHWAY	-0.525144	0
PID_SYNDECAN_1_PATHWAY	BIOCARTA_MTA3_PATHWAY	0.529436	0
REACTOME_EXTRACELLULAR_MATRIX_ORGANIZATION	BIOCARTA_MTA3_PATHWAY	0.522785	0
REACTOME_COLLAGEN_FORMATION	BIOCARTA_MTA3_PATHWAY	0.547071	0
BIOCARTA_RECK_PATHWAY	BIOCARTA_MTA3_PATHWAY	0.53397	0
REACTOME_COLLAGEN_BIOSYNTHESIS_AND_MODIFYING_ENZYMES	BIOCARTA_MTA3_PATHWAY	0.511817	0
REACTOME_ASSEMBLY_OF_COLLAGEN_FIBRILS_AND_OTHER_MULTIMERIC_STRUCTURES	BIOCARTA_MTA3_PATHWAY	0.550304	0
BIOCARTA_HIVNEF_PATHWAY	BIOCARTA_FAS_PATHWAY	0.808473	0
BIOCARTA_DEATH_PATHWAY	BIOCARTA_FAS_PATHWAY	0.623041	0
BIOCARTA_MITOCHONDRIA_PATHWAY	BIOCARTA_FAS_PATHWAY	0.656193	0
BIOCARTA_LONGEVITY_PATHWAY	BIOCARTA_FAS_PATHWAY	-0.520809	0
BIOCARTA_TNFR1_PATHWAY	BIOCARTA_FAS_PATHWAY	0.874075	0
SA_CASPASE_CASCADE	BIOCARTA_FAS_PATHWAY	0.663118	0
SIG_REGULATION_OF_THE_ACTIN_CYTOSKELETON_BY_RHO_GTPASES	BIOCARTA_FAS_PATHWAY	-0.507484	0
PID_ATM_PATHWAY	BIOCARTA_FAS_PATHWAY	0.560516	0
PID_HIV_NEF_PATHWAY	BIOCARTA_FAS_PATHWAY	0.655997	0
PID_CASPASE_PATHWAY	BIOCARTA_FAS_PATHWAY	0.762705	0
REACTOME_CS_DS_DEGRADATION	BIOCARTA_FAS_PATHWAY	-0.509224	0
REACTOME_CHONDROITIN_SULFATE_DERMATAN_SULFATE_METABOLISM	BIOCARTA_FAS_PATHWAY	-0.557162	0
REACTOME_APOPTOSIS_INDUCED_DNA_FRAGMENTATION	BIOCARTA_FAS_PATHWAY	0.562844	0
REACTOME_KERATAN_SULFATE_DEGRADATION	BIOCARTA_FAS_PATHWAY	-0.537989	0
REACTOME_NCAM1_INTERACTIONS	BIOCARTA_FAS_PATHWAY	-0.561233	0
REACTOME_FANCONI_ANEMIA_PATHWAY	BIOCARTA_FAS_PATHWAY	0.521097	0
REACTOME_SMOOTH_MUSCLE_CONTRACTION	BIOCARTA_FAS_PATHWAY	-0.546883	0
REACTOME_CELL_EXTRACELLULAR_MATRIX_INTERACTIONS	BIOCARTA_FAS_PATHWAY	-0.557537	0
REACTOME_CGMP_EFFECTS	BIOCARTA_FAS_PATHWAY	-0.617821	0
REACTOME_NITRIC_OXIDE_STIMULATES_GUANYLATE_CYCLASE	BIOCARTA_FAS_PATHWAY	-0.587309	0
REACTOME_PLATELET_HOMEOSTASIS	BIOCARTA_FAS_PATHWAY	-0.504092	0
NABA_ECM_GLYCOPROTEINS	BIOCARTA_FAS_PATHWAY	-0.5503	0
NABA_CORE_MATRISOME	BIOCARTA_FAS_PATHWAY	-0.530854	0
REACTOME_POLB_DEPENDENT_LONG_PATCH_BASE_EXCISION_REPAIR	BIOCARTA_FAS_PATHWAY	0.600941	0
REACTOME_ELASTIC_FIBRE_FORMATION	BIOCARTA_FAS_PATHWAY	-0.5262	0
REACTOME_ZBP1_DAI_MEDIATED_INDUCTION_OF_TYPE_I_IFNS	BIOCARTA_FAS_PATHWAY	0.511743	0
REACTOME_RIP_MEDIATED_NFKB_ACTIVATION_VIA_ZBP1	BIOCARTA_FAS_PATHWAY	0.506772	0
REACTOME_CYTOSOLIC_SENSORS_OF_PATHOGEN_ASSOCIATED_DNA	BIOCARTA_FAS_PATHWAY	0.589661	0
REACTOME_MOLECULES_ASSOCIATED_WITH_ELASTIC_FIBRES	BIOCARTA_FAS_PATHWAY	-0.536793	0
REACTOME_DISEASES_ASSOCIATED_WITH_GLYCOSAMINOGLYCAN_METABOLISM	BIOCARTA_FAS_PATHWAY	-0.565128	0
REACTOME_DEFECTIVE_CHST3_CAUSES_SEDCJD	BIOCARTA_FAS_PATHWAY	-0.508888	0
REACTOME_DEFECTIVE_CHST6_CAUSES_MCDC1	BIOCARTA_FAS_PATHWAY	-0.533021	0
REACTOME_DEFECTIVE_ST3GAL3_CAUSES_MCT12_AND_EIEE15	BIOCARTA_FAS_PATHWAY	-0.533021	0
REACTOME_DEFECTIVE_B4GALT1_CAUSES_B4GALT1_CDG_CDG_2D	BIOCARTA_FAS_PATHWAY	-0.533833	0
REACTOME_DISEASES_OF_GLYCOSYLATION	BIOCARTA_FAS_PATHWAY	-0.519369	0
REACTOME_REGULATION_OF_INSULIN_LIKE_GROWTH_FACTOR_IGF_TRANSPORT_AND_UPTAKE_BY_INSULIN_LIKE_GROWTH_FACTOR_BINDING_PROTEINS_IGFBPS	BIOCARTA_FAS_PATHWAY	-0.527018	0
REACTOME_O_GLYCOSYLATION_OF_TSR_DOMAIN_CONTAINING_PROTEINS	BIOCARTA_FAS_PATHWAY	-0.53263	0
REACTOME_DEUBIQUITINATION	BIOCARTA_FAS_PATHWAY	0.669573	0
REACTOME_RESOLUTION_OF_D_LOOP_STRUCTURES	BIOCARTA_FAS_PATHWAY	0.57738	0
REACTOME_TP53_REGULATES_TRANSCRIPTION_OF_CASPASE_ACTIVATORS_AND_CASPASES	BIOCARTA_FAS_PATHWAY	0.573629	0
REACTOME_TRANSCRIPTIONAL_REGULATION_BY_E2F6	BIOCARTA_FAS_PATHWAY	0.571187	0
BIOCARTA_DEATH_PATHWAY	BIOCARTA_HIVNEF_PATHWAY	0.840547	0
BIOCARTA_MITOCHONDRIA_PATHWAY	BIOCARTA_HIVNEF_PATHWAY	0.664073	0
BIOCARTA_TNFR1_PATHWAY	BIOCARTA_HIVNEF_PATHWAY	0.793772	0
SA_CASPASE_CASCADE	BIOCARTA_HIVNEF_PATHWAY	0.782892	0
PID_FAS_PATHWAY	BIOCARTA_HIVNEF_PATHWAY	0.66756	0
PID_HIV_NEF_PATHWAY	BIOCARTA_HIVNEF_PATHWAY	0.904966	0
PID_CASPASE_PATHWAY	BIOCARTA_HIVNEF_PATHWAY	0.86211	0
REACTOME_CGMP_EFFECTS	BIOCARTA_HIVNEF_PATHWAY	-0.521585	0
REACTOME_ZBP1_DAI_MEDIATED_INDUCTION_OF_TYPE_I_IFNS	BIOCARTA_HIVNEF_PATHWAY	0.690937	0
REACTOME_RIP_MEDIATED_NFKB_ACTIVATION_VIA_ZBP1	BIOCARTA_HIVNEF_PATHWAY	0.674828	0
REACTOME_CYTOSOLIC_SENSORS_OF_PATHOGEN_ASSOCIATED_DNA	BIOCARTA_HIVNEF_PATHWAY	0.601716	0
REACTOME_NEUROFASCIN_INTERACTIONS	BIOCARTA_HIVNEF_PATHWAY	-0.500034	0
REACTOME_TP53_REGULATES_TRANSCRIPTION_OF_CASPASE_ACTIVATORS_AND_CASPASES	BIOCARTA_HIVNEF_PATHWAY	0.579592	0
REACTOME_TNF_SIGNALING	BIOCARTA_HIVNEF_PATHWAY	0.584234	0
REACTOME_NF_KB_ACTIVATION_THROUGH_FADD_RIP_1_PATHWAY_MEDIATED_BY_CASPASE_8_AND_10	BIOCARTA_HIVNEF_PATHWAY	0.636046	0
BIOCARTA_MITOCHONDRIA_PATHWAY	BIOCARTA_DEATH_PATHWAY	0.729967	0
BIOCARTA_TNFR1_PATHWAY	BIOCARTA_DEATH_PATHWAY	0.620091	0
SA_CASPASE_CASCADE	BIOCARTA_DEATH_PATHWAY	0.71051	0
PID_FAS_PATHWAY	BIOCARTA_DEATH_PATHWAY	0.537897	0
PID_HIV_NEF_PATHWAY	BIOCARTA_DEATH_PATHWAY	0.842474	0
PID_CASPASE_PATHWAY	BIOCARTA_DEATH_PATHWAY	0.787166	0
REACTOME_CGMP_EFFECTS	BIOCARTA_DEATH_PATHWAY	-0.518663	0
REACTOME_ACTIVATION_OF_CASPASES_THROUGH_APOPTOSOME_MEDIATED_CLEAVAGE	BIOCARTA_DEATH_PATHWAY	0.514836	0
REACTOME_SMAC_XIAP_REGULATED_APOPTOTIC_RESPONSE	BIOCARTA_DEATH_PATHWAY	0.528101	0
REACTOME_ZBP1_DAI_MEDIATED_INDUCTION_OF_TYPE_I_IFNS	BIOCARTA_DEATH_PATHWAY	0.67851	0
REACTOME_RIP_MEDIATED_NFKB_ACTIVATION_VIA_ZBP1	BIOCARTA_DEATH_PATHWAY	0.639959	0
REACTOME_CYTOSOLIC_SENSORS_OF_PATHOGEN_ASSOCIATED_DNA	BIOCARTA_DEATH_PATHWAY	0.535381	0
REACTOME_TNF_SIGNALING	BIOCARTA_DEATH_PATHWAY	0.57523	0
REACTOME_NF_KB_ACTIVATION_THROUGH_FADD_RIP_1_PATHWAY_MEDIATED_BY_CASPASE_8_AND_10	BIOCARTA_DEATH_PATHWAY	0.634852	0
REACTOME_REGULATION_OF_INSULIN_LIKE_GROWTH_FACTOR_IGF_TRANSPORT_AND_UPTAKE_BY_INSULIN_LIKE_GROWTH_FACTOR_BINDING_PROTEINS_IGFBPS	BIOCARTA_INTRINSIC_PATHWAY	0.651758	0
REACTOME_RESPONSE_TO_ELEVATED_PLATELET_CYTOSOLIC_CA2PLUS	BIOCARTA_INTRINSIC_PATHWAY	0.606253	0
BIOCARTA_CARDIACEGF_PATHWAY	BIOCARTA_PLATELETAPP_PATHWAY	0.616254	0
BIOCARTA_VITCB_PATHWAY	BIOCARTA_PLATELETAPP_PATHWAY	0.776245	0
SIG_REGULATION_OF_THE_ACTIN_CYTOSKELETON_BY_RHO_GTPASES	BIOCARTA_PLATELETAPP_PATHWAY	0.565803	0
PID_INTEGRIN1_PATHWAY	BIOCARTA_PLATELETAPP_PATHWAY	0.826438	0
PID_INTEGRIN3_PATHWAY	BIOCARTA_PLATELETAPP_PATHWAY	0.797196	0
PID_ARF6_TRAFFICKING_PATHWAY	BIOCARTA_PLATELETAPP_PATHWAY	0.565551	0
PID_WNT_SIGNALING_PATHWAY	BIOCARTA_PLATELETAPP_PATHWAY	0.537113	0
PID_ANGIOPOIETIN_RECEPTOR_PATHWAY	BIOCARTA_PLATELETAPP_PATHWAY	0.629925	0
PID_S1P_S1P1_PATHWAY	BIOCARTA_PLATELETAPP_PATHWAY	0.697645	0
PID_AVB3_INTEGRIN_PATHWAY	BIOCARTA_PLATELETAPP_PATHWAY	0.745713	0
PID_SYNDECAN_4_PATHWAY	BIOCARTA_PLATELETAPP_PATHWAY	0.646587	0
PID_ALK1_PATHWAY	BIOCARTA_PLATELETAPP_PATHWAY	0.665644	0
PID_SYNDECAN_1_PATHWAY	BIOCARTA_PLATELETAPP_PATHWAY	0.670125	0
REACTOME_EXTRACELLULAR_MATRIX_ORGANIZATION	BIOCARTA_PLATELETAPP_PATHWAY	0.804111	0
REACTOME_COLLAGEN_FORMATION	BIOCARTA_PLATELETAPP_PATHWAY	0.745914	0
REACTOME_CS_DS_DEGRADATION	BIOCARTA_PLATELETAPP_PATHWAY	0.593175	0
REACTOME_CHONDROITIN_SULFATE_BIOSYNTHESIS	BIOCARTA_PLATELETAPP_PATHWAY	0.716343	0
REACTOME_CHONDROITIN_SULFATE_DERMATAN_SULFATE_METABOLISM	BIOCARTA_PLATELETAPP_PATHWAY	0.677774	0
REACTOME_KERATAN_SULFATE_DEGRADATION	BIOCARTA_PLATELETAPP_PATHWAY	0.533808	0
REACTOME_HEPARAN_SULFATE_HEPARIN_HS_GAG_METABOLISM	BIOCARTA_PLATELETAPP_PATHWAY	0.576081	0
REACTOME_GLYCOSAMINOGLYCAN_METABOLISM	BIOCARTA_PLATELETAPP_PATHWAY	0.687835	0
REACTOME_INTEGRIN_CELL_SURFACE_INTERACTIONS	BIOCARTA_PLATELETAPP_PATHWAY	0.774265	0
REACTOME_SIGNALING_BY_PDGF	BIOCARTA_PLATELETAPP_PATHWAY	0.801678	0
REACTOME_AXON_GUIDANCE	BIOCARTA_PLATELETAPP_PATHWAY	0.581324	0
REACTOME_NCAM1_INTERACTIONS	BIOCARTA_PLATELETAPP_PATHWAY	0.65145	0
REACTOME_CRMPS_IN_SEMA3A_SIGNALING	BIOCARTA_PLATELETAPP_PATHWAY	0.503395	0
REACTOME_SEMAPHORIN_INTERACTIONS	BIOCARTA_PLATELETAPP_PATHWAY	0.593962	0
REACTOME_SEMA3A_PLEXIN_REPULSION_SIGNALING_BY_INHIBITING_INTEGRIN_ADHESION	BIOCARTA_PLATELETAPP_PATHWAY	0.512882	0
REACTOME_SMOOTH_MUSCLE_CONTRACTION	BIOCARTA_PLATELETAPP_PATHWAY	0.612788	0
REACTOME_CELL_EXTRACELLULAR_MATRIX_INTERACTIONS	BIOCARTA_PLATELETAPP_PATHWAY	0.596546	0
REACTOME_SIGNAL_TRANSDUCTION_BY_L1	BIOCARTA_PLATELETAPP_PATHWAY	0.529584	0
NABA_COLLAGENS	BIOCARTA_PLATELETAPP_PATHWAY	0.755912	0
NABA_ECM_GLYCOPROTEINS	BIOCARTA_PLATELETAPP_PATHWAY	0.735008	0
NABA_PROTEOGLYCANS	BIOCARTA_PLATELETAPP_PATHWAY	0.642508	0
NABA_CORE_MATRISOME	BIOCARTA_PLATELETAPP_PATHWAY	0.752221	0
NABA_BASEMENT_MEMBRANES	BIOCARTA_PLATELETAPP_PATHWAY	0.817241	0
NABA_MATRISOME	BIOCARTA_PLATELETAPP_PATHWAY	0.748835	0
BIOCARTA_NPP1_PATHWAY	BIOCARTA_PLATELETAPP_PATHWAY	0.700777	0
BIOCARTA_RECK_PATHWAY	BIOCARTA_PLATELETAPP_PATHWAY	0.671596	0
BIOCARTA_SLRP_PATHWAY	BIOCARTA_PLATELETAPP_PATHWAY	0.572651	0
REACTOME_ELASTIC_FIBRE_FORMATION	BIOCARTA_PLATELETAPP_PATHWAY	0.702488	0
REACTOME_COLLAGEN_BIOSYNTHESIS_AND_MODIFYING_ENZYMES	BIOCARTA_PLATELETAPP_PATHWAY	0.755603	0
REACTOME_ASSEMBLY_OF_COLLAGEN_FIBRILS_AND_OTHER_MULTIMERIC_STRUCTURES	BIOCARTA_PLATELETAPP_PATHWAY	0.716528	0
REACTOME_DERMATAN_SULFATE_BIOSYNTHESIS	BIOCARTA_PLATELETAPP_PATHWAY	0.68443	0
REACTOME_MOLECULES_ASSOCIATED_WITH_ELASTIC_FIBRES	BIOCARTA_PLATELETAPP_PATHWAY	0.667678	0
REACTOME_CROSSLINKING_OF_COLLAGEN_FIBRILS	BIOCARTA_PLATELETAPP_PATHWAY	0.839274	0
REACTOME_LAMININ_INTERACTIONS	BIOCARTA_PLATELETAPP_PATHWAY	0.759931	0
REACTOME_SYNDECAN_INTERACTIONS	BIOCARTA_PLATELETAPP_PATHWAY	0.721725	0
REACTOME_NON_INTEGRIN_MEMBRANE_ECM_INTERACTIONS	BIOCARTA_PLATELETAPP_PATHWAY	0.763225	0
REACTOME_ECM_PROTEOGLYCANS	BIOCARTA_PLATELETAPP_PATHWAY	0.81378	0
REACTOME_DISEASES_ASSOCIATED_WITH_GLYCOSAMINOGLYCAN_METABOLISM	BIOCARTA_PLATELETAPP_PATHWAY	0.663492	0
REACTOME_DEFECTIVE_B4GALT7_CAUSES_EDS_PROGEROID_TYPE	BIOCARTA_PLATELETAPP_PATHWAY	0.648034	0
REACTOME_DEFECTIVE_CHST3_CAUSES_SEDCJD	BIOCARTA_PLATELETAPP_PATHWAY	0.698132	0
REACTOME_DEFECTIVE_CHST14_CAUSES_EDS_MUSCULOCONTRACTURAL_TYPE	BIOCARTA_PLATELETAPP_PATHWAY	0.694688	0
REACTOME_DEFECTIVE_CHSY1_CAUSES_TPBS	BIOCARTA_PLATELETAPP_PATHWAY	0.70452	0
REACTOME_DEFECTIVE_CHST6_CAUSES_MCDC1	BIOCARTA_PLATELETAPP_PATHWAY	0.505122	0
REACTOME_DEFECTIVE_ST3GAL3_CAUSES_MCT12_AND_EIEE15	BIOCARTA_PLATELETAPP_PATHWAY	0.505122	0
REACTOME_DEFECTIVE_B4GALT1_CAUSES_B4GALT1_CDG_CDG_2D	BIOCARTA_PLATELETAPP_PATHWAY	0.500792	0
REACTOME_DISEASES_OF_GLYCOSYLATION	BIOCARTA_PLATELETAPP_PATHWAY	0.628439	0
REACTOME_REGULATION_OF_INSULIN_LIKE_GROWTH_FACTOR_IGF_TRANSPORT_AND_UPTAKE_BY_INSULIN_LIKE_GROWTH_FACTOR_BINDING_PROTEINS_IGFBPS	BIOCARTA_PLATELETAPP_PATHWAY	0.68488	0
REACTOME_GP1B_IX_V_ACTIVATION_SIGNALLING	BIOCARTA_PLATELETAPP_PATHWAY	0.573669	0
REACTOME_REGULATION_OF_CYTOSKELETAL_REMODELING_AND_CELL_SPREADING_BY_IPP_COMPLEX_COMPONENTS	BIOCARTA_PLATELETAPP_PATHWAY	0.5446	0
REACTOME_CHL1_INTERACTIONS	BIOCARTA_PLATELETAPP_PATHWAY	0.602048	0
REACTOME_WNT5A_DEPENDENT_INTERNALIZATION_OF_FZD2_FZD5_AND_ROR2	BIOCARTA_PLATELETAPP_PATHWAY	0.501925	0
REACTOME_O_GLYCOSYLATION_OF_TSR_DOMAIN_CONTAINING_PROTEINS	BIOCARTA_PLATELETAPP_PATHWAY	0.722617	0
REACTOME_RESOLUTION_OF_D_LOOP_STRUCTURES	BIOCARTA_PLATELETAPP_PATHWAY	-0.54936	0
REACTOME_RESPONSE_TO_ELEVATED_PLATELET_CYTOSOLIC_CA2PLUS	BIOCARTA_PLATELETAPP_PATHWAY	0.682346	0
REACTOME_RUNX2_REGULATES_GENES_INVOLVED_IN_CELL_MIGRATION	BIOCARTA_PLATELETAPP_PATHWAY	0.525805	0
REACTOME_COLLAGEN_CHAIN_TRIMERIZATION	BIOCARTA_PLATELETAPP_PATHWAY	0.755912	0
REACTOME_SIGNALING_BY_RECEPTOR_TYROSINE_KINASES	BIOCARTA_PLATELETAPP_PATHWAY	0.690288	0
BIOCARTA_LONGEVITY_PATHWAY	BIOCARTA_CARDIACEGF_PATHWAY	0.614321	0
SIG_REGULATION_OF_THE_ACTIN_CYTOSKELETON_BY_RHO_GTPASES	BIOCARTA_CARDIACEGF_PATHWAY	0.560605	0
PID_INTEGRIN1_PATHWAY	BIOCARTA_CARDIACEGF_PATHWAY	0.629285	0
PID_INTEGRIN3_PATHWAY	BIOCARTA_CARDIACEGF_PATHWAY	0.58232	0
PID_ARF6_TRAFFICKING_PATHWAY	BIOCARTA_CARDIACEGF_PATHWAY	0.583594	0
PID_ANGIOPOIETIN_RECEPTOR_PATHWAY	BIOCARTA_CARDIACEGF_PATHWAY	0.545172	0
PID_S1P_S1P1_PATHWAY	BIOCARTA_CARDIACEGF_PATHWAY	0.607097	0
PID_AVB3_INTEGRIN_PATHWAY	BIOCARTA_CARDIACEGF_PATHWAY	0.586619	0
PID_SYNDECAN_4_PATHWAY	BIOCARTA_CARDIACEGF_PATHWAY	0.60143	0
PID_ALK1_PATHWAY	BIOCARTA_CARDIACEGF_PATHWAY	0.649407	0
PID_VEGFR1_PATHWAY	BIOCARTA_CARDIACEGF_PATHWAY	0.551174	0
REACTOME_EXTRACELLULAR_MATRIX_ORGANIZATION	BIOCARTA_CARDIACEGF_PATHWAY	0.651466	0
REACTOME_SIGNALING_BY_BMP	BIOCARTA_CARDIACEGF_PATHWAY	0.535466	0
REACTOME_CHONDROITIN_SULFATE_BIOSYNTHESIS	BIOCARTA_CARDIACEGF_PATHWAY	0.562057	0
REACTOME_CHONDROITIN_SULFATE_DERMATAN_SULFATE_METABOLISM	BIOCARTA_CARDIACEGF_PATHWAY	0.522123	0
REACTOME_KERATAN_SULFATE_DEGRADATION	BIOCARTA_CARDIACEGF_PATHWAY	0.59378	0
REACTOME_GLYCOSAMINOGLYCAN_METABOLISM	BIOCARTA_CARDIACEGF_PATHWAY	0.518483	0
REACTOME_INTEGRIN_CELL_SURFACE_INTERACTIONS	BIOCARTA_CARDIACEGF_PATHWAY	0.621423	0
REACTOME_SIGNALING_BY_PDGF	BIOCARTA_CARDIACEGF_PATHWAY	0.633453	0
REACTOME_AXON_GUIDANCE	BIOCARTA_CARDIACEGF_PATHWAY	0.527393	0
REACTOME_NCAM1_INTERACTIONS	BIOCARTA_CARDIACEGF_PATHWAY	0.522751	0
REACTOME_FANCONI_ANEMIA_PATHWAY	BIOCARTA_CARDIACEGF_PATHWAY	-0.524282	0
REACTOME_SEMAPHORIN_INTERACTIONS	BIOCARTA_CARDIACEGF_PATHWAY	0.625188	0
REACTOME_SMOOTH_MUSCLE_CONTRACTION	BIOCARTA_CARDIACEGF_PATHWAY	0.641391	0
REACTOME_CELL_EXTRACELLULAR_MATRIX_INTERACTIONS	BIOCARTA_CARDIACEGF_PATHWAY	0.63975	0
REACTOME_CGMP_EFFECTS	BIOCARTA_CARDIACEGF_PATHWAY	0.552628	0
REACTOME_NITRIC_OXIDE_STIMULATES_GUANYLATE_CYCLASE	BIOCARTA_CARDIACEGF_PATHWAY	0.556916	0
REACTOME_PLATELET_HOMEOSTASIS	BIOCARTA_CARDIACEGF_PATHWAY	0.521174	0
NABA_COLLAGENS	BIOCARTA_CARDIACEGF_PATHWAY	0.557572	0
NABA_ECM_GLYCOPROTEINS	BIOCARTA_CARDIACEGF_PATHWAY	0.673598	0
NABA_PROTEOGLYCANS	BIOCARTA_CARDIACEGF_PATHWAY	0.617862	0
NABA_CORE_MATRISOME	BIOCARTA_CARDIACEGF_PATHWAY	0.667745	0
NABA_BASEMENT_MEMBRANES	BIOCARTA_CARDIACEGF_PATHWAY	0.668849	0
NABA_MATRISOME	BIOCARTA_CARDIACEGF_PATHWAY	0.629486	0
BIOCARTA_RECK_PATHWAY	BIOCARTA_CARDIACEGF_PATHWAY	0.520929	0
BIOCARTA_SLRP_PATHWAY	BIOCARTA_CARDIACEGF_PATHWAY	0.538724	0
REACTOME_POLB_DEPENDENT_LONG_PATCH_BASE_EXCISION_REPAIR	BIOCARTA_CARDIACEGF_PATHWAY	-0.529638	0
REACTOME_ELASTIC_FIBRE_FORMATION	BIOCARTA_CARDIACEGF_PATHWAY	0.636771	0
REACTOME_COLLAGEN_BIOSYNTHESIS_AND_MODIFYING_ENZYMES	BIOCARTA_CARDIACEGF_PATHWAY	0.533757	0
REACTOME_DERMATAN_SULFATE_BIOSYNTHESIS	BIOCARTA_CARDIACEGF_PATHWAY	0.59397	0
REACTOME_MOLECULES_ASSOCIATED_WITH_ELASTIC_FIBRES	BIOCARTA_CARDIACEGF_PATHWAY	0.640988	0
REACTOME_CROSSLINKING_OF_COLLAGEN_FIBRILS	BIOCARTA_CARDIACEGF_PATHWAY	0.576981	0
REACTOME_LAMININ_INTERACTIONS	BIOCARTA_CARDIACEGF_PATHWAY	0.601086	0
REACTOME_SYNDECAN_INTERACTIONS	BIOCARTA_CARDIACEGF_PATHWAY	0.535337	0
REACTOME_NON_INTEGRIN_MEMBRANE_ECM_INTERACTIONS	BIOCARTA_CARDIACEGF_PATHWAY	0.56532	0
REACTOME_ECM_PROTEOGLYCANS	BIOCARTA_CARDIACEGF_PATHWAY	0.655197	0
REACTOME_DISEASES_ASSOCIATED_WITH_GLYCOSAMINOGLYCAN_METABOLISM	BIOCARTA_CARDIACEGF_PATHWAY	0.63704	0
REACTOME_DEFECTIVE_B4GALT7_CAUSES_EDS_PROGEROID_TYPE	BIOCARTA_CARDIACEGF_PATHWAY	0.541137	0
REACTOME_DEFECTIVE_CHST3_CAUSES_SEDCJD	BIOCARTA_CARDIACEGF_PATHWAY	0.600812	0
REACTOME_DEFECTIVE_CHST14_CAUSES_EDS_MUSCULOCONTRACTURAL_TYPE	BIOCARTA_CARDIACEGF_PATHWAY	0.61103	0
REACTOME_DEFECTIVE_CHSY1_CAUSES_TPBS	BIOCARTA_CARDIACEGF_PATHWAY	0.620087	0
REACTOME_DEFECTIVE_CHST6_CAUSES_MCDC1	BIOCARTA_CARDIACEGF_PATHWAY	0.602836	0
REACTOME_DEFECTIVE_ST3GAL3_CAUSES_MCT12_AND_EIEE15	BIOCARTA_CARDIACEGF_PATHWAY	0.602836	0
REACTOME_DEFECTIVE_B4GALT1_CAUSES_B4GALT1_CDG_CDG_2D	BIOCARTA_CARDIACEGF_PATHWAY	0.598809	0
REACTOME_DISEASES_OF_GLYCOSYLATION	BIOCARTA_CARDIACEGF_PATHWAY	0.548328	0
REACTOME_REGULATION_OF_INSULIN_LIKE_GROWTH_FACTOR_IGF_TRANSPORT_AND_UPTAKE_BY_INSULIN_LIKE_GROWTH_FACTOR_BINDING_PROTEINS_IGFBPS	BIOCARTA_CARDIACEGF_PATHWAY	0.565105	0
REACTOME_GP1B_IX_V_ACTIVATION_SIGNALLING	BIOCARTA_CARDIACEGF_PATHWAY	0.601413	0
REACTOME_REGULATION_OF_CYTOSKELETAL_REMODELING_AND_CELL_SPREADING_BY_IPP_COMPLEX_COMPONENTS	BIOCARTA_CARDIACEGF_PATHWAY	0.546477	0
REACTOME_O_GLYCOSYLATION_OF_TSR_DOMAIN_CONTAINING_PROTEINS	BIOCARTA_CARDIACEGF_PATHWAY	0.66426	0
REACTOME_RESOLUTION_OF_D_LOOP_STRUCTURES	BIOCARTA_CARDIACEGF_PATHWAY	-0.582691	0
REACTOME_RESPONSE_TO_ELEVATED_PLATELET_CYTOSOLIC_CA2PLUS	BIOCARTA_CARDIACEGF_PATHWAY	0.609893	0
REACTOME_COLLAGEN_CHAIN_TRIMERIZATION	BIOCARTA_CARDIACEGF_PATHWAY	0.557572	0
REACTOME_SIGNALING_BY_RECEPTOR_TYROSINE_KINASES	BIOCARTA_CARDIACEGF_PATHWAY	0.520596	0
BIOCARTA_LONGEVITY_PATHWAY	BIOCARTA_MITOCHONDRIA_PATHWAY	-0.678911	0
BIOCARTA_TNFR1_PATHWAY	BIOCARTA_MITOCHONDRIA_PATHWAY	0.60874	0
SA_CASPASE_CASCADE	BIOCARTA_MITOCHONDRIA_PATHWAY	0.657056	0
SIG_REGULATION_OF_THE_ACTIN_CYTOSKELETON_BY_RHO_GTPASES	BIOCARTA_MITOCHONDRIA_PATHWAY	-0.624132	0
PID_INTEGRIN1_PATHWAY	BIOCARTA_MITOCHONDRIA_PATHWAY	-0.510138	0
PID_ANGIOPOIETIN_RECEPTOR_PATHWAY	BIOCARTA_MITOCHONDRIA_PATHWAY	-0.568605	0
PID_AVB3_INTEGRIN_PATHWAY	BIOCARTA_MITOCHONDRIA_PATHWAY	-0.530698	0
PID_ALK1_PATHWAY	BIOCARTA_MITOCHONDRIA_PATHWAY	-0.57767	0
PID_HIV_NEF_PATHWAY	BIOCARTA_MITOCHONDRIA_PATHWAY	0.628819	0
PID_CASPASE_PATHWAY	BIOCARTA_MITOCHONDRIA_PATHWAY	0.726527	0
PID_VEGFR1_PATHWAY	BIOCARTA_MITOCHONDRIA_PATHWAY	-0.530653	0
REACTOME_SIGNALING_BY_BMP	BIOCARTA_MITOCHONDRIA_PATHWAY	-0.576773	0
REACTOME_CHONDROITIN_SULFATE_BIOSYNTHESIS	BIOCARTA_MITOCHONDRIA_PATHWAY	-0.636999	0
REACTOME_CHONDROITIN_SULFATE_DERMATAN_SULFATE_METABOLISM	BIOCARTA_MITOCHONDRIA_PATHWAY	-0.60312	0
REACTOME_APOPTOSIS_INDUCED_DNA_FRAGMENTATION	BIOCARTA_MITOCHONDRIA_PATHWAY	0.504623	0
REACTOME_KERATAN_SULFATE_DEGRADATION	BIOCARTA_MITOCHONDRIA_PATHWAY	-0.627598	0
REACTOME_INTEGRIN_CELL_SURFACE_INTERACTIONS	BIOCARTA_MITOCHONDRIA_PATHWAY	-0.526611	0
REACTOME_SIGNALING_BY_PDGF	BIOCARTA_MITOCHONDRIA_PATHWAY	-0.576547	0
REACTOME_AXON_GUIDANCE	BIOCARTA_MITOCHONDRIA_PATHWAY	-0.639099	0
REACTOME_NCAM1_INTERACTIONS	BIOCARTA_MITOCHONDRIA_PATHWAY	-0.678725	0
REACTOME_CRMPS_IN_SEMA3A_SIGNALING	BIOCARTA_MITOCHONDRIA_PATHWAY	-0.565032	0
REACTOME_SEMAPHORIN_INTERACTIONS	BIOCARTA_MITOCHONDRIA_PATHWAY	-0.580268	0
REACTOME_SMOOTH_MUSCLE_CONTRACTION	BIOCARTA_MITOCHONDRIA_PATHWAY	-0.646109	0
REACTOME_CELL_EXTRACELLULAR_MATRIX_INTERACTIONS	BIOCARTA_MITOCHONDRIA_PATHWAY	-0.662789	0
REACTOME_CGMP_EFFECTS	BIOCARTA_MITOCHONDRIA_PATHWAY	-0.745082	0
REACTOME_NITRIC_OXIDE_STIMULATES_GUANYLATE_CYCLASE	BIOCARTA_MITOCHONDRIA_PATHWAY	-0.718434	0
REACTOME_PLATELET_HOMEOSTASIS	BIOCARTA_MITOCHONDRIA_PATHWAY	-0.600594	0
NABA_COLLAGENS	BIOCARTA_MITOCHONDRIA_PATHWAY	-0.527767	0
NABA_ECM_GLYCOPROTEINS	BIOCARTA_MITOCHONDRIA_PATHWAY	-0.651446	0
NABA_PROTEOGLYCANS	BIOCARTA_MITOCHONDRIA_PATHWAY	-0.593931	0
NABA_CORE_MATRISOME	BIOCARTA_MITOCHONDRIA_PATHWAY	-0.643141	0
NABA_BASEMENT_MEMBRANES	BIOCARTA_MITOCHONDRIA_PATHWAY	-0.530659	0
REACTOME_ACTIVATION_OF_CASPASES_THROUGH_APOPTOSOME_MEDIATED_CLEAVAGE	BIOCARTA_MITOCHONDRIA_PATHWAY	0.717137	0
REACTOME_SMAC_XIAP_REGULATED_APOPTOTIC_RESPONSE	BIOCARTA_MITOCHONDRIA_PATHWAY	0.735056	0
REACTOME_ELASTIC_FIBRE_FORMATION	BIOCARTA_MITOCHONDRIA_PATHWAY	-0.633359	0
REACTOME_COLLAGEN_BIOSYNTHESIS_AND_MODIFYING_ENZYMES	BIOCARTA_MITOCHONDRIA_PATHWAY	-0.530845	0
REACTOME_DERMATAN_SULFATE_BIOSYNTHESIS	BIOCARTA_MITOCHONDRIA_PATHWAY	-0.608692	0
REACTOME_MOLECULES_ASSOCIATED_WITH_ELASTIC_FIBRES	BIOCARTA_MITOCHONDRIA_PATHWAY	-0.633313	0
REACTOME_CROSSLINKING_OF_COLLAGEN_FIBRILS	BIOCARTA_MITOCHONDRIA_PATHWAY	-0.529904	0
REACTOME_ECM_PROTEOGLYCANS	BIOCARTA_MITOCHONDRIA_PATHWAY	-0.615153	0
REACTOME_DISEASES_ASSOCIATED_WITH_GLYCOSAMINOGLYCAN_METABOLISM	BIOCARTA_MITOCHONDRIA_PATHWAY	-0.620672	0
REACTOME_DEFECTIVE_B4GALT7_CAUSES_EDS_PROGEROID_TYPE	BIOCARTA_MITOCHONDRIA_PATHWAY	-0.506043	0
REACTOME_DEFECTIVE_CHST3_CAUSES_SEDCJD	BIOCARTA_MITOCHONDRIA_PATHWAY	-0.645021	0
REACTOME_DEFECTIVE_CHST14_CAUSES_EDS_MUSCULOCONTRACTURAL_TYPE	BIOCARTA_MITOCHONDRIA_PATHWAY	-0.592683	0
REACTOME_DEFECTIVE_CHSY1_CAUSES_TPBS	BIOCARTA_MITOCHONDRIA_PATHWAY	-0.596449	0
REACTOME_DEFECTIVE_CHST6_CAUSES_MCDC1	BIOCARTA_MITOCHONDRIA_PATHWAY	-0.6084	0
REACTOME_DEFECTIVE_ST3GAL3_CAUSES_MCT12_AND_EIEE15	BIOCARTA_MITOCHONDRIA_PATHWAY	-0.6084	0
REACTOME_DEFECTIVE_B4GALT1_CAUSES_B4GALT1_CDG_CDG_2D	BIOCARTA_MITOCHONDRIA_PATHWAY	-0.59793	0
REACTOME_REGULATION_OF_INSULIN_LIKE_GROWTH_FACTOR_IGF_TRANSPORT_AND_UPTAKE_BY_INSULIN_LIKE_GROWTH_FACTOR_BINDING_PROTEINS_IGFBPS	BIOCARTA_MITOCHONDRIA_PATHWAY	-0.540644	0
REACTOME_GP1B_IX_V_ACTIVATION_SIGNALLING	BIOCARTA_MITOCHONDRIA_PATHWAY	-0.56431	0
REACTOME_REGULATION_OF_CYTOSKELETAL_REMODELING_AND_CELL_SPREADING_BY_IPP_COMPLEX_COMPONENTS	BIOCARTA_MITOCHONDRIA_PATHWAY	-0.593046	0
REACTOME_NEUROFASCIN_INTERACTIONS	BIOCARTA_MITOCHONDRIA_PATHWAY	-0.603617	0
REACTOME_O_GLYCOSYLATION_OF_TSR_DOMAIN_CONTAINING_PROTEINS	BIOCARTA_MITOCHONDRIA_PATHWAY	-0.669229	0
REACTOME_LIGAND_RECEPTOR_INTERACTIONS	BIOCARTA_MITOCHONDRIA_PATHWAY	-0.523127	0
REACTOME_GLI_PROTEINS_BIND_PROMOTERS_OF_HH_RESPONSIVE_GENES_TO_PROMOTE_TRANSCRIPTION	BIOCARTA_MITOCHONDRIA_PATHWAY	-0.562389	0
REACTOME_TP53_REGULATES_TRANSCRIPTION_OF_CASPASE_ACTIVATORS_AND_CASPASES	BIOCARTA_MITOCHONDRIA_PATHWAY	0.549321	0
REACTOME_RESPONSE_TO_ELEVATED_PLATELET_CYTOSOLIC_CA2PLUS	BIOCARTA_MITOCHONDRIA_PATHWAY	-0.549223	0
REACTOME_COLLAGEN_CHAIN_TRIMERIZATION	BIOCARTA_MITOCHONDRIA_PATHWAY	-0.527767	0
PID_ALK1_PATHWAY	BIOCARTA_TGFB_PATHWAY	0.677874	0
REACTOME_SIGNALING_BY_BMP	BIOCARTA_TGFB_PATHWAY	0.597513	0
REACTOME_SIGNALING_BY_PDGF	BIOCARTA_TGFB_PATHWAY	0.503763	0
REACTOME_RESPONSE_TO_ELEVATED_PLATELET_CYTOSOLIC_CA2PLUS	BIOCARTA_TGFB_PATHWAY	0.52558	0
REACTOME_SIGNALING_BY_RECEPTOR_TYROSINE_KINASES	BIOCARTA_TGFB_PATHWAY	0.515738	0
BIOCARTA_TNFR1_PATHWAY	BIOCARTA_LONGEVITY_PATHWAY	-0.58438	0
SIG_REGULATION_OF_THE_ACTIN_CYTOSKELETON_BY_RHO_GTPASES	BIOCARTA_LONGEVITY_PATHWAY	0.613724	0
PID_INTEGRIN1_PATHWAY	BIOCARTA_LONGEVITY_PATHWAY	0.541479	0
PID_ARF6_TRAFFICKING_PATHWAY	BIOCARTA_LONGEVITY_PATHWAY	0.621595	0
PID_ATM_PATHWAY	BIOCARTA_LONGEVITY_PATHWAY	-0.563786	0
PID_ANGIOPOIETIN_RECEPTOR_PATHWAY	BIOCARTA_LONGEVITY_PATHWAY	0.593042	0
PID_S1P_S1P1_PATHWAY	BIOCARTA_LONGEVITY_PATHWAY	0.504523	0
PID_AVB3_INTEGRIN_PATHWAY	BIOCARTA_LONGEVITY_PATHWAY	0.549546	0
PID_SYNDECAN_4_PATHWAY	BIOCARTA_LONGEVITY_PATHWAY	0.556757	0
PID_ALK1_PATHWAY	BIOCARTA_LONGEVITY_PATHWAY	0.7322	0
PID_HEDGEHOG_2PATHWAY	BIOCARTA_LONGEVITY_PATHWAY	0.521709	0
PID_CASPASE_PATHWAY	BIOCARTA_LONGEVITY_PATHWAY	-0.52174	0
PID_VEGFR1_PATHWAY	BIOCARTA_LONGEVITY_PATHWAY	0.59413	0
REACTOME_EXTRACELLULAR_MATRIX_ORGANIZATION	BIOCARTA_LONGEVITY_PATHWAY	0.559879	0
REACTOME_SIGNALING_BY_BMP	BIOCARTA_LONGEVITY_PATHWAY	0.727465	0
REACTOME_CS_DS_DEGRADATION	BIOCARTA_LONGEVITY_PATHWAY	0.533311	0
REACTOME_CHONDROITIN_SULFATE_BIOSYNTHESIS	BIOCARTA_LONGEVITY_PATHWAY	0.65038	0
REACTOME_KERATAN_SULFATE_BIOSYNTHESIS	BIOCARTA_LONGEVITY_PATHWAY	0.551015	0
REACTOME_CHONDROITIN_SULFATE_DERMATAN_SULFATE_METABOLISM	BIOCARTA_LONGEVITY_PATHWAY	0.630312	0
REACTOME_KERATAN_SULFATE_KERATIN_METABOLISM	BIOCARTA_LONGEVITY_PATHWAY	0.512575	0
REACTOME_KERATAN_SULFATE_DEGRADATION	BIOCARTA_LONGEVITY_PATHWAY	0.779581	0
REACTOME_GLYCOSAMINOGLYCAN_METABOLISM	BIOCARTA_LONGEVITY_PATHWAY	0.549352	0
REACTOME_INTEGRIN_CELL_SURFACE_INTERACTIONS	BIOCARTA_LONGEVITY_PATHWAY	0.596461	0
REACTOME_SIGNALING_BY_PDGF	BIOCARTA_LONGEVITY_PATHWAY	0.612243	0
REACTOME_AXON_GUIDANCE	BIOCARTA_LONGEVITY_PATHWAY	0.520565	0
REACTOME_NCAM1_INTERACTIONS	BIOCARTA_LONGEVITY_PATHWAY	0.559131	0
REACTOME_FANCONI_ANEMIA_PATHWAY	BIOCARTA_LONGEVITY_PATHWAY	-0.552998	0
REACTOME_SEMAPHORIN_INTERACTIONS	BIOCARTA_LONGEVITY_PATHWAY	0.603727	0
REACTOME_SMOOTH_MUSCLE_CONTRACTION	BIOCARTA_LONGEVITY_PATHWAY	0.711511	0
REACTOME_CELL_EXTRACELLULAR_MATRIX_INTERACTIONS	BIOCARTA_LONGEVITY_PATHWAY	0.768215	0
REACTOME_CGMP_EFFECTS	BIOCARTA_LONGEVITY_PATHWAY	0.796907	0
REACTOME_NITRIC_OXIDE_STIMULATES_GUANYLATE_CYCLASE	BIOCARTA_LONGEVITY_PATHWAY	0.766189	0
REACTOME_PLATELET_HOMEOSTASIS	BIOCARTA_LONGEVITY_PATHWAY	0.712938	0
NABA_COLLAGENS	BIOCARTA_LONGEVITY_PATHWAY	0.513888	0
NABA_ECM_GLYCOPROTEINS	BIOCARTA_LONGEVITY_PATHWAY	0.761454	0
NABA_PROTEOGLYCANS	BIOCARTA_LONGEVITY_PATHWAY	0.726175	0
NABA_CORE_MATRISOME	BIOCARTA_LONGEVITY_PATHWAY	0.736434	0
NABA_BASEMENT_MEMBRANES	BIOCARTA_LONGEVITY_PATHWAY	0.573995	0
NABA_MATRISOME	BIOCARTA_LONGEVITY_PATHWAY	0.54996	0
BIOCARTA_BARD1_PATHWAY	BIOCARTA_LONGEVITY_PATHWAY	-0.628597	0
BIOCARTA_RECK_PATHWAY	BIOCARTA_LONGEVITY_PATHWAY	0.518532	0
BIOCARTA_SLRP_PATHWAY	BIOCARTA_LONGEVITY_PATHWAY	0.55459	0
REACTOME_POLB_DEPENDENT_LONG_PATCH_BASE_EXCISION_REPAIR	BIOCARTA_LONGEVITY_PATHWAY	-0.657655	0
REACTOME_ELASTIC_FIBRE_FORMATION	BIOCARTA_LONGEVITY_PATHWAY	0.732276	0
REACTOME_COLLAGEN_BIOSYNTHESIS_AND_MODIFYING_ENZYMES	BIOCARTA_LONGEVITY_PATHWAY	0.51509	0
REACTOME_SIGNALING_BY_VEGF	BIOCARTA_LONGEVITY_PATHWAY	0.5092	0
REACTOME_DERMATAN_SULFATE_BIOSYNTHESIS	BIOCARTA_LONGEVITY_PATHWAY	0.662994	0
REACTOME_MOLECULES_ASSOCIATED_WITH_ELASTIC_FIBRES	BIOCARTA_LONGEVITY_PATHWAY	0.751165	0
REACTOME_CROSSLINKING_OF_COLLAGEN_FIBRILS	BIOCARTA_LONGEVITY_PATHWAY	0.564608	0
REACTOME_ECM_PROTEOGLYCANS	BIOCARTA_LONGEVITY_PATHWAY	0.649726	0
REACTOME_DISEASES_ASSOCIATED_WITH_GLYCOSAMINOGLYCAN_METABOLISM	BIOCARTA_LONGEVITY_PATHWAY	0.742971	0
REACTOME_DEFECTIVE_B4GALT7_CAUSES_EDS_PROGEROID_TYPE	BIOCARTA_LONGEVITY_PATHWAY	0.564641	0
REACTOME_DEFECTIVE_CHST3_CAUSES_SEDCJD	BIOCARTA_LONGEVITY_PATHWAY	0.649139	0
REACTOME_DEFECTIVE_CHST14_CAUSES_EDS_MUSCULOCONTRACTURAL_TYPE	BIOCARTA_LONGEVITY_PATHWAY	0.641329	0
REACTOME_DEFECTIVE_CHSY1_CAUSES_TPBS	BIOCARTA_LONGEVITY_PATHWAY	0.651164	0
REACTOME_DEFECTIVE_CHST6_CAUSES_MCDC1	BIOCARTA_LONGEVITY_PATHWAY	0.798484	0
REACTOME_DEFECTIVE_ST3GAL3_CAUSES_MCT12_AND_EIEE15	BIOCARTA_LONGEVITY_PATHWAY	0.798484	0
REACTOME_DEFECTIVE_B4GALT1_CAUSES_B4GALT1_CDG_CDG_2D	BIOCARTA_LONGEVITY_PATHWAY	0.786884	0
REACTOME_DISEASES_OF_GLYCOSYLATION	BIOCARTA_LONGEVITY_PATHWAY	0.517453	0
REACTOME_REGULATION_OF_INSULIN_LIKE_GROWTH_FACTOR_IGF_TRANSPORT_AND_UPTAKE_BY_INSULIN_LIKE_GROWTH_FACTOR_BINDING_PROTEINS_IGFBPS	BIOCARTA_LONGEVITY_PATHWAY	0.537345	0
REACTOME_GP1B_IX_V_ACTIVATION_SIGNALLING	BIOCARTA_LONGEVITY_PATHWAY	0.658535	0
REACTOME_REGULATION_OF_CYTOSKELETAL_REMODELING_AND_CELL_SPREADING_BY_IPP_COMPLEX_COMPONENTS	BIOCARTA_LONGEVITY_PATHWAY	0.718351	0
REACTOME_O_GLYCOSYLATION_OF_TSR_DOMAIN_CONTAINING_PROTEINS	BIOCARTA_LONGEVITY_PATHWAY	0.74683	0
REACTOME_LIGAND_RECEPTOR_INTERACTIONS	BIOCARTA_LONGEVITY_PATHWAY	0.597203	0
REACTOME_GLI_PROTEINS_BIND_PROMOTERS_OF_HH_RESPONSIVE_GENES_TO_PROMOTE_TRANSCRIPTION	BIOCARTA_LONGEVITY_PATHWAY	0.571	0
REACTOME_RESOLUTION_OF_D_LOOP_STRUCTURES	BIOCARTA_LONGEVITY_PATHWAY	-0.656621	0
REACTOME_RESPONSE_TO_ELEVATED_PLATELET_CYTOSOLIC_CA2PLUS	BIOCARTA_LONGEVITY_PATHWAY	0.681154	0
REACTOME_TRANSPORT_OF_FATTY_ACIDS	BIOCARTA_LONGEVITY_PATHWAY	0.539336	0
REACTOME_COLLAGEN_CHAIN_TRIMERIZATION	BIOCARTA_LONGEVITY_PATHWAY	0.513888	0
REACTOME_TRANSCRIPTIONAL_REGULATION_BY_E2F6	BIOCARTA_LONGEVITY_PATHWAY	-0.564088	0
SA_CASPASE_CASCADE	BIOCARTA_TNFR1_PATHWAY	0.547834	0
SIG_REGULATION_OF_THE_ACTIN_CYTOSKELETON_BY_RHO_GTPASES	BIOCARTA_TNFR1_PATHWAY	-0.51948	0
PID_ATM_PATHWAY	BIOCARTA_TNFR1_PATHWAY	0.61151	0
PID_ALK1_PATHWAY	BIOCARTA_TNFR1_PATHWAY	-0.501994	0
PID_HIV_NEF_PATHWAY	BIOCARTA_TNFR1_PATHWAY	0.624956	0
PID_CASPASE_PATHWAY	BIOCARTA_TNFR1_PATHWAY	0.742901	0
REACTOME_SIGNALING_BY_BMP	BIOCARTA_TNFR1_PATHWAY	-0.543472	0
REACTOME_CHONDROITIN_SULFATE_DERMATAN_SULFATE_METABOLISM	BIOCARTA_TNFR1_PATHWAY	-0.511562	0
REACTOME_APOPTOSIS_INDUCED_DNA_FRAGMENTATION	BIOCARTA_TNFR1_PATHWAY	0.548194	0
REACTOME_KERATAN_SULFATE_DEGRADATION	BIOCARTA_TNFR1_PATHWAY	-0.599278	0
REACTOME_FANCONI_ANEMIA_PATHWAY	BIOCARTA_TNFR1_PATHWAY	0.509058	0
REACTOME_SMOOTH_MUSCLE_CONTRACTION	BIOCARTA_TNFR1_PATHWAY	-0.553687	0
REACTOME_CELL_EXTRACELLULAR_MATRIX_INTERACTIONS	BIOCARTA_TNFR1_PATHWAY	-0.576716	0
REACTOME_CGMP_EFFECTS	BIOCARTA_TNFR1_PATHWAY	-0.643787	0
REACTOME_NITRIC_OXIDE_STIMULATES_GUANYLATE_CYCLASE	BIOCARTA_TNFR1_PATHWAY	-0.600669	0
REACTOME_PLATELET_HOMEOSTASIS	BIOCARTA_TNFR1_PATHWAY	-0.540914	0
NABA_ECM_GLYCOPROTEINS	BIOCARTA_TNFR1_PATHWAY	-0.575191	0
NABA_PROTEOGLYCANS	BIOCARTA_TNFR1_PATHWAY	-0.533221	0
NABA_CORE_MATRISOME	BIOCARTA_TNFR1_PATHWAY	-0.54915	0
BIOCARTA_BARD1_PATHWAY	BIOCARTA_TNFR1_PATHWAY	0.558617	0
REACTOME_POLB_DEPENDENT_LONG_PATCH_BASE_EXCISION_REPAIR	BIOCARTA_TNFR1_PATHWAY	0.636931	0
REACTOME_ELASTIC_FIBRE_FORMATION	BIOCARTA_TNFR1_PATHWAY	-0.526995	0
REACTOME_ZBP1_DAI_MEDIATED_INDUCTION_OF_TYPE_I_IFNS	BIOCARTA_TNFR1_PATHWAY	0.559202	0
REACTOME_RIP_MEDIATED_NFKB_ACTIVATION_VIA_ZBP1	BIOCARTA_TNFR1_PATHWAY	0.532061	0
REACTOME_CYTOSOLIC_SENSORS_OF_PATHOGEN_ASSOCIATED_DNA	BIOCARTA_TNFR1_PATHWAY	0.611972	0
REACTOME_MOLECULES_ASSOCIATED_WITH_ELASTIC_FIBRES	BIOCARTA_TNFR1_PATHWAY	-0.549881	0
REACTOME_PKMTS_METHYLATE_HISTONE_LYSINES	BIOCARTA_TNFR1_PATHWAY	0.500497	0
REACTOME_DISEASES_ASSOCIATED_WITH_GLYCOSAMINOGLYCAN_METABOLISM	BIOCARTA_TNFR1_PATHWAY	-0.573246	0
REACTOME_DEFECTIVE_CHST6_CAUSES_MCDC1	BIOCARTA_TNFR1_PATHWAY	-0.603767	0
REACTOME_DEFECTIVE_ST3GAL3_CAUSES_MCT12_AND_EIEE15	BIOCARTA_TNFR1_PATHWAY	-0.603767	0
REACTOME_DEFECTIVE_B4GALT1_CAUSES_B4GALT1_CDG_CDG_2D	BIOCARTA_TNFR1_PATHWAY	-0.597803	0
REACTOME_REGULATION_OF_INSULIN_LIKE_GROWTH_FACTOR_IGF_TRANSPORT_AND_UPTAKE_BY_INSULIN_LIKE_GROWTH_FACTOR_BINDING_PROTEINS_IGFBPS	BIOCARTA_TNFR1_PATHWAY	-0.531795	0
REACTOME_O_GLYCOSYLATION_OF_TSR_DOMAIN_CONTAINING_PROTEINS	BIOCARTA_TNFR1_PATHWAY	-0.546615	0
REACTOME_DEUBIQUITINATION	BIOCARTA_TNFR1_PATHWAY	0.623785	0
REACTOME_RESOLUTION_OF_D_LOOP_STRUCTURES	BIOCARTA_TNFR1_PATHWAY	0.5937	0
REACTOME_RESPONSE_TO_ELEVATED_PLATELET_CYTOSOLIC_CA2PLUS	BIOCARTA_TNFR1_PATHWAY	-0.575063	0
REACTOME_TRANSCRIPTIONAL_REGULATION_BY_E2F6	BIOCARTA_TNFR1_PATHWAY	0.58195	0
SIG_REGULATION_OF_THE_ACTIN_CYTOSKELETON_BY_RHO_GTPASES	BIOCARTA_VITCB_PATHWAY	0.567843	0
PID_INTEGRIN1_PATHWAY	BIOCARTA_VITCB_PATHWAY	0.735335	0
PID_INTEGRIN3_PATHWAY	BIOCARTA_VITCB_PATHWAY	0.708546	0
PID_ILK_PATHWAY	BIOCARTA_VITCB_PATHWAY	0.520237	0
PID_ANGIOPOIETIN_RECEPTOR_PATHWAY	BIOCARTA_VITCB_PATHWAY	0.572729	0
PID_S1P_S1P1_PATHWAY	BIOCARTA_VITCB_PATHWAY	0.642559	0
PID_AVB3_INTEGRIN_PATHWAY	BIOCARTA_VITCB_PATHWAY	0.683208	0
PID_SYNDECAN_4_PATHWAY	BIOCARTA_VITCB_PATHWAY	0.556828	0
PID_SYNDECAN_1_PATHWAY	BIOCARTA_VITCB_PATHWAY	0.584973	0
REACTOME_EXTRACELLULAR_MATRIX_ORGANIZATION	BIOCARTA_VITCB_PATHWAY	0.643282	0
REACTOME_COLLAGEN_FORMATION	BIOCARTA_VITCB_PATHWAY	0.64715	0
REACTOME_CS_DS_DEGRADATION	BIOCARTA_VITCB_PATHWAY	0.503744	0
REACTOME_CHONDROITIN_SULFATE_BIOSYNTHESIS	BIOCARTA_VITCB_PATHWAY	0.637381	0
REACTOME_CHONDROITIN_SULFATE_DERMATAN_SULFATE_METABOLISM	BIOCARTA_VITCB_PATHWAY	0.596653	0
REACTOME_GLYCOSAMINOGLYCAN_METABOLISM	BIOCARTA_VITCB_PATHWAY	0.529228	0
REACTOME_INTEGRIN_CELL_SURFACE_INTERACTIONS	BIOCARTA_VITCB_PATHWAY	0.677872	0
REACTOME_SIGNALING_BY_PDGF	BIOCARTA_VITCB_PATHWAY	0.683191	0
REACTOME_AXON_GUIDANCE	BIOCARTA_VITCB_PATHWAY	0.602399	0
REACTOME_NCAM1_INTERACTIONS	BIOCARTA_VITCB_PATHWAY	0.643577	0
REACTOME_SEMAPHORIN_INTERACTIONS	BIOCARTA_VITCB_PATHWAY	0.543706	0
REACTOME_SMOOTH_MUSCLE_CONTRACTION	BIOCARTA_VITCB_PATHWAY	0.551439	0
REACTOME_CELL_EXTRACELLULAR_MATRIX_INTERACTIONS	BIOCARTA_VITCB_PATHWAY	0.569342	0
NABA_COLLAGENS	BIOCARTA_VITCB_PATHWAY	0.680632	0
NABA_ECM_GLYCOPROTEINS	BIOCARTA_VITCB_PATHWAY	0.59497	0
NABA_PROTEOGLYCANS	BIOCARTA_VITCB_PATHWAY	0.519996	0
NABA_CORE_MATRISOME	BIOCARTA_VITCB_PATHWAY	0.622055	0
NABA_BASEMENT_MEMBRANES	BIOCARTA_VITCB_PATHWAY	0.728195	0
NABA_MATRISOME	BIOCARTA_VITCB_PATHWAY	0.578707	0
BIOCARTA_NPP1_PATHWAY	BIOCARTA_VITCB_PATHWAY	0.719652	0
BIOCARTA_RECK_PATHWAY	BIOCARTA_VITCB_PATHWAY	0.546926	0
REACTOME_ELASTIC_FIBRE_FORMATION	BIOCARTA_VITCB_PATHWAY	0.554014	0
REACTOME_COLLAGEN_BIOSYNTHESIS_AND_MODIFYING_ENZYMES	BIOCARTA_VITCB_PATHWAY	0.684452	0
REACTOME_ASSEMBLY_OF_COLLAGEN_FIBRILS_AND_OTHER_MULTIMERIC_STRUCTURES	BIOCARTA_VITCB_PATHWAY	0.605353	0
REACTOME_DERMATAN_SULFATE_BIOSYNTHESIS	BIOCARTA_VITCB_PATHWAY	0.606815	0
REACTOME_MOLECULES_ASSOCIATED_WITH_ELASTIC_FIBRES	BIOCARTA_VITCB_PATHWAY	0.520056	0
REACTOME_CROSSLINKING_OF_COLLAGEN_FIBRILS	BIOCARTA_VITCB_PATHWAY	0.740436	0
REACTOME_LAMININ_INTERACTIONS	BIOCARTA_VITCB_PATHWAY	0.681576	0
REACTOME_SYNDECAN_INTERACTIONS	BIOCARTA_VITCB_PATHWAY	0.620546	0
REACTOME_NON_INTEGRIN_MEMBRANE_ECM_INTERACTIONS	BIOCARTA_VITCB_PATHWAY	0.673173	0
REACTOME_ECM_PROTEOGLYCANS	BIOCARTA_VITCB_PATHWAY	0.702501	0
REACTOME_DISEASES_ASSOCIATED_WITH_GLYCOSAMINOGLYCAN_METABOLISM	BIOCARTA_VITCB_PATHWAY	0.552859	0
REACTOME_DEFECTIVE_B4GALT7_CAUSES_EDS_PROGEROID_TYPE	BIOCARTA_VITCB_PATHWAY	0.589155	0
REACTOME_DEFECTIVE_CHST3_CAUSES_SEDCJD	BIOCARTA_VITCB_PATHWAY	0.638836	0
REACTOME_DEFECTIVE_CHST14_CAUSES_EDS_MUSCULOCONTRACTURAL_TYPE	BIOCARTA_VITCB_PATHWAY	0.623079	0
REACTOME_DEFECTIVE_CHSY1_CAUSES_TPBS	BIOCARTA_VITCB_PATHWAY	0.63551	0
REACTOME_REGULATION_OF_INSULIN_LIKE_GROWTH_FACTOR_IGF_TRANSPORT_AND_UPTAKE_BY_INSULIN_LIKE_GROWTH_FACTOR_BINDING_PROTEINS_IGFBPS	BIOCARTA_VITCB_PATHWAY	0.552543	0
REACTOME_GP1B_IX_V_ACTIVATION_SIGNALLING	BIOCARTA_VITCB_PATHWAY	0.546838	0
REACTOME_CHL1_INTERACTIONS	BIOCARTA_VITCB_PATHWAY	0.504781	0
REACTOME_O_GLYCOSYLATION_OF_TSR_DOMAIN_CONTAINING_PROTEINS	BIOCARTA_VITCB_PATHWAY	0.601747	0
REACTOME_RESPONSE_TO_ELEVATED_PLATELET_CYTOSOLIC_CA2PLUS	BIOCARTA_VITCB_PATHWAY	0.547692	0
REACTOME_COLLAGEN_CHAIN_TRIMERIZATION	BIOCARTA_VITCB_PATHWAY	0.680632	0
REACTOME_SIGNALING_BY_RECEPTOR_TYROSINE_KINASES	BIOCARTA_VITCB_PATHWAY	0.611585	0
SIG_REGULATION_OF_THE_ACTIN_CYTOSKELETON_BY_RHO_GTPASES	SA_CASPASE_CASCADE	-0.512094	0
PID_FAS_PATHWAY	SA_CASPASE_CASCADE	0.66994	0
PID_HIV_NEF_PATHWAY	SA_CASPASE_CASCADE	0.817613	0
PID_CASPASE_PATHWAY	SA_CASPASE_CASCADE	0.846727	0
REACTOME_ZBP1_DAI_MEDIATED_INDUCTION_OF_TYPE_I_IFNS	SA_CASPASE_CASCADE	0.575152	0
REACTOME_RIP_MEDIATED_NFKB_ACTIVATION_VIA_ZBP1	SA_CASPASE_CASCADE	0.564008	0
REACTOME_TP53_REGULATES_TRANSCRIPTION_OF_CASPASE_ACTIVATORS_AND_CASPASES	SA_CASPASE_CASCADE	0.578247	0
REACTOME_NF_KB_ACTIVATION_THROUGH_FADD_RIP_1_PATHWAY_MEDIATED_BY_CASPASE_8_AND_10	SA_CASPASE_CASCADE	0.553267	0
PID_INTEGRIN1_PATHWAY	SIG_REGULATION_OF_THE_ACTIN_CYTOSKELETON_BY_RHO_GTPASES	0.676966	0
PID_WNT_NONCANONICAL_PATHWAY	SIG_REGULATION_OF_THE_ACTIN_CYTOSKELETON_BY_RHO_GTPASES	0.510483	0
PID_INTEGRIN3_PATHWAY	SIG_REGULATION_OF_THE_ACTIN_CYTOSKELETON_BY_RHO_GTPASES	0.575725	0
PID_ARF6_TRAFFICKING_PATHWAY	SIG_REGULATION_OF_THE_ACTIN_CYTOSKELETON_BY_RHO_GTPASES	0.591179	0
PID_ILK_PATHWAY	SIG_REGULATION_OF_THE_ACTIN_CYTOSKELETON_BY_RHO_GTPASES	0.68516	0
PID_ANGIOPOIETIN_RECEPTOR_PATHWAY	SIG_REGULATION_OF_THE_ACTIN_CYTOSKELETON_BY_RHO_GTPASES	0.565403	0
PID_S1P_S1P1_PATHWAY	SIG_REGULATION_OF_THE_ACTIN_CYTOSKELETON_BY_RHO_GTPASES	0.556098	0
PID_AVB3_INTEGRIN_PATHWAY	SIG_REGULATION_OF_THE_ACTIN_CYTOSKELETON_BY_RHO_GTPASES	0.681836	0
PID_SYNDECAN_4_PATHWAY	SIG_REGULATION_OF_THE_ACTIN_CYTOSKELETON_BY_RHO_GTPASES	0.584641	0
PID_ALK1_PATHWAY	SIG_REGULATION_OF_THE_ACTIN_CYTOSKELETON_BY_RHO_GTPASES	0.627737	0
PID_CASPASE_PATHWAY	SIG_REGULATION_OF_THE_ACTIN_CYTOSKELETON_BY_RHO_GTPASES	-0.541672	0
PID_VEGFR1_PATHWAY	SIG_REGULATION_OF_THE_ACTIN_CYTOSKELETON_BY_RHO_GTPASES	0.535003	0
REACTOME_EXTRACELLULAR_MATRIX_ORGANIZATION	SIG_REGULATION_OF_THE_ACTIN_CYTOSKELETON_BY_RHO_GTPASES	0.634394	0
REACTOME_SIGNALING_BY_BMP	SIG_REGULATION_OF_THE_ACTIN_CYTOSKELETON_BY_RHO_GTPASES	0.531166	0
REACTOME_COLLAGEN_FORMATION	SIG_REGULATION_OF_THE_ACTIN_CYTOSKELETON_BY_RHO_GTPASES	0.526476	0
REACTOME_CS_DS_DEGRADATION	SIG_REGULATION_OF_THE_ACTIN_CYTOSKELETON_BY_RHO_GTPASES	0.552288	0
REACTOME_CHONDROITIN_SULFATE_BIOSYNTHESIS	SIG_REGULATION_OF_THE_ACTIN_CYTOSKELETON_BY_RHO_GTPASES	0.629716	0
REACTOME_CHONDROITIN_SULFATE_DERMATAN_SULFATE_METABOLISM	SIG_REGULATION_OF_THE_ACTIN_CYTOSKELETON_BY_RHO_GTPASES	0.607101	0
REACTOME_KERATAN_SULFATE_DEGRADATION	SIG_REGULATION_OF_THE_ACTIN_CYTOSKELETON_BY_RHO_GTPASES	0.6027	0
REACTOME_INTEGRIN_CELL_SURFACE_INTERACTIONS	SIG_REGULATION_OF_THE_ACTIN_CYTOSKELETON_BY_RHO_GTPASES	0.650748	0
REACTOME_SIGNALING_BY_PDGF	SIG_REGULATION_OF_THE_ACTIN_CYTOSKELETON_BY_RHO_GTPASES	0.694177	0
REACTOME_AXON_GUIDANCE	SIG_REGULATION_OF_THE_ACTIN_CYTOSKELETON_BY_RHO_GTPASES	0.747513	0
REACTOME_NCAM1_INTERACTIONS	SIG_REGULATION_OF_THE_ACTIN_CYTOSKELETON_BY_RHO_GTPASES	0.661418	0
REACTOME_SEMAPHORIN_INTERACTIONS	SIG_REGULATION_OF_THE_ACTIN_CYTOSKELETON_BY_RHO_GTPASES	0.683862	0
REACTOME_SMOOTH_MUSCLE_CONTRACTION	SIG_REGULATION_OF_THE_ACTIN_CYTOSKELETON_BY_RHO_GTPASES	0.844873	0
REACTOME_CELL_EXTRACELLULAR_MATRIX_INTERACTIONS	SIG_REGULATION_OF_THE_ACTIN_CYTOSKELETON_BY_RHO_GTPASES	0.85284	0
REACTOME_SIGNAL_TRANSDUCTION_BY_L1	SIG_REGULATION_OF_THE_ACTIN_CYTOSKELETON_BY_RHO_GTPASES	0.51552	0
REACTOME_CGMP_EFFECTS	SIG_REGULATION_OF_THE_ACTIN_CYTOSKELETON_BY_RHO_GTPASES	0.717492	0
REACTOME_NITRIC_OXIDE_STIMULATES_GUANYLATE_CYCLASE	SIG_REGULATION_OF_THE_ACTIN_CYTOSKELETON_BY_RHO_GTPASES	0.68582	0
REACTOME_PLATELET_HOMEOSTASIS	SIG_REGULATION_OF_THE_ACTIN_CYTOSKELETON_BY_RHO_GTPASES	0.587451	0
NABA_COLLAGENS	SIG_REGULATION_OF_THE_ACTIN_CYTOSKELETON_BY_RHO_GTPASES	0.64805	0
NABA_ECM_GLYCOPROTEINS	SIG_REGULATION_OF_THE_ACTIN_CYTOSKELETON_BY_RHO_GTPASES	0.72296	0
NABA_PROTEOGLYCANS	SIG_REGULATION_OF_THE_ACTIN_CYTOSKELETON_BY_RHO_GTPASES	0.65034	0
NABA_CORE_MATRISOME	SIG_REGULATION_OF_THE_ACTIN_CYTOSKELETON_BY_RHO_GTPASES	0.724104	0
NABA_BASEMENT_MEMBRANES	SIG_REGULATION_OF_THE_ACTIN_CYTOSKELETON_BY_RHO_GTPASES	0.704209	0
NABA_MATRISOME	SIG_REGULATION_OF_THE_ACTIN_CYTOSKELETON_BY_RHO_GTPASES	0.562472	0
BIOCARTA_NPP1_PATHWAY	SIG_REGULATION_OF_THE_ACTIN_CYTOSKELETON_BY_RHO_GTPASES	0.541162	0
BIOCARTA_RECK_PATHWAY	SIG_REGULATION_OF_THE_ACTIN_CYTOSKELETON_BY_RHO_GTPASES	0.514296	0
BIOCARTA_SLRP_PATHWAY	SIG_REGULATION_OF_THE_ACTIN_CYTOSKELETON_BY_RHO_GTPASES	0.503472	0
REACTOME_ELASTIC_FIBRE_FORMATION	SIG_REGULATION_OF_THE_ACTIN_CYTOSKELETON_BY_RHO_GTPASES	0.69666	0
REACTOME_COLLAGEN_BIOSYNTHESIS_AND_MODIFYING_ENZYMES	SIG_REGULATION_OF_THE_ACTIN_CYTOSKELETON_BY_RHO_GTPASES	0.639672	0
REACTOME_DERMATAN_SULFATE_BIOSYNTHESIS	SIG_REGULATION_OF_THE_ACTIN_CYTOSKELETON_BY_RHO_GTPASES	0.701822	0
REACTOME_MOLECULES_ASSOCIATED_WITH_ELASTIC_FIBRES	SIG_REGULATION_OF_THE_ACTIN_CYTOSKELETON_BY_RHO_GTPASES	0.689718	0
REACTOME_CROSSLINKING_OF_COLLAGEN_FIBRILS	SIG_REGULATION_OF_THE_ACTIN_CYTOSKELETON_BY_RHO_GTPASES	0.644805	0
REACTOME_LAMININ_INTERACTIONS	SIG_REGULATION_OF_THE_ACTIN_CYTOSKELETON_BY_RHO_GTPASES	0.626686	0
REACTOME_SYNDECAN_INTERACTIONS	SIG_REGULATION_OF_THE_ACTIN_CYTOSKELETON_BY_RHO_GTPASES	0.607748	0
REACTOME_NON_INTEGRIN_MEMBRANE_ECM_INTERACTIONS	SIG_REGULATION_OF_THE_ACTIN_CYTOSKELETON_BY_RHO_GTPASES	0.663	0
REACTOME_ECM_PROTEOGLYCANS	SIG_REGULATION_OF_THE_ACTIN_CYTOSKELETON_BY_RHO_GTPASES	0.740631	0
REACTOME_HSP90_CHAPERONE_CYCLE_FOR_STEROID_HORMONE_RECEPTORS_SHR	SIG_REGULATION_OF_THE_ACTIN_CYTOSKELETON_BY_RHO_GTPASES	0.559945	0
REACTOME_DISEASES_ASSOCIATED_WITH_GLYCOSAMINOGLYCAN_METABOLISM	SIG_REGULATION_OF_THE_ACTIN_CYTOSKELETON_BY_RHO_GTPASES	0.679779	0
REACTOME_DEFECTIVE_B4GALT7_CAUSES_EDS_PROGEROID_TYPE	SIG_REGULATION_OF_THE_ACTIN_CYTOSKELETON_BY_RHO_GTPASES	0.642444	0
REACTOME_DEFECTIVE_CHST3_CAUSES_SEDCJD	SIG_REGULATION_OF_THE_ACTIN_CYTOSKELETON_BY_RHO_GTPASES	0.710834	0
REACTOME_DEFECTIVE_CHST14_CAUSES_EDS_MUSCULOCONTRACTURAL_TYPE	SIG_REGULATION_OF_THE_ACTIN_CYTOSKELETON_BY_RHO_GTPASES	0.699033	0
REACTOME_DEFECTIVE_CHSY1_CAUSES_TPBS	SIG_REGULATION_OF_THE_ACTIN_CYTOSKELETON_BY_RHO_GTPASES	0.69632	0
REACTOME_DEFECTIVE_CHST6_CAUSES_MCDC1	SIG_REGULATION_OF_THE_ACTIN_CYTOSKELETON_BY_RHO_GTPASES	0.605138	0
REACTOME_DEFECTIVE_ST3GAL3_CAUSES_MCT12_AND_EIEE15	SIG_REGULATION_OF_THE_ACTIN_CYTOSKELETON_BY_RHO_GTPASES	0.605138	0
REACTOME_DEFECTIVE_B4GALT1_CAUSES_B4GALT1_CDG_CDG_2D	SIG_REGULATION_OF_THE_ACTIN_CYTOSKELETON_BY_RHO_GTPASES	0.59842	0
REACTOME_DISEASES_OF_GLYCOSYLATION	SIG_REGULATION_OF_THE_ACTIN_CYTOSKELETON_BY_RHO_GTPASES	0.530133	0
REACTOME_REGULATION_OF_INSULIN_LIKE_GROWTH_FACTOR_IGF_TRANSPORT_AND_UPTAKE_BY_INSULIN_LIKE_GROWTH_FACTOR_BINDING_PROTEINS_IGFBPS	SIG_REGULATION_OF_THE_ACTIN_CYTOSKELETON_BY_RHO_GTPASES	0.617839	0
REACTOME_GP1B_IX_V_ACTIVATION_SIGNALLING	SIG_REGULATION_OF_THE_ACTIN_CYTOSKELETON_BY_RHO_GTPASES	0.668241	0
REACTOME_REGULATION_OF_CYTOSKELETAL_REMODELING_AND_CELL_SPREADING_BY_IPP_COMPLEX_COMPONENTS	SIG_REGULATION_OF_THE_ACTIN_CYTOSKELETON_BY_RHO_GTPASES	0.631098	0
REACTOME_NEUROFASCIN_INTERACTIONS	SIG_REGULATION_OF_THE_ACTIN_CYTOSKELETON_BY_RHO_GTPASES	0.542568	0
REACTOME_O_GLYCOSYLATION_OF_TSR_DOMAIN_CONTAINING_PROTEINS	SIG_REGULATION_OF_THE_ACTIN_CYTOSKELETON_BY_RHO_GTPASES	0.670016	0
REACTOME_LIGAND_RECEPTOR_INTERACTIONS	SIG_REGULATION_OF_THE_ACTIN_CYTOSKELETON_BY_RHO_GTPASES	0.515759	0
REACTOME_RESOLUTION_OF_D_LOOP_STRUCTURES	SIG_REGULATION_OF_THE_ACTIN_CYTOSKELETON_BY_RHO_GTPASES	-0.524813	0
REACTOME_RESPONSE_TO_ELEVATED_PLATELET_CYTOSOLIC_CA2PLUS	SIG_REGULATION_OF_THE_ACTIN_CYTOSKELETON_BY_RHO_GTPASES	0.641385	0
REACTOME_RUNX2_REGULATES_GENES_INVOLVED_IN_CELL_MIGRATION	SIG_REGULATION_OF_THE_ACTIN_CYTOSKELETON_BY_RHO_GTPASES	0.564614	0
REACTOME_COLLAGEN_CHAIN_TRIMERIZATION	SIG_REGULATION_OF_THE_ACTIN_CYTOSKELETON_BY_RHO_GTPASES	0.64805	0
REACTOME_SIGNALING_BY_RECEPTOR_TYROSINE_KINASES	SIG_REGULATION_OF_THE_ACTIN_CYTOSKELETON_BY_RHO_GTPASES	0.553014	0
PID_INTEGRIN3_PATHWAY	PID_INTEGRIN1_PATHWAY	0.932803	0
PID_ARF6_TRAFFICKING_PATHWAY	PID_INTEGRIN1_PATHWAY	0.651722	0
PID_ILK_PATHWAY	PID_INTEGRIN1_PATHWAY	0.600485	0
PID_WNT_SIGNALING_PATHWAY	PID_INTEGRIN1_PATHWAY	0.583078	0
PID_ANGIOPOIETIN_RECEPTOR_PATHWAY	PID_INTEGRIN1_PATHWAY	0.751679	0
PID_S1P_S1P1_PATHWAY	PID_INTEGRIN1_PATHWAY	0.765436	0
PID_AVB3_INTEGRIN_PATHWAY	PID_INTEGRIN1_PATHWAY	0.916359	0
PID_SYNDECAN_4_PATHWAY	PID_INTEGRIN1_PATHWAY	0.803827	0
PID_ALK1_PATHWAY	PID_INTEGRIN1_PATHWAY	0.719884	0
PID_SYNDECAN_1_PATHWAY	PID_INTEGRIN1_PATHWAY	0.842089	0
PID_VEGFR1_PATHWAY	PID_INTEGRIN1_PATHWAY	0.593178	0
REACTOME_EXTRACELLULAR_MATRIX_ORGANIZATION	PID_INTEGRIN1_PATHWAY	0.943322	0
REACTOME_SIGNALING_BY_BMP	PID_INTEGRIN1_PATHWAY	0.50324	0
REACTOME_COLLAGEN_FORMATION	PID_INTEGRIN1_PATHWAY	0.893411	0
REACTOME_CS_DS_DEGRADATION	PID_INTEGRIN1_PATHWAY	0.70011	0
REACTOME_CHONDROITIN_SULFATE_BIOSYNTHESIS	PID_INTEGRIN1_PATHWAY	0.834628	0
REACTOME_KERATAN_SULFATE_BIOSYNTHESIS	PID_INTEGRIN1_PATHWAY	0.513431	0
REACTOME_CHONDROITIN_SULFATE_DERMATAN_SULFATE_METABOLISM	PID_INTEGRIN1_PATHWAY	0.772369	0
REACTOME_KERATAN_SULFATE_KERATIN_METABOLISM	PID_INTEGRIN1_PATHWAY	0.528945	0
REACTOME_KERATAN_SULFATE_DEGRADATION	PID_INTEGRIN1_PATHWAY	0.633391	0
REACTOME_HEPARAN_SULFATE_HEPARIN_HS_GAG_METABOLISM	PID_INTEGRIN1_PATHWAY	0.651307	0
REACTOME_GLYCOSAMINOGLYCAN_METABOLISM	PID_INTEGRIN1_PATHWAY	0.759241	0
REACTOME_INTEGRIN_CELL_SURFACE_INTERACTIONS	PID_INTEGRIN1_PATHWAY	0.952202	0
REACTOME_SIGNALING_BY_PDGF	PID_INTEGRIN1_PATHWAY	0.910707	0
REACTOME_AXON_GUIDANCE	PID_INTEGRIN1_PATHWAY	0.689976	0
REACTOME_NCAM1_INTERACTIONS	PID_INTEGRIN1_PATHWAY	0.716599	0
REACTOME_CRMPS_IN_SEMA3A_SIGNALING	PID_INTEGRIN1_PATHWAY	0.559901	0
REACTOME_SEMAPHORIN_INTERACTIONS	PID_INTEGRIN1_PATHWAY	0.718189	0
REACTOME_SEMA3A_PLEXIN_REPULSION_SIGNALING_BY_INHIBITING_INTEGRIN_ADHESION	PID_INTEGRIN1_PATHWAY	0.541067	0
REACTOME_SMOOTH_MUSCLE_CONTRACTION	PID_INTEGRIN1_PATHWAY	0.721096	0
REACTOME_CELL_EXTRACELLULAR_MATRIX_INTERACTIONS	PID_INTEGRIN1_PATHWAY	0.742323	0
REACTOME_SIGNAL_TRANSDUCTION_BY_L1	PID_INTEGRIN1_PATHWAY	0.563932	0
REACTOME_CGMP_EFFECTS	PID_INTEGRIN1_PATHWAY	0.566536	0
REACTOME_NITRIC_OXIDE_STIMULATES_GUANYLATE_CYCLASE	PID_INTEGRIN1_PATHWAY	0.569144	0
REACTOME_PLATELET_HOMEOSTASIS	PID_INTEGRIN1_PATHWAY	0.514724	0
NABA_COLLAGENS	PID_INTEGRIN1_PATHWAY	0.903373	0
NABA_ECM_GLYCOPROTEINS	PID_INTEGRIN1_PATHWAY	0.862669	0
NABA_PROTEOGLYCANS	PID_INTEGRIN1_PATHWAY	0.796129	0
NABA_CORE_MATRISOME	PID_INTEGRIN1_PATHWAY	0.891638	0
NABA_BASEMENT_MEMBRANES	PID_INTEGRIN1_PATHWAY	0.906075	0
NABA_MATRISOME	PID_INTEGRIN1_PATHWAY	0.874013	0
BIOCARTA_NPP1_PATHWAY	PID_INTEGRIN1_PATHWAY	0.716148	0
BIOCARTA_RECK_PATHWAY	PID_INTEGRIN1_PATHWAY	0.81017	0
BIOCARTA_SLRP_PATHWAY	PID_INTEGRIN1_PATHWAY	0.636849	0
REACTOME_ELASTIC_FIBRE_FORMATION	PID_INTEGRIN1_PATHWAY	0.83079	0
REACTOME_COLLAGEN_BIOSYNTHESIS_AND_MODIFYING_ENZYMES	PID_INTEGRIN1_PATHWAY	0.906749	0
REACTOME_SIGNALING_BY_VEGF	PID_INTEGRIN1_PATHWAY	0.617175	0
REACTOME_ASSEMBLY_OF_COLLAGEN_FIBRILS_AND_OTHER_MULTIMERIC_STRUCTURES	PID_INTEGRIN1_PATHWAY	0.857474	0
REACTOME_DERMATAN_SULFATE_BIOSYNTHESIS	PID_INTEGRIN1_PATHWAY	0.816304	0
REACTOME_MOLECULES_ASSOCIATED_WITH_ELASTIC_FIBRES	PID_INTEGRIN1_PATHWAY	0.795695	0
REACTOME_CROSSLINKING_OF_COLLAGEN_FIBRILS	PID_INTEGRIN1_PATHWAY	0.888036	0
REACTOME_LAMININ_INTERACTIONS	PID_INTEGRIN1_PATHWAY	0.858545	0
REACTOME_SYNDECAN_INTERACTIONS	PID_INTEGRIN1_PATHWAY	0.883297	0
REACTOME_NON_INTEGRIN_MEMBRANE_ECM_INTERACTIONS	PID_INTEGRIN1_PATHWAY	0.912248	0
REACTOME_ECM_PROTEOGLYCANS	PID_INTEGRIN1_PATHWAY	0.93122	0
REACTOME_DISEASES_ASSOCIATED_WITH_GLYCOSAMINOGLYCAN_METABOLISM	PID_INTEGRIN1_PATHWAY	0.780145	0
REACTOME_DEFECTIVE_B4GALT7_CAUSES_EDS_PROGEROID_TYPE	PID_INTEGRIN1_PATHWAY	0.768676	0
REACTOME_DEFECTIVE_CHST3_CAUSES_SEDCJD	PID_INTEGRIN1_PATHWAY	0.843383	0
REACTOME_DEFECTIVE_CHST14_CAUSES_EDS_MUSCULOCONTRACTURAL_TYPE	PID_INTEGRIN1_PATHWAY	0.849043	0
REACTOME_DEFECTIVE_CHSY1_CAUSES_TPBS	PID_INTEGRIN1_PATHWAY	0.86164	0
REACTOME_DEFECTIVE_CHST6_CAUSES_MCDC1	PID_INTEGRIN1_PATHWAY	0.610278	0
REACTOME_DEFECTIVE_EXT2_CAUSES_EXOSTOSES_2	PID_INTEGRIN1_PATHWAY	0.506611	0
REACTOME_DEFECTIVE_ST3GAL3_CAUSES_MCT12_AND_EIEE15	PID_INTEGRIN1_PATHWAY	0.610278	0
REACTOME_DEFECTIVE_B4GALT1_CAUSES_B4GALT1_CDG_CDG_2D	PID_INTEGRIN1_PATHWAY	0.618787	0
REACTOME_DISEASES_OF_GLYCOSYLATION	PID_INTEGRIN1_PATHWAY	0.658448	0
REACTOME_REGULATION_OF_INSULIN_LIKE_GROWTH_FACTOR_IGF_TRANSPORT_AND_UPTAKE_BY_INSULIN_LIKE_GROWTH_FACTOR_BINDING_PROTEINS_IGFBPS	PID_INTEGRIN1_PATHWAY	0.790773	0
REACTOME_GP1B_IX_V_ACTIVATION_SIGNALLING	PID_INTEGRIN1_PATHWAY	0.725873	0
REACTOME_REGULATION_OF_CYTOSKELETAL_REMODELING_AND_CELL_SPREADING_BY_IPP_COMPLEX_COMPONENTS	PID_INTEGRIN1_PATHWAY	0.648424	0
REACTOME_CHL1_INTERACTIONS	PID_INTEGRIN1_PATHWAY	0.703311	0
REACTOME_O_GLYCOSYLATION_OF_TSR_DOMAIN_CONTAINING_PROTEINS	PID_INTEGRIN1_PATHWAY	0.799763	0
REACTOME_LIGAND_RECEPTOR_INTERACTIONS	PID_INTEGRIN1_PATHWAY	0.52092	0
REACTOME_RESOLUTION_OF_D_LOOP_STRUCTURES	PID_INTEGRIN1_PATHWAY	-0.566938	0
REACTOME_RESPONSE_TO_ELEVATED_PLATELET_CYTOSOLIC_CA2PLUS	PID_INTEGRIN1_PATHWAY	0.787603	0
REACTOME_RUNX2_REGULATES_GENES_INVOLVED_IN_CELL_MIGRATION	PID_INTEGRIN1_PATHWAY	0.714713	0
REACTOME_COLLAGEN_CHAIN_TRIMERIZATION	PID_INTEGRIN1_PATHWAY	0.903373	0
REACTOME_SIGNALING_BY_RECEPTOR_TYROSINE_KINASES	PID_INTEGRIN1_PATHWAY	0.8209	0
PID_WNT_SIGNALING_PATHWAY	PID_WNT_NONCANONICAL_PATHWAY	0.508931	0
PID_RET_PATHWAY	PID_WNT_NONCANONICAL_PATHWAY	0.510491	0
PID_ILK_PATHWAY	PID_INTEGRIN3_PATHWAY	0.508755	0
PID_WNT_SIGNALING_PATHWAY	PID_INTEGRIN3_PATHWAY	0.565442	0
PID_ANGIOPOIETIN_RECEPTOR_PATHWAY	PID_INTEGRIN3_PATHWAY	0.663988	0
PID_S1P_S1P1_PATHWAY	PID_INTEGRIN3_PATHWAY	0.77246	0
PID_AVB3_INTEGRIN_PATHWAY	PID_INTEGRIN3_PATHWAY	0.864739	0
PID_SYNDECAN_4_PATHWAY	PID_INTEGRIN3_PATHWAY	0.723132	0
PID_ALK1_PATHWAY	PID_INTEGRIN3_PATHWAY	0.646578	0
PID_SYNDECAN_1_PATHWAY	PID_INTEGRIN3_PATHWAY	0.800914	0
PID_VEGFR1_PATHWAY	PID_INTEGRIN3_PATHWAY	0.553886	0
REACTOME_EXTRACELLULAR_MATRIX_ORGANIZATION	PID_INTEGRIN3_PATHWAY	0.880073	0
REACTOME_COLLAGEN_FORMATION	PID_INTEGRIN3_PATHWAY	0.845155	0
REACTOME_CS_DS_DEGRADATION	PID_INTEGRIN3_PATHWAY	0.594976	0
REACTOME_CHONDROITIN_SULFATE_BIOSYNTHESIS	PID_INTEGRIN3_PATHWAY	0.758838	0
REACTOME_CHONDROITIN_SULFATE_DERMATAN_SULFATE_METABOLISM	PID_INTEGRIN3_PATHWAY	0.678022	0
REACTOME_KERATAN_SULFATE_DEGRADATION	PID_INTEGRIN3_PATHWAY	0.529196	0
REACTOME_HEPARAN_SULFATE_HEPARIN_HS_GAG_METABOLISM	PID_INTEGRIN3_PATHWAY	0.59021	0
REACTOME_GLYCOSAMINOGLYCAN_METABOLISM	PID_INTEGRIN3_PATHWAY	0.705245	0
REACTOME_INTEGRIN_CELL_SURFACE_INTERACTIONS	PID_INTEGRIN3_PATHWAY	0.892203	0
REACTOME_SIGNALING_BY_PDGF	PID_INTEGRIN3_PATHWAY	0.850944	0
REACTOME_AXON_GUIDANCE	PID_INTEGRIN3_PATHWAY	0.589879	0
REACTOME_NCAM1_INTERACTIONS	PID_INTEGRIN3_PATHWAY	0.594602	0
REACTOME_SEMAPHORIN_INTERACTIONS	PID_INTEGRIN3_PATHWAY	0.609752	0
REACTOME_SMOOTH_MUSCLE_CONTRACTION	PID_INTEGRIN3_PATHWAY	0.578289	0
REACTOME_CELL_EXTRACELLULAR_MATRIX_INTERACTIONS	PID_INTEGRIN3_PATHWAY	0.593042	0
REACTOME_SIGNAL_TRANSDUCTION_BY_L1	PID_INTEGRIN3_PATHWAY	0.507106	0
NABA_COLLAGENS	PID_INTEGRIN3_PATHWAY	0.819297	0
NABA_ECM_GLYCOPROTEINS	PID_INTEGRIN3_PATHWAY	0.765176	0
NABA_PROTEOGLYCANS	PID_INTEGRIN3_PATHWAY	0.704802	0
NABA_CORE_MATRISOME	PID_INTEGRIN3_PATHWAY	0.794181	0
NABA_BASEMENT_MEMBRANES	PID_INTEGRIN3_PATHWAY	0.802821	0
NABA_MATRISOME	PID_INTEGRIN3_PATHWAY	0.828067	0
BIOCARTA_NPP1_PATHWAY	PID_INTEGRIN3_PATHWAY	0.738447	0
BIOCARTA_RECK_PATHWAY	PID_INTEGRIN3_PATHWAY	0.759585	0
BIOCARTA_SLRP_PATHWAY	PID_INTEGRIN3_PATHWAY	0.581385	0
REACTOME_ELASTIC_FIBRE_FORMATION	PID_INTEGRIN3_PATHWAY	0.722108	0
REACTOME_COLLAGEN_BIOSYNTHESIS_AND_MODIFYING_ENZYMES	PID_INTEGRIN3_PATHWAY	0.827408	0
REACTOME_SIGNALING_BY_VEGF	PID_INTEGRIN3_PATHWAY	0.596362	0
REACTOME_ASSEMBLY_OF_COLLAGEN_FIBRILS_AND_OTHER_MULTIMERIC_STRUCTURES	PID_INTEGRIN3_PATHWAY	0.819052	0
REACTOME_DERMATAN_SULFATE_BIOSYNTHESIS	PID_INTEGRIN3_PATHWAY	0.713396	0
REACTOME_MOLECULES_ASSOCIATED_WITH_ELASTIC_FIBRES	PID_INTEGRIN3_PATHWAY	0.686124	0
REACTOME_CROSSLINKING_OF_COLLAGEN_FIBRILS	PID_INTEGRIN3_PATHWAY	0.81469	0
REACTOME_LAMININ_INTERACTIONS	PID_INTEGRIN3_PATHWAY	0.760499	0
REACTOME_SYNDECAN_INTERACTIONS	PID_INTEGRIN3_PATHWAY	0.837454	0
REACTOME_NON_INTEGRIN_MEMBRANE_ECM_INTERACTIONS	PID_INTEGRIN3_PATHWAY	0.849505	0
REACTOME_ECM_PROTEOGLYCANS	PID_INTEGRIN3_PATHWAY	0.836159	0
REACTOME_DISEASES_ASSOCIATED_WITH_GLYCOSAMINOGLYCAN_METABOLISM	PID_INTEGRIN3_PATHWAY	0.67968	0
REACTOME_DEFECTIVE_B4GALT7_CAUSES_EDS_PROGEROID_TYPE	PID_INTEGRIN3_PATHWAY	0.689821	0
REACTOME_DEFECTIVE_CHST3_CAUSES_SEDCJD	PID_INTEGRIN3_PATHWAY	0.742554	0
REACTOME_DEFECTIVE_CHST14_CAUSES_EDS_MUSCULOCONTRACTURAL_TYPE	PID_INTEGRIN3_PATHWAY	0.757137	0
REACTOME_DEFECTIVE_CHSY1_CAUSES_TPBS	PID_INTEGRIN3_PATHWAY	0.77982	0
REACTOME_DEFECTIVE_B4GALT1_CAUSES_B4GALT1_CDG_CDG_2D	PID_INTEGRIN3_PATHWAY	0.506903	0
REACTOME_DISEASES_OF_GLYCOSYLATION	PID_INTEGRIN3_PATHWAY	0.599386	0
REACTOME_REGULATION_OF_INSULIN_LIKE_GROWTH_FACTOR_IGF_TRANSPORT_AND_UPTAKE_BY_INSULIN_LIKE_GROWTH_FACTOR_BINDING_PROTEINS_IGFBPS	PID_INTEGRIN3_PATHWAY	0.770474	0
REACTOME_GP1B_IX_V_ACTIVATION_SIGNALLING	PID_INTEGRIN3_PATHWAY	0.633599	0
REACTOME_CHL1_INTERACTIONS	PID_INTEGRIN3_PATHWAY	0.616198	0
REACTOME_O_GLYCOSYLATION_OF_TSR_DOMAIN_CONTAINING_PROTEINS	PID_INTEGRIN3_PATHWAY	0.718841	0
REACTOME_RESPONSE_TO_ELEVATED_PLATELET_CYTOSOLIC_CA2PLUS	PID_INTEGRIN3_PATHWAY	0.746179	0
REACTOME_RUNX2_REGULATES_GENES_INVOLVED_IN_CELL_MIGRATION	PID_INTEGRIN3_PATHWAY	0.668418	0
REACTOME_COLLAGEN_CHAIN_TRIMERIZATION	PID_INTEGRIN3_PATHWAY	0.819297	0
REACTOME_SIGNALING_BY_RECEPTOR_TYROSINE_KINASES	PID_INTEGRIN3_PATHWAY	0.778099	0
PID_ATM_PATHWAY	PID_ARF6_TRAFFICKING_PATHWAY	-0.611164	0
PID_ANGIOPOIETIN_RECEPTOR_PATHWAY	PID_ARF6_TRAFFICKING_PATHWAY	0.570917	0
PID_S1P_S1P1_PATHWAY	PID_ARF6_TRAFFICKING_PATHWAY	0.521238	0
PID_AVB3_INTEGRIN_PATHWAY	PID_ARF6_TRAFFICKING_PATHWAY	0.565426	0
PID_SYNDECAN_4_PATHWAY	PID_ARF6_TRAFFICKING_PATHWAY	0.625603	0
PID_ALK1_PATHWAY	PID_ARF6_TRAFFICKING_PATHWAY	0.646345	0
REACTOME_EXTRACELLULAR_MATRIX_ORGANIZATION	PID_ARF6_TRAFFICKING_PATHWAY	0.64562	0
REACTOME_SIGNALING_BY_BMP	PID_ARF6_TRAFFICKING_PATHWAY	0.583593	0
REACTOME_CS_DS_DEGRADATION	PID_ARF6_TRAFFICKING_PATHWAY	0.587626	0
REACTOME_CHONDROITIN_SULFATE_BIOSYNTHESIS	PID_ARF6_TRAFFICKING_PATHWAY	0.590206	0
REACTOME_CHONDROITIN_SULFATE_DERMATAN_SULFATE_METABOLISM	PID_ARF6_TRAFFICKING_PATHWAY	0.622192	0
REACTOME_KERATAN_SULFATE_DEGRADATION	PID_ARF6_TRAFFICKING_PATHWAY	0.559572	0
REACTOME_GLYCOSAMINOGLYCAN_METABOLISM	PID_ARF6_TRAFFICKING_PATHWAY	0.572567	0
REACTOME_INTEGRIN_CELL_SURFACE_INTERACTIONS	PID_ARF6_TRAFFICKING_PATHWAY	0.646436	0
REACTOME_SIGNALING_BY_PDGF	PID_ARF6_TRAFFICKING_PATHWAY	0.577623	0
REACTOME_AXON_GUIDANCE	PID_ARF6_TRAFFICKING_PATHWAY	0.516246	0
REACTOME_NCAM1_INTERACTIONS	PID_ARF6_TRAFFICKING_PATHWAY	0.527398	0
REACTOME_FANCONI_ANEMIA_PATHWAY	PID_ARF6_TRAFFICKING_PATHWAY	-0.648931	0
REACTOME_SEMAPHORIN_INTERACTIONS	PID_ARF6_TRAFFICKING_PATHWAY	0.637859	0
REACTOME_SEMA3A_PLEXIN_REPULSION_SIGNALING_BY_INHIBITING_INTEGRIN_ADHESION	PID_ARF6_TRAFFICKING_PATHWAY	0.518698	0
REACTOME_SMOOTH_MUSCLE_CONTRACTION	PID_ARF6_TRAFFICKING_PATHWAY	0.700347	0
REACTOME_CELL_EXTRACELLULAR_MATRIX_INTERACTIONS	PID_ARF6_TRAFFICKING_PATHWAY	0.731788	0
REACTOME_CGMP_EFFECTS	PID_ARF6_TRAFFICKING_PATHWAY	0.632532	0
REACTOME_NITRIC_OXIDE_STIMULATES_GUANYLATE_CYCLASE	PID_ARF6_TRAFFICKING_PATHWAY	0.622674	0
REACTOME_PLATELET_HOMEOSTASIS	PID_ARF6_TRAFFICKING_PATHWAY	0.600291	0
NABA_COLLAGENS	PID_ARF6_TRAFFICKING_PATHWAY	0.547688	0
NABA_ECM_GLYCOPROTEINS	PID_ARF6_TRAFFICKING_PATHWAY	0.654737	0
NABA_PROTEOGLYCANS	PID_ARF6_TRAFFICKING_PATHWAY	0.59553	0
NABA_CORE_MATRISOME	PID_ARF6_TRAFFICKING_PATHWAY	0.649286	0
NABA_BASEMENT_MEMBRANES	PID_ARF6_TRAFFICKING_PATHWAY	0.694159	0
NABA_MATRISOME	PID_ARF6_TRAFFICKING_PATHWAY	0.586708	0
BIOCARTA_BARD1_PATHWAY	PID_ARF6_TRAFFICKING_PATHWAY	-0.601265	0
REACTOME_POLB_DEPENDENT_LONG_PATCH_BASE_EXCISION_REPAIR	PID_ARF6_TRAFFICKING_PATHWAY	-0.640157	0
REACTOME_ELASTIC_FIBRE_FORMATION	PID_ARF6_TRAFFICKING_PATHWAY	0.631421	0
REACTOME_COLLAGEN_BIOSYNTHESIS_AND_MODIFYING_ENZYMES	PID_ARF6_TRAFFICKING_PATHWAY	0.518919	0
REACTOME_DERMATAN_SULFATE_BIOSYNTHESIS	PID_ARF6_TRAFFICKING_PATHWAY	0.61056	0
REACTOME_MOLECULES_ASSOCIATED_WITH_ELASTIC_FIBRES	PID_ARF6_TRAFFICKING_PATHWAY	0.626012	0
REACTOME_CROSSLINKING_OF_COLLAGEN_FIBRILS	PID_ARF6_TRAFFICKING_PATHWAY	0.552772	0
REACTOME_LAMININ_INTERACTIONS	PID_ARF6_TRAFFICKING_PATHWAY	0.709704	0
REACTOME_SYNDECAN_INTERACTIONS	PID_ARF6_TRAFFICKING_PATHWAY	0.583187	0
REACTOME_NON_INTEGRIN_MEMBRANE_ECM_INTERACTIONS	PID_ARF6_TRAFFICKING_PATHWAY	0.600752	0
REACTOME_ECM_PROTEOGLYCANS	PID_ARF6_TRAFFICKING_PATHWAY	0.669352	0
REACTOME_PKMTS_METHYLATE_HISTONE_LYSINES	PID_ARF6_TRAFFICKING_PATHWAY	-0.500884	0
REACTOME_DISEASES_ASSOCIATED_WITH_GLYCOSAMINOGLYCAN_METABOLISM	PID_ARF6_TRAFFICKING_PATHWAY	0.652273	0
REACTOME_DEFECTIVE_B4GALT7_CAUSES_EDS_PROGEROID_TYPE	PID_ARF6_TRAFFICKING_PATHWAY	0.585019	0
REACTOME_DEFECTIVE_CHST3_CAUSES_SEDCJD	PID_ARF6_TRAFFICKING_PATHWAY	0.619263	0
REACTOME_DEFECTIVE_CHST14_CAUSES_EDS_MUSCULOCONTRACTURAL_TYPE	PID_ARF6_TRAFFICKING_PATHWAY	0.605669	0
REACTOME_DEFECTIVE_CHSY1_CAUSES_TPBS	PID_ARF6_TRAFFICKING_PATHWAY	0.606647	0
REACTOME_DEFECTIVE_CHST6_CAUSES_MCDC1	PID_ARF6_TRAFFICKING_PATHWAY	0.584137	0
REACTOME_DEFECTIVE_ST3GAL3_CAUSES_MCT12_AND_EIEE15	PID_ARF6_TRAFFICKING_PATHWAY	0.584137	0
REACTOME_DEFECTIVE_B4GALT1_CAUSES_B4GALT1_CDG_CDG_2D	PID_ARF6_TRAFFICKING_PATHWAY	0.597283	0
REACTOME_DISEASES_OF_GLYCOSYLATION	PID_ARF6_TRAFFICKING_PATHWAY	0.570452	0
REACTOME_REGULATION_OF_INSULIN_LIKE_GROWTH_FACTOR_IGF_TRANSPORT_AND_UPTAKE_BY_INSULIN_LIKE_GROWTH_FACTOR_BINDING_PROTEINS_IGFBPS	PID_ARF6_TRAFFICKING_PATHWAY	0.503826	0
REACTOME_GP1B_IX_V_ACTIVATION_SIGNALLING	PID_ARF6_TRAFFICKING_PATHWAY	0.60271	0
REACTOME_REGULATION_OF_CYTOSKELETAL_REMODELING_AND_CELL_SPREADING_BY_IPP_COMPLEX_COMPONENTS	PID_ARF6_TRAFFICKING_PATHWAY	0.666848	0
REACTOME_CHL1_INTERACTIONS	PID_ARF6_TRAFFICKING_PATHWAY	0.606771	0
REACTOME_O_GLYCOSYLATION_OF_TSR_DOMAIN_CONTAINING_PROTEINS	PID_ARF6_TRAFFICKING_PATHWAY	0.625367	0
REACTOME_RESOLUTION_OF_D_LOOP_STRUCTURES	PID_ARF6_TRAFFICKING_PATHWAY	-0.651666	0
REACTOME_RESPONSE_TO_ELEVATED_PLATELET_CYTOSOLIC_CA2PLUS	PID_ARF6_TRAFFICKING_PATHWAY	0.620897	0
REACTOME_COLLAGEN_CHAIN_TRIMERIZATION	PID_ARF6_TRAFFICKING_PATHWAY	0.547688	0
REACTOME_TRANSCRIPTIONAL_REGULATION_BY_E2F6	PID_ARF6_TRAFFICKING_PATHWAY	-0.63013	0
REACTOME_SIGNALING_BY_RECEPTOR_TYROSINE_KINASES	PID_ARF6_TRAFFICKING_PATHWAY	0.538973	0
PID_ANGIOPOIETIN_RECEPTOR_PATHWAY	PID_ILK_PATHWAY	0.547125	0
PID_AVB3_INTEGRIN_PATHWAY	PID_ILK_PATHWAY	0.593941	0
PID_SYNDECAN_4_PATHWAY	PID_ILK_PATHWAY	0.511888	0
REACTOME_EXTRACELLULAR_MATRIX_ORGANIZATION	PID_ILK_PATHWAY	0.523352	0
REACTOME_COLLAGEN_FORMATION	PID_ILK_PATHWAY	0.517023	0
REACTOME_INTEGRIN_CELL_SURFACE_INTERACTIONS	PID_ILK_PATHWAY	0.575089	0
REACTOME_SIGNALING_BY_PDGF	PID_ILK_PATHWAY	0.606223	0
REACTOME_AXON_GUIDANCE	PID_ILK_PATHWAY	0.703398	0
REACTOME_NCAM1_INTERACTIONS	PID_ILK_PATHWAY	0.561513	0
REACTOME_CRMPS_IN_SEMA3A_SIGNALING	PID_ILK_PATHWAY	0.501284	0
REACTOME_SEMAPHORIN_INTERACTIONS	PID_ILK_PATHWAY	0.649387	0
REACTOME_SEMA3A_PLEXIN_REPULSION_SIGNALING_BY_INHIBITING_INTEGRIN_ADHESION	PID_ILK_PATHWAY	0.502954	0
REACTOME_SMOOTH_MUSCLE_CONTRACTION	PID_ILK_PATHWAY	0.686063	0
REACTOME_CELL_EXTRACELLULAR_MATRIX_INTERACTIONS	PID_ILK_PATHWAY	0.710141	0
REACTOME_SIGNAL_TRANSDUCTION_BY_L1	PID_ILK_PATHWAY	0.519988	0
NABA_COLLAGENS	PID_ILK_PATHWAY	0.576579	0
NABA_ECM_GLYCOPROTEINS	PID_ILK_PATHWAY	0.520803	0
NABA_CORE_MATRISOME	PID_ILK_PATHWAY	0.543975	0
NABA_BASEMENT_MEMBRANES	PID_ILK_PATHWAY	0.61259	0
REACTOME_ELASTIC_FIBRE_FORMATION	PID_ILK_PATHWAY	0.535304	0
REACTOME_COLLAGEN_BIOSYNTHESIS_AND_MODIFYING_ENZYMES	PID_ILK_PATHWAY	0.588888	0
REACTOME_DERMATAN_SULFATE_BIOSYNTHESIS	PID_ILK_PATHWAY	0.519537	0
REACTOME_MOLECULES_ASSOCIATED_WITH_ELASTIC_FIBRES	PID_ILK_PATHWAY	0.504119	0
REACTOME_CROSSLINKING_OF_COLLAGEN_FIBRILS	PID_ILK_PATHWAY	0.578672	0
REACTOME_LAMININ_INTERACTIONS	PID_ILK_PATHWAY	0.549545	0
REACTOME_SYNDECAN_INTERACTIONS	PID_ILK_PATHWAY	0.545554	0
REACTOME_NON_INTEGRIN_MEMBRANE_ECM_INTERACTIONS	PID_ILK_PATHWAY	0.576177	0
REACTOME_ECM_PROTEOGLYCANS	PID_ILK_PATHWAY	0.617169	0
REACTOME_DISEASES_ASSOCIATED_WITH_GLYCOSAMINOGLYCAN_METABOLISM	PID_ILK_PATHWAY	0.505454	0
REACTOME_DEFECTIVE_B4GALT7_CAUSES_EDS_PROGEROID_TYPE	PID_ILK_PATHWAY	0.544974	0
REACTOME_DEFECTIVE_CHST3_CAUSES_SEDCJD	PID_ILK_PATHWAY	0.556449	0
REACTOME_DEFECTIVE_CHST14_CAUSES_EDS_MUSCULOCONTRACTURAL_TYPE	PID_ILK_PATHWAY	0.536915	0
REACTOME_DEFECTIVE_CHSY1_CAUSES_TPBS	PID_ILK_PATHWAY	0.535547	0
REACTOME_GP1B_IX_V_ACTIVATION_SIGNALLING	PID_ILK_PATHWAY	0.640274	0
REACTOME_REGULATION_OF_CYTOSKELETAL_REMODELING_AND_CELL_SPREADING_BY_IPP_COMPLEX_COMPONENTS	PID_ILK_PATHWAY	0.623769	0
REACTOME_RUNX2_REGULATES_GENES_INVOLVED_IN_CELL_MIGRATION	PID_ILK_PATHWAY	0.538308	0
REACTOME_COLLAGEN_CHAIN_TRIMERIZATION	PID_ILK_PATHWAY	0.576579	0
REACTOME_SIGNALING_BY_RECEPTOR_TYROSINE_KINASES	PID_ILK_PATHWAY	0.543172	0
PID_AVB3_INTEGRIN_PATHWAY	PID_WNT_SIGNALING_PATHWAY	0.606999	0
PID_SYNDECAN_1_PATHWAY	PID_WNT_SIGNALING_PATHWAY	0.51227	0
REACTOME_EXTRACELLULAR_MATRIX_ORGANIZATION	PID_WNT_SIGNALING_PATHWAY	0.559527	0
REACTOME_COLLAGEN_FORMATION	PID_WNT_SIGNALING_PATHWAY	0.580556	0
REACTOME_CHONDROITIN_SULFATE_BIOSYNTHESIS	PID_WNT_SIGNALING_PATHWAY	0.541386	0
REACTOME_CHONDROITIN_SULFATE_DERMATAN_SULFATE_METABOLISM	PID_WNT_SIGNALING_PATHWAY	0.527844	0
REACTOME_GLYCOSAMINOGLYCAN_METABOLISM	PID_WNT_SIGNALING_PATHWAY	0.504937	0
REACTOME_INTEGRIN_CELL_SURFACE_INTERACTIONS	PID_WNT_SIGNALING_PATHWAY	0.537422	0
REACTOME_SIGNALING_BY_PDGF	PID_WNT_SIGNALING_PATHWAY	0.603167	0
REACTOME_AXON_GUIDANCE	PID_WNT_SIGNALING_PATHWAY	0.585962	0
REACTOME_NCAM1_INTERACTIONS	PID_WNT_SIGNALING_PATHWAY	0.516977	0
NABA_COLLAGENS	PID_WNT_SIGNALING_PATHWAY	0.590833	0
NABA_ECM_GLYCOPROTEINS	PID_WNT_SIGNALING_PATHWAY	0.532853	0
NABA_CORE_MATRISOME	PID_WNT_SIGNALING_PATHWAY	0.553888	0
NABA_BASEMENT_MEMBRANES	PID_WNT_SIGNALING_PATHWAY	0.550793	0
BIOCARTA_WNT_LRP6_PATHWAY	PID_WNT_SIGNALING_PATHWAY	0.534497	0
REACTOME_ELASTIC_FIBRE_FORMATION	PID_WNT_SIGNALING_PATHWAY	0.565422	0
REACTOME_COLLAGEN_BIOSYNTHESIS_AND_MODIFYING_ENZYMES	PID_WNT_SIGNALING_PATHWAY	0.618151	0
REACTOME_ASSEMBLY_OF_COLLAGEN_FIBRILS_AND_OTHER_MULTIMERIC_STRUCTURES	PID_WNT_SIGNALING_PATHWAY	0.537119	0
REACTOME_DERMATAN_SULFATE_BIOSYNTHESIS	PID_WNT_SIGNALING_PATHWAY	0.509269	0
REACTOME_MOLECULES_ASSOCIATED_WITH_ELASTIC_FIBRES	PID_WNT_SIGNALING_PATHWAY	0.537892	0
REACTOME_CROSSLINKING_OF_COLLAGEN_FIBRILS	PID_WNT_SIGNALING_PATHWAY	0.572997	0
REACTOME_LAMININ_INTERACTIONS	PID_WNT_SIGNALING_PATHWAY	0.5176	0
REACTOME_SYNDECAN_INTERACTIONS	PID_WNT_SIGNALING_PATHWAY	0.525617	0
REACTOME_NON_INTEGRIN_MEMBRANE_ECM_INTERACTIONS	PID_WNT_SIGNALING_PATHWAY	0.595618	0
REACTOME_ECM_PROTEOGLYCANS	PID_WNT_SIGNALING_PATHWAY	0.600387	0
REACTOME_DISEASES_ASSOCIATED_WITH_GLYCOSAMINOGLYCAN_METABOLISM	PID_WNT_SIGNALING_PATHWAY	0.52533	0
REACTOME_DEFECTIVE_B4GALT7_CAUSES_EDS_PROGEROID_TYPE	PID_WNT_SIGNALING_PATHWAY	0.538291	0
REACTOME_DEFECTIVE_CHST3_CAUSES_SEDCJD	PID_WNT_SIGNALING_PATHWAY	0.525356	0
REACTOME_DEFECTIVE_CHSY1_CAUSES_TPBS	PID_WNT_SIGNALING_PATHWAY	0.502885	0
REACTOME_NEGATIVE_REGULATION_OF_TCF_DEPENDENT_SIGNALING_BY_WNT_LIGAND_ANTAGONISTS	PID_WNT_SIGNALING_PATHWAY	0.696801	0
REACTOME_REGULATION_OF_INSULIN_LIKE_GROWTH_FACTOR_IGF_TRANSPORT_AND_UPTAKE_BY_INSULIN_LIKE_GROWTH_FACTOR_BINDING_PROTEINS_IGFBPS	PID_WNT_SIGNALING_PATHWAY	0.56162	0
REACTOME_WNT5A_DEPENDENT_INTERNALIZATION_OF_FZD2_FZD5_AND_ROR2	PID_WNT_SIGNALING_PATHWAY	0.537669	0
REACTOME_COLLAGEN_CHAIN_TRIMERIZATION	PID_WNT_SIGNALING_PATHWAY	0.590833	0
REACTOME_SIGNALING_BY_RECEPTOR_TYROSINE_KINASES	PID_WNT_SIGNALING_PATHWAY	0.531042	0
PID_ANGIOPOIETIN_RECEPTOR_PATHWAY	PID_RET_PATHWAY	0.512301	0
PID_VEGFR1_PATHWAY	PID_RET_PATHWAY	0.526296	0
REACTOME_AXON_GUIDANCE	PID_RET_PATHWAY	0.587183	0
REACTOME_SIGNAL_TRANSDUCTION_BY_L1	PID_RET_PATHWAY	0.543834	0
REACTOME_SIGNALING_BY_RECEPTOR_TYROSINE_KINASES	PID_RET_PATHWAY	0.515474	0
PID_SYNDECAN_4_PATHWAY	PID_ATM_PATHWAY	-0.538361	0
PID_ALK1_PATHWAY	PID_ATM_PATHWAY	-0.622247	0
REACTOME_EXTRACELLULAR_MATRIX_ORGANIZATION	PID_ATM_PATHWAY	-0.600594	0
REACTOME_SIGNALING_BY_BMP	PID_ATM_PATHWAY	-0.576315	0
REACTOME_CS_DS_DEGRADATION	PID_ATM_PATHWAY	-0.595502	0
REACTOME_CHONDROITIN_SULFATE_BIOSYNTHESIS	PID_ATM_PATHWAY	-0.500412	0
REACTOME_KERATAN_SULFATE_BIOSYNTHESIS	PID_ATM_PATHWAY	-0.606387	0
REACTOME_CHONDROITIN_SULFATE_DERMATAN_SULFATE_METABOLISM	PID_ATM_PATHWAY	-0.568887	0
REACTOME_KERATAN_SULFATE_KERATIN_METABOLISM	PID_ATM_PATHWAY	-0.566871	0
REACTOME_APOPTOSIS_INDUCED_DNA_FRAGMENTATION	PID_ATM_PATHWAY	0.581112	0
REACTOME_KERATAN_SULFATE_DEGRADATION	PID_ATM_PATHWAY	-0.615982	0
REACTOME_GLYCOSAMINOGLYCAN_METABOLISM	PID_ATM_PATHWAY	-0.588107	0
REACTOME_INTEGRIN_CELL_SURFACE_INTERACTIONS	PID_ATM_PATHWAY	-0.526815	0
REACTOME_FANCONI_ANEMIA_PATHWAY	PID_ATM_PATHWAY	0.811447	0
REACTOME_SMOOTH_MUSCLE_CONTRACTION	PID_ATM_PATHWAY	-0.584088	0
REACTOME_CELL_EXTRACELLULAR_MATRIX_INTERACTIONS	PID_ATM_PATHWAY	-0.570519	0
REACTOME_CGMP_EFFECTS	PID_ATM_PATHWAY	-0.544446	0
REACTOME_NITRIC_OXIDE_STIMULATES_GUANYLATE_CYCLASE	PID_ATM_PATHWAY	-0.520356	0
REACTOME_PLATELET_HOMEOSTASIS	PID_ATM_PATHWAY	-0.585853	0
NABA_ECM_GLYCOPROTEINS	PID_ATM_PATHWAY	-0.655806	0
NABA_PROTEOGLYCANS	PID_ATM_PATHWAY	-0.598665	0
NABA_CORE_MATRISOME	PID_ATM_PATHWAY	-0.630796	0
NABA_BASEMENT_MEMBRANES	PID_ATM_PATHWAY	-0.517026	0
NABA_MATRISOME	PID_ATM_PATHWAY	-0.645605	0
BIOCARTA_BARD1_PATHWAY	PID_ATM_PATHWAY	0.80158	0
BIOCARTA_SLRP_PATHWAY	PID_ATM_PATHWAY	-0.614242	0
REACTOME_POLB_DEPENDENT_LONG_PATCH_BASE_EXCISION_REPAIR	PID_ATM_PATHWAY	0.786656	0
REACTOME_ELASTIC_FIBRE_FORMATION	PID_ATM_PATHWAY	-0.626925	0
REACTOME_CYTOSOLIC_SENSORS_OF_PATHOGEN_ASSOCIATED_DNA	PID_ATM_PATHWAY	0.510651	0
REACTOME_DERMATAN_SULFATE_BIOSYNTHESIS	PID_ATM_PATHWAY	-0.530073	0
REACTOME_MOLECULES_ASSOCIATED_WITH_ELASTIC_FIBRES	PID_ATM_PATHWAY	-0.644287	0
REACTOME_ESTABLISHMENT_OF_SISTER_CHROMATID_COHESION	PID_ATM_PATHWAY	0.516718	0
REACTOME_ECM_PROTEOGLYCANS	PID_ATM_PATHWAY	-0.554404	0
REACTOME_PKMTS_METHYLATE_HISTONE_LYSINES	PID_ATM_PATHWAY	0.727886	0
REACTOME_DISEASES_ASSOCIATED_WITH_GLYCOSAMINOGLYCAN_METABOLISM	PID_ATM_PATHWAY	-0.628	0
REACTOME_DEFECTIVE_CHST3_CAUSES_SEDCJD	PID_ATM_PATHWAY	-0.51023	0
REACTOME_DEFECTIVE_CHST14_CAUSES_EDS_MUSCULOCONTRACTURAL_TYPE	PID_ATM_PATHWAY	-0.520375	0
REACTOME_DEFECTIVE_CHSY1_CAUSES_TPBS	PID_ATM_PATHWAY	-0.508158	0
REACTOME_DEFECTIVE_CHST6_CAUSES_MCDC1	PID_ATM_PATHWAY	-0.638512	0
REACTOME_DEFECTIVE_ST3GAL3_CAUSES_MCT12_AND_EIEE15	PID_ATM_PATHWAY	-0.638512	0
REACTOME_DEFECTIVE_B4GALT1_CAUSES_B4GALT1_CDG_CDG_2D	PID_ATM_PATHWAY	-0.638966	0
REACTOME_DISEASES_OF_GLYCOSYLATION	PID_ATM_PATHWAY	-0.628435	0
REACTOME_REGULATION_OF_INSULIN_LIKE_GROWTH_FACTOR_IGF_TRANSPORT_AND_UPTAKE_BY_INSULIN_LIKE_GROWTH_FACTOR_BINDING_PROTEINS_IGFBPS	PID_ATM_PATHWAY	-0.592493	0
REACTOME_REGULATION_OF_CYTOSKELETAL_REMODELING_AND_CELL_SPREADING_BY_IPP_COMPLEX_COMPONENTS	PID_ATM_PATHWAY	-0.53789	0
REACTOME_O_GLYCOSYLATION_OF_TSR_DOMAIN_CONTAINING_PROTEINS	PID_ATM_PATHWAY	-0.561461	0
REACTOME_DEUBIQUITINATION	PID_ATM_PATHWAY	0.721505	0
REACTOME_RESOLUTION_OF_D_LOOP_STRUCTURES	PID_ATM_PATHWAY	0.877103	0
REACTOME_RESPONSE_TO_ELEVATED_PLATELET_CYTOSOLIC_CA2PLUS	PID_ATM_PATHWAY	-0.674082	0
REACTOME_TRANSCRIPTIONAL_REGULATION_BY_E2F6	PID_ATM_PATHWAY	0.866284	0
REACTOME_CHAPERONE_MEDIATED_AUTOPHAGY	PID_ATM_PATHWAY	-0.504887	0
PID_S1P_S1P1_PATHWAY	PID_ANGIOPOIETIN_RECEPTOR_PATHWAY	0.725342	0
PID_AVB3_INTEGRIN_PATHWAY	PID_ANGIOPOIETIN_RECEPTOR_PATHWAY	0.740603	0
PID_SYNDECAN_4_PATHWAY	PID_ANGIOPOIETIN_RECEPTOR_PATHWAY	0.736522	0
PID_ALK1_PATHWAY	PID_ANGIOPOIETIN_RECEPTOR_PATHWAY	0.683293	0
PID_SYNDECAN_1_PATHWAY	PID_ANGIOPOIETIN_RECEPTOR_PATHWAY	0.572615	0
PID_VEGFR1_PATHWAY	PID_ANGIOPOIETIN_RECEPTOR_PATHWAY	0.718107	0
REACTOME_EXTRACELLULAR_MATRIX_ORGANIZATION	PID_ANGIOPOIETIN_RECEPTOR_PATHWAY	0.708448	0
REACTOME_SIGNALING_BY_BMP	PID_ANGIOPOIETIN_RECEPTOR_PATHWAY	0.504783	0
REACTOME_COLLAGEN_FORMATION	PID_ANGIOPOIETIN_RECEPTOR_PATHWAY	0.643124	0
REACTOME_CS_DS_DEGRADATION	PID_ANGIOPOIETIN_RECEPTOR_PATHWAY	0.542882	0
REACTOME_CHONDROITIN_SULFATE_BIOSYNTHESIS	PID_ANGIOPOIETIN_RECEPTOR_PATHWAY	0.734738	0
REACTOME_CHONDROITIN_SULFATE_DERMATAN_SULFATE_METABOLISM	PID_ANGIOPOIETIN_RECEPTOR_PATHWAY	0.658923	0
REACTOME_KERATAN_SULFATE_DEGRADATION	PID_ANGIOPOIETIN_RECEPTOR_PATHWAY	0.562057	0
REACTOME_HEPARAN_SULFATE_HEPARIN_HS_GAG_METABOLISM	PID_ANGIOPOIETIN_RECEPTOR_PATHWAY	0.501083	0
REACTOME_GLYCOSAMINOGLYCAN_METABOLISM	PID_ANGIOPOIETIN_RECEPTOR_PATHWAY	0.623058	0
REACTOME_INTEGRIN_CELL_SURFACE_INTERACTIONS	PID_ANGIOPOIETIN_RECEPTOR_PATHWAY	0.757421	0
REACTOME_SIGNALING_BY_PDGF	PID_ANGIOPOIETIN_RECEPTOR_PATHWAY	0.773044	0
REACTOME_AXON_GUIDANCE	PID_ANGIOPOIETIN_RECEPTOR_PATHWAY	0.683164	0
REACTOME_NCAM1_INTERACTIONS	PID_ANGIOPOIETIN_RECEPTOR_PATHWAY	0.624634	0
REACTOME_CRMPS_IN_SEMA3A_SIGNALING	PID_ANGIOPOIETIN_RECEPTOR_PATHWAY	0.599079	0
REACTOME_SEMAPHORIN_INTERACTIONS	PID_ANGIOPOIETIN_RECEPTOR_PATHWAY	0.684379	0
REACTOME_SEMA3A_PLEXIN_REPULSION_SIGNALING_BY_INHIBITING_INTEGRIN_ADHESION	PID_ANGIOPOIETIN_RECEPTOR_PATHWAY	0.591642	0
REACTOME_SMOOTH_MUSCLE_CONTRACTION	PID_ANGIOPOIETIN_RECEPTOR_PATHWAY	0.626618	0
REACTOME_CELL_EXTRACELLULAR_MATRIX_INTERACTIONS	PID_ANGIOPOIETIN_RECEPTOR_PATHWAY	0.671755	0
REACTOME_SIGNAL_TRANSDUCTION_BY_L1	PID_ANGIOPOIETIN_RECEPTOR_PATHWAY	0.597829	0
REACTOME_CGMP_EFFECTS	PID_ANGIOPOIETIN_RECEPTOR_PATHWAY	0.572356	0
REACTOME_NITRIC_OXIDE_STIMULATES_GUANYLATE_CYCLASE	PID_ANGIOPOIETIN_RECEPTOR_PATHWAY	0.589323	0
REACTOME_PLATELET_HOMEOSTASIS	PID_ANGIOPOIETIN_RECEPTOR_PATHWAY	0.573319	0
NABA_COLLAGENS	PID_ANGIOPOIETIN_RECEPTOR_PATHWAY	0.685821	0
NABA_ECM_GLYCOPROTEINS	PID_ANGIOPOIETIN_RECEPTOR_PATHWAY	0.701765	0
NABA_PROTEOGLYCANS	PID_ANGIOPOIETIN_RECEPTOR_PATHWAY	0.659059	0
NABA_CORE_MATRISOME	PID_ANGIOPOIETIN_RECEPTOR_PATHWAY	0.71739	0
NABA_BASEMENT_MEMBRANES	PID_ANGIOPOIETIN_RECEPTOR_PATHWAY	0.692457	0
NABA_MATRISOME	PID_ANGIOPOIETIN_RECEPTOR_PATHWAY	0.665097	0
BIOCARTA_NPP1_PATHWAY	PID_ANGIOPOIETIN_RECEPTOR_PATHWAY	0.544723	0
BIOCARTA_RECK_PATHWAY	PID_ANGIOPOIETIN_RECEPTOR_PATHWAY	0.695891	0
REACTOME_ELASTIC_FIBRE_FORMATION	PID_ANGIOPOIETIN_RECEPTOR_PATHWAY	0.69747	0
REACTOME_COLLAGEN_BIOSYNTHESIS_AND_MODIFYING_ENZYMES	PID_ANGIOPOIETIN_RECEPTOR_PATHWAY	0.710801	0
REACTOME_SIGNALING_BY_VEGF	PID_ANGIOPOIETIN_RECEPTOR_PATHWAY	0.743848	0
REACTOME_ASSEMBLY_OF_COLLAGEN_FIBRILS_AND_OTHER_MULTIMERIC_STRUCTURES	PID_ANGIOPOIETIN_RECEPTOR_PATHWAY	0.581094	0
REACTOME_DERMATAN_SULFATE_BIOSYNTHESIS	PID_ANGIOPOIETIN_RECEPTOR_PATHWAY	0.681493	0
REACTOME_MOLECULES_ASSOCIATED_WITH_ELASTIC_FIBRES	PID_ANGIOPOIETIN_RECEPTOR_PATHWAY	0.66805	0
REACTOME_CROSSLINKING_OF_COLLAGEN_FIBRILS	PID_ANGIOPOIETIN_RECEPTOR_PATHWAY	0.694701	0
REACTOME_LAMININ_INTERACTIONS	PID_ANGIOPOIETIN_RECEPTOR_PATHWAY	0.613134	0
REACTOME_SYNDECAN_INTERACTIONS	PID_ANGIOPOIETIN_RECEPTOR_PATHWAY	0.632746	0
REACTOME_NON_INTEGRIN_MEMBRANE_ECM_INTERACTIONS	PID_ANGIOPOIETIN_RECEPTOR_PATHWAY	0.650097	0
REACTOME_ECM_PROTEOGLYCANS	PID_ANGIOPOIETIN_RECEPTOR_PATHWAY	0.7333	0
REACTOME_DISEASES_ASSOCIATED_WITH_GLYCOSAMINOGLYCAN_METABOLISM	PID_ANGIOPOIETIN_RECEPTOR_PATHWAY	0.625385	0
REACTOME_DEFECTIVE_B4GALT7_CAUSES_EDS_PROGEROID_TYPE	PID_ANGIOPOIETIN_RECEPTOR_PATHWAY	0.573257	0
REACTOME_DEFECTIVE_CHST3_CAUSES_SEDCJD	PID_ANGIOPOIETIN_RECEPTOR_PATHWAY	0.693588	0
REACTOME_DEFECTIVE_CHST14_CAUSES_EDS_MUSCULOCONTRACTURAL_TYPE	PID_ANGIOPOIETIN_RECEPTOR_PATHWAY	0.669482	0
REACTOME_DEFECTIVE_CHSY1_CAUSES_TPBS	PID_ANGIOPOIETIN_RECEPTOR_PATHWAY	0.682302	0
REACTOME_DEFECTIVE_CHST6_CAUSES_MCDC1	PID_ANGIOPOIETIN_RECEPTOR_PATHWAY	0.527321	0
REACTOME_DEFECTIVE_ST3GAL3_CAUSES_MCT12_AND_EIEE15	PID_ANGIOPOIETIN_RECEPTOR_PATHWAY	0.527321	0
REACTOME_DEFECTIVE_B4GALT1_CAUSES_B4GALT1_CDG_CDG_2D	PID_ANGIOPOIETIN_RECEPTOR_PATHWAY	0.531041	0
REACTOME_REGULATION_OF_INSULIN_LIKE_GROWTH_FACTOR_IGF_TRANSPORT_AND_UPTAKE_BY_INSULIN_LIKE_GROWTH_FACTOR_BINDING_PROTEINS_IGFBPS	PID_ANGIOPOIETIN_RECEPTOR_PATHWAY	0.585432	0
REACTOME_GP1B_IX_V_ACTIVATION_SIGNALLING	PID_ANGIOPOIETIN_RECEPTOR_PATHWAY	0.63821	0
REACTOME_REGULATION_OF_CYTOSKELETAL_REMODELING_AND_CELL_SPREADING_BY_IPP_COMPLEX_COMPONENTS	PID_ANGIOPOIETIN_RECEPTOR_PATHWAY	0.657178	0
REACTOME_CHL1_INTERACTIONS	PID_ANGIOPOIETIN_RECEPTOR_PATHWAY	0.599194	0
REACTOME_O_GLYCOSYLATION_OF_TSR_DOMAIN_CONTAINING_PROTEINS	PID_ANGIOPOIETIN_RECEPTOR_PATHWAY	0.685776	0
REACTOME_RESPONSE_TO_ELEVATED_PLATELET_CYTOSOLIC_CA2PLUS	PID_ANGIOPOIETIN_RECEPTOR_PATHWAY	0.669664	0
REACTOME_RUNX2_REGULATES_GENES_INVOLVED_IN_CELL_MIGRATION	PID_ANGIOPOIETIN_RECEPTOR_PATHWAY	0.640242	0
REACTOME_COLLAGEN_CHAIN_TRIMERIZATION	PID_ANGIOPOIETIN_RECEPTOR_PATHWAY	0.685821	0
REACTOME_SIGNALING_BY_RECEPTOR_TYROSINE_KINASES	PID_ANGIOPOIETIN_RECEPTOR_PATHWAY	0.773827	0
PID_HIV_NEF_PATHWAY	PID_FAS_PATHWAY	0.705482	0
PID_CASPASE_PATHWAY	PID_FAS_PATHWAY	0.551883	0
REACTOME_NF_KB_ACTIVATION_THROUGH_FADD_RIP_1_PATHWAY_MEDIATED_BY_CASPASE_8_AND_10	PID_FAS_PATHWAY	0.525116	0
PID_AVB3_INTEGRIN_PATHWAY	PID_S1P_S1P1_PATHWAY	0.722998	0
PID_SYNDECAN_4_PATHWAY	PID_S1P_S1P1_PATHWAY	0.663028	0
PID_ALK1_PATHWAY	PID_S1P_S1P1_PATHWAY	0.661207	0
PID_SYNDECAN_1_PATHWAY	PID_S1P_S1P1_PATHWAY	0.588641	0
PID_VEGFR1_PATHWAY	PID_S1P_S1P1_PATHWAY	0.719974	0
REACTOME_EXTRACELLULAR_MATRIX_ORGANIZATION	PID_S1P_S1P1_PATHWAY	0.723676	0
REACTOME_COLLAGEN_FORMATION	PID_S1P_S1P1_PATHWAY	0.661634	0
REACTOME_CS_DS_DEGRADATION	PID_S1P_S1P1_PATHWAY	0.555959	0
REACTOME_CHONDROITIN_SULFATE_BIOSYNTHESIS	PID_S1P_S1P1_PATHWAY	0.733784	0
REACTOME_CHONDROITIN_SULFATE_DERMATAN_SULFATE_METABOLISM	PID_S1P_S1P1_PATHWAY	0.651248	0
REACTOME_KERATAN_SULFATE_DEGRADATION	PID_S1P_S1P1_PATHWAY	0.502565	0
REACTOME_HEPARAN_SULFATE_HEPARIN_HS_GAG_METABOLISM	PID_S1P_S1P1_PATHWAY	0.508452	0
REACTOME_GLYCOSAMINOGLYCAN_METABOLISM	PID_S1P_S1P1_PATHWAY	0.651452	0
REACTOME_INTEGRIN_CELL_SURFACE_INTERACTIONS	PID_S1P_S1P1_PATHWAY	0.749583	0
REACTOME_SIGNALING_BY_PDGF	PID_S1P_S1P1_PATHWAY	0.724587	0
REACTOME_AXON_GUIDANCE	PID_S1P_S1P1_PATHWAY	0.592417	0
REACTOME_NCAM1_INTERACTIONS	PID_S1P_S1P1_PATHWAY	0.587092	0
REACTOME_SEMAPHORIN_INTERACTIONS	PID_S1P_S1P1_PATHWAY	0.57866	0
REACTOME_SMOOTH_MUSCLE_CONTRACTION	PID_S1P_S1P1_PATHWAY	0.56274	0
REACTOME_CELL_EXTRACELLULAR_MATRIX_INTERACTIONS	PID_S1P_S1P1_PATHWAY	0.614652	0
REACTOME_CGMP_EFFECTS	PID_S1P_S1P1_PATHWAY	0.503651	0
REACTOME_NITRIC_OXIDE_STIMULATES_GUANYLATE_CYCLASE	PID_S1P_S1P1_PATHWAY	0.504064	0
NABA_COLLAGENS	PID_S1P_S1P1_PATHWAY	0.677488	0
NABA_ECM_GLYCOPROTEINS	PID_S1P_S1P1_PATHWAY	0.662194	0
NABA_PROTEOGLYCANS	PID_S1P_S1P1_PATHWAY	0.63382	0
NABA_CORE_MATRISOME	PID_S1P_S1P1_PATHWAY	0.684714	0
NABA_BASEMENT_MEMBRANES	PID_S1P_S1P1_PATHWAY	0.733497	0
NABA_MATRISOME	PID_S1P_S1P1_PATHWAY	0.71379	0
BIOCARTA_NPP1_PATHWAY	PID_S1P_S1P1_PATHWAY	0.617773	0
BIOCARTA_RECK_PATHWAY	PID_S1P_S1P1_PATHWAY	0.635094	0
REACTOME_ELASTIC_FIBRE_FORMATION	PID_S1P_S1P1_PATHWAY	0.622478	0
REACTOME_COLLAGEN_BIOSYNTHESIS_AND_MODIFYING_ENZYMES	PID_S1P_S1P1_PATHWAY	0.68497	0
REACTOME_SIGNALING_BY_VEGF	PID_S1P_S1P1_PATHWAY	0.665676	0
REACTOME_ASSEMBLY_OF_COLLAGEN_FIBRILS_AND_OTHER_MULTIMERIC_STRUCTURES	PID_S1P_S1P1_PATHWAY	0.615218	0
REACTOME_DERMATAN_SULFATE_BIOSYNTHESIS	PID_S1P_S1P1_PATHWAY	0.653688	0
REACTOME_MOLECULES_ASSOCIATED_WITH_ELASTIC_FIBRES	PID_S1P_S1P1_PATHWAY	0.594407	0
REACTOME_CROSSLINKING_OF_COLLAGEN_FIBRILS	PID_S1P_S1P1_PATHWAY	0.699124	0
REACTOME_LAMININ_INTERACTIONS	PID_S1P_S1P1_PATHWAY	0.684399	0
REACTOME_SYNDECAN_INTERACTIONS	PID_S1P_S1P1_PATHWAY	0.663397	0
REACTOME_NON_INTEGRIN_MEMBRANE_ECM_INTERACTIONS	PID_S1P_S1P1_PATHWAY	0.673226	0
REACTOME_ECM_PROTEOGLYCANS	PID_S1P_S1P1_PATHWAY	0.733188	0
REACTOME_DISEASES_ASSOCIATED_WITH_GLYCOSAMINOGLYCAN_METABOLISM	PID_S1P_S1P1_PATHWAY	0.614374	0
REACTOME_DEFECTIVE_B4GALT7_CAUSES_EDS_PROGEROID_TYPE	PID_S1P_S1P1_PATHWAY	0.608345	0
REACTOME_DEFECTIVE_CHST3_CAUSES_SEDCJD	PID_S1P_S1P1_PATHWAY	0.687977	0
REACTOME_DEFECTIVE_CHST14_CAUSES_EDS_MUSCULOCONTRACTURAL_TYPE	PID_S1P_S1P1_PATHWAY	0.693063	0
REACTOME_DEFECTIVE_CHSY1_CAUSES_TPBS	PID_S1P_S1P1_PATHWAY	0.716799	0
REACTOME_DISEASES_OF_GLYCOSYLATION	PID_S1P_S1P1_PATHWAY	0.514624	0
REACTOME_REGULATION_OF_INSULIN_LIKE_GROWTH_FACTOR_IGF_TRANSPORT_AND_UPTAKE_BY_INSULIN_LIKE_GROWTH_FACTOR_BINDING_PROTEINS_IGFBPS	PID_S1P_S1P1_PATHWAY	0.609753	0
REACTOME_GP1B_IX_V_ACTIVATION_SIGNALLING	PID_S1P_S1P1_PATHWAY	0.613195	0
REACTOME_REGULATION_OF_CYTOSKELETAL_REMODELING_AND_CELL_SPREADING_BY_IPP_COMPLEX_COMPONENTS	PID_S1P_S1P1_PATHWAY	0.529997	0
REACTOME_CHL1_INTERACTIONS	PID_S1P_S1P1_PATHWAY	0.572163	0
REACTOME_O_GLYCOSYLATION_OF_TSR_DOMAIN_CONTAINING_PROTEINS	PID_S1P_S1P1_PATHWAY	0.707861	0
REACTOME_RESPONSE_TO_ELEVATED_PLATELET_CYTOSOLIC_CA2PLUS	PID_S1P_S1P1_PATHWAY	0.664842	0
REACTOME_RUNX2_REGULATES_GENES_INVOLVED_IN_CELL_MIGRATION	PID_S1P_S1P1_PATHWAY	0.637773	0
REACTOME_COLLAGEN_CHAIN_TRIMERIZATION	PID_S1P_S1P1_PATHWAY	0.677488	0
REACTOME_SIGNALING_BY_RECEPTOR_TYROSINE_KINASES	PID_S1P_S1P1_PATHWAY	0.703144	0
PID_SYNDECAN_4_PATHWAY	PID_AVB3_INTEGRIN_PATHWAY	0.714276	0
PID_ALK1_PATHWAY	PID_AVB3_INTEGRIN_PATHWAY	0.702939	0
PID_SYNDECAN_1_PATHWAY	PID_AVB3_INTEGRIN_PATHWAY	0.858753	0
PID_VEGFR1_PATHWAY	PID_AVB3_INTEGRIN_PATHWAY	0.620317	0
REACTOME_EXTRACELLULAR_MATRIX_ORGANIZATION	PID_AVB3_INTEGRIN_PATHWAY	0.894907	0
REACTOME_SIGNALING_BY_BMP	PID_AVB3_INTEGRIN_PATHWAY	0.510235	0
REACTOME_COLLAGEN_FORMATION	PID_AVB3_INTEGRIN_PATHWAY	0.883922	0
REACTOME_CS_DS_DEGRADATION	PID_AVB3_INTEGRIN_PATHWAY	0.66172	0
REACTOME_CHONDROITIN_SULFATE_BIOSYNTHESIS	PID_AVB3_INTEGRIN_PATHWAY	0.793363	0
REACTOME_KERATAN_SULFATE_BIOSYNTHESIS	PID_AVB3_INTEGRIN_PATHWAY	0.502703	0
REACTOME_CHONDROITIN_SULFATE_DERMATAN_SULFATE_METABOLISM	PID_AVB3_INTEGRIN_PATHWAY	0.736313	0
REACTOME_KERATAN_SULFATE_KERATIN_METABOLISM	PID_AVB3_INTEGRIN_PATHWAY	0.521902	0
REACTOME_KERATAN_SULFATE_DEGRADATION	PID_AVB3_INTEGRIN_PATHWAY	0.632837	0
REACTOME_HEPARAN_SULFATE_HEPARIN_HS_GAG_METABOLISM	PID_AVB3_INTEGRIN_PATHWAY	0.634306	0
REACTOME_GLYCOSAMINOGLYCAN_METABOLISM	PID_AVB3_INTEGRIN_PATHWAY	0.70987	0
REACTOME_INTEGRIN_CELL_SURFACE_INTERACTIONS	PID_AVB3_INTEGRIN_PATHWAY	0.905501	0
REACTOME_SIGNALING_BY_PDGF	PID_AVB3_INTEGRIN_PATHWAY	0.918059	0
REACTOME_AXON_GUIDANCE	PID_AVB3_INTEGRIN_PATHWAY	0.730963	0
REACTOME_NCAM1_INTERACTIONS	PID_AVB3_INTEGRIN_PATHWAY	0.749232	0
REACTOME_CRMPS_IN_SEMA3A_SIGNALING	PID_AVB3_INTEGRIN_PATHWAY	0.561761	0
REACTOME_SEMAPHORIN_INTERACTIONS	PID_AVB3_INTEGRIN_PATHWAY	0.722341	0
REACTOME_SMOOTH_MUSCLE_CONTRACTION	PID_AVB3_INTEGRIN_PATHWAY	0.699649	0
REACTOME_CELL_EXTRACELLULAR_MATRIX_INTERACTIONS	PID_AVB3_INTEGRIN_PATHWAY	0.722991	0
REACTOME_SIGNAL_TRANSDUCTION_BY_L1	PID_AVB3_INTEGRIN_PATHWAY	0.572054	0
REACTOME_CGMP_EFFECTS	PID_AVB3_INTEGRIN_PATHWAY	0.554871	0
REACTOME_NITRIC_OXIDE_STIMULATES_GUANYLATE_CYCLASE	PID_AVB3_INTEGRIN_PATHWAY	0.558456	0
NABA_COLLAGENS	PID_AVB3_INTEGRIN_PATHWAY	0.941437	0
NABA_ECM_GLYCOPROTEINS	PID_AVB3_INTEGRIN_PATHWAY	0.82688	0
NABA_PROTEOGLYCANS	PID_AVB3_INTEGRIN_PATHWAY	0.788719	0
NABA_CORE_MATRISOME	PID_AVB3_INTEGRIN_PATHWAY	0.872909	0
NABA_BASEMENT_MEMBRANES	PID_AVB3_INTEGRIN_PATHWAY	0.838344	0
[truncated: 2,374 more rows]

## Sheet: S4
Supplementary Table-S4: Gene list of extracellular matrix
Gene Symbol	Category	Gene Name	Synonyms	HGNC_IDs	HGNC_IDs Links	UniProt_IDs	Refseq_IDs	Orthology
ABI3BP	ECM Glycoproteins	ABI family, member 3 (NESH) binding protein	FLJ41743|FLJ41754|NESHBP|TARSH	17265	17265	B4DSV9:D3YTG3:E9PPR9:E9PRB5:H0Y897:H0YCG4:H0YCP4:H0YDN0:H0YDW0:H0YEA0:H0YEL2:H0YF18:H0YF57:H7C4H3:H7C4N5:H7C4S3:H7C4T1:H7C4X4:H7C524:H7C556:H7C5S3:Q5JPC9:Q7Z7G0	NP_056244.2:XP_005247340.1	Mouse:Abi3bp|
ADIPOQ	ECM Glycoproteins	adiponectin, C1Q and collagen domain containing	ACDC|ACRP30|ADIPQTL1|ADPN|APM-1|APM1|GBP28|adipone	13633	13633	Q15848	NP_001171271.1:NP_004788.1	Mouse:Adipoq|
AEBP1	ECM Glycoproteins	AE binding protein 1	ACLP; FLJ33612	303	303	C9JLQ8:H7C0W8:H7C1J5:H7C391:H7C3D7:H7C4B5:Q8IUX7	NP_001120.3	Mouse:Aebp1|
AGRN	ECM Glycoproteins	agrin	FLJ45064	329	329	H0Y5U1:O00468	NP_940978.2:XP_005244806.1:XP_006710696.1	Mouse:Agrn|
AMBN	ECM Glycoproteins	ameloblastin (enamel matrix protein)	-	452	452	Q9NP70	NP_057603.1	Mouse:Ambn|
AMELX	ECM Glycoproteins	amelogenin (amelogenesis imperfecta 1, X-linked)	AIH1|ALGN|AMG|AMGL|AMGX	461	461	Q99217	NP_001133.1:NP_872621.1:NP_872622.1	Mouse:Amelx|
AMELY	ECM Glycoproteins	amelogenin, Y-linked	AMGL|AMGY	462	462	J3KPK5:Q99218	NP_001134.1
BGLAP	ECM Glycoproteins	bone gamma-carboxyglutamate (gla) protein	BGP|OC|PMF1	1043	1043	P02818	NP_954642.1	Mouse:Bglap2|
BMPER	ECM Glycoproteins	BMP binding endothelial regulator	CRIM3|CV-2|CV2	24154	24154	C9JY72:F8WDG9:G5E9K4:Q8N8U9	NP_597725.1	Mouse:Bmper|
BSPH1	ECM Glycoproteins	binder of sperm protein homolog 1	BSP1|ELSPBP2	33906	33906	Q075Z2	NP_001121798.1	Mouse:Bsph1|
CDCP2	ECM Glycoproteins	CUB domain containing protein 2	-	27297	27297	Q5VXM1	NP_963840.2	Mouse:Cdcp2|
CILP	ECM Glycoproteins	cartilage intermediate layer protein, nucleotide pyrophosphohydrolase	CILP-1|HsT18872	1980	1980	O75339	NP_003604.3	Mouse:Cilp|
CILP2	ECM Glycoproteins	cartilage intermediate layer protein 2	CLIP-2|MGC45771	24213	24213	K7EPJ4:Q8IUL8	NP_694953.2	Mouse:Cilp2|
COCH	ECM Glycoproteins	coagulation factor C homolog, cochlin (Limulus polyphemus)	COCH-5B2|COCH5B2|DFNA9	2180	2180	E7EN67:G3V4C4:G3V5G6:G3V5V4:G3V5X3:H0YJJ0:H0YJW4:O43405:Q96IU6	NP_001128530.1:NP_004077.1:XP_006720136.1	Mouse:Coch|
COLQ	ECM Glycoproteins	collagen-like tail subunit (single strand of homotrimer) of asymmetric acetylcholinesterase	EAD|FLJ55041	2226	2226	C9JBB2:F8WA67:Q9Y215:S4R408	NP_005668.2:NP_536799.1:NP_536800.2	Mouse:Colq|
COMP	ECM Glycoproteins	cartilage oligomeric matrix protein	EDM1|EPD1|MED|MGC131819|MGC149768|PSACH|THBS5	2227	2227	B4DKJ3:G3XAP6:P49747	NP_000086.2	Mouse:Comp|
CRELD1	ECM Glycoproteins	cysteine-rich with EGF-like domains 1	AVSD2|CIRRIN|DKFZp566D213	14630	14630	F8WBY3:H7C2L3:Q96HD1	NP_001026887.1:NP_001070883.1:NP_056328.2:XP_006713391.1	Mouse:Creld1|
CRELD2	ECM Glycoproteins	cysteine-rich with EGF-like domains 2	DKFZp667O055|MGC11256	28150	28150	A6PWM2:Q6UXH1	NP_001128573.1:NP_001271246.1:NP_001271247.1:NP_077300.3:XP_005261795.1	Mouse:Creld2|
CRIM1	ECM Glycoproteins	cysteine rich transmembrane BMP regulator 1 (chordin-like)	MGC138194|S52	2359	2359	H7C1Z0:H7C2T6:H7C458:Q9NZV1	NP_057525.1	Mouse:Crim1|
CRISPLD1	ECM Glycoproteins	cysteine-rich secretory protein LCCL domain containing 1	CRISP10|DKFZp762F133|LCRISP1	18206	18206	B7Z8V9:E5RJS4:Q9H336	NP_001273707.1:NP_113649.1	Mouse:Crispld1|
CRISPLD2	ECM Glycoproteins	cysteine-rich secretory protein LCCL domain containing 2	CRISP11|DKFZp434B044|LCRISP2|MGC74865	25248	25248	H3BS62:H3BSZ9:H3BTI0:H3BTP0:J3QKP2:Q9H0B8	NP_113664.1:XP_005256247.1	Mouse:Crispld2|
CTGF	ECM Glycoproteins	connective tissue growth factor	CCN2|HCS24|IGFBP8|MGC102839|NOV2	2500	2500	P29279	NP_001892.1	Mouse:Ctgf|
CTHRC1	ECM Glycoproteins	collagen triple helix repeat containing 1	-	18831	18831	E5RK99:E7EVQ5:Q96CG8	NP_001243028.1:NP_612464.1	Mouse:Cthrc1|
CYR61	ECM Glycoproteins	cysteine-rich, angiogenic inducer, 61	CCN1|GIG1|IGFBP10	2654	2654	O00622	NP_001545.2	Mouse:Cyr61|
DDX26B	ECM Glycoproteins	DEAD/H (Asp-Glu-Ala-Asp/His) box polypeptide 26B	DKFZp686G0470|FLJ41215|MGC88298	27334	27334	Q5JSJ4	NP_872346.3	Mouse:Ddx26b|
DMBT1	ECM Glycoproteins	deleted in malignant brain tumors 1	FLJ61058|GP340|MGC164738|muclin	2926	2926	Q9UGM3	NP_004397.2:NP_015568.2:NP_060049.2	Mouse:Dmbt1|
DMP1	ECM Glycoproteins	dentin matrix acidic phosphoprotein 1	ARHP|ARHR|DMP-1	2932	2932	Q13316	NP_001073380.1:NP_004398.1	Mouse:Dmp1|
DPT	ECM Glycoproteins	dermatopontin	TRAMP	3011	3011	Q07507	NP_001928.2	Mouse:Dpt|
DSPP	ECM Glycoproteins	dentin sialophosphoprotein	DFNA39|DGI1|DMP3|DPP|DSP|DTDP2	3054	3054	Q9NZW4	NP_055023.2	Mouse:Dspp|
ECM1	ECM Glycoproteins	extracellular matrix protein 1	-	3153	3153	Q16610	NP_001189787.1:NP_004416.2:NP_073155.2	Mouse:Ecm1|
ECM2	ECM Glycoproteins	extracellular matrix protein 2, female organ and adipocyte specific	MGC126355|MGC126356	3154	3154	O94769:Q5T9F3:Q5T9F4	NP_001184224.1:NP_001184225.1:NP_001384.1	Mouse:Ecm2|
EDIL3	ECM Glycoproteins	EGF-like repeats and discoidin I-like domains 3	DEL1|MGC26287	3173	3173	O43854	NP_001265571.1:NP_005702.3	Mouse:Edil3|
EFEMP1	ECM Glycoproteins	EGF-containing fibulin-like extracellular matrix protein 1	DHRD|DRAD|FBLN3|FBNL|FLJ35535|MGC111353|MLVT|MTLV|	3218	3218	C9J4H7:C9J4J8:C9J8S9:C9JPZ9:C9JQX7:C9JUM4:Q12805:Q580Q6	NP_001034437.1:NP_001034438.1	Mouse:Efemp1|
EFEMP2	ECM Glycoproteins	EGF-containing fibulin-like extracellular matrix protein 2	FBLN4|MBP1|UPH1	3219	3219	E9PI47:E9PKA3:E9PNB8:E9PRQ8:E9PRU1:E9PSC1:H0YCB5:H0YCR9:H0YET5:H0YEU0:O95967	NP_058634.4	Mouse:Efemp2|
EGFLAM	ECM Glycoproteins	EGF-like, fibronectin type III and laminin G domains	AGRINL|AGRNL|FLJ39155	26810	26810	D6RG24:D6RJD2:Q63HQ2	NP_001192230.1:NP_689616.2:NP_877950.1:NP_877953.1	Mouse:Egflam|
ELN	ECM Glycoproteins	elastin	FLJ38671|FLJ43523|SVAS|WBS|WS	3327	3327	E7EN51:E7EN65:E7ENM0:E7ENW7:E7EP82:E7EQH8:E7ETP7:E7EWS8:E9PGX4:F8WAH6:G3V0G6:G5E950:H7C3K0:P15502	NP_000492.2:NP_001075221.1:NP_001075222.1:NP_001075223.1:NP_001075224.1:NP_001265844.1:NP_001265845.1:NP_001265841.1:NP_001265842.1:NP_001265843.1:NP_001265846.1	Mouse:Eln|
ELSPBP1	ECM Glycoproteins	epididymal sperm binding protein 1	E12|EDDM12|HE12	14417	14417	M0QZH6:M0R006:M0R179:M0R331:Q96BH3	NP_071425.3
EMID1	ECM Glycoproteins	EMI domain containing 1	EMI5|EMU1|MGC50657|hEmu1	18036	18036	B0QYK2:B0QYK3:B0QYK4:B0QYK5:F8WDX7:H0Y6W4:Q96A84	NP_001254824.1:NP_597712.2:XP_005261385.1	Mouse:Emid1|
EMILIN1	ECM Glycoproteins	elastin microfibril interfacer 1	DKFZp586M121|EMI|EMILIN|gp115	19880	19880	H0Y7A0:Q9Y6C2	NP_008977.1	Mouse:Emilin1|
EMILIN2	ECM Glycoproteins	elastin microfibril interfacer 2	EMILIN-2|FLJ33200|FOAP-10	19881	19881	Q9BXX0	NP_114437.2	Mouse:Emilin2|
EMILIN3	ECM Glycoproteins	elastin microfibril interfacer 3	C20orf130|DKFZp434A2410|EMILIN5|dJ620E11.4	16123	16123	Q9NT22	NP_443078.1	Mouse:Emilin3|
EYS	ECM Glycoproteins	eyes shut homolog (Drosophila)	C6orf178|C6orf179|C6orf180|EGFL10|EGFL11|KIAA0663|	21555	21555	F8WDD3:H0Y3Q4:Q5T1H1	NP_001136272.1:NP_001136273.1:NP_938024.1
FBLN1	ECM Glycoproteins	fibulin 1	FBLN|FIBL1	3600	3600	B1AHL2:B1AHM4:B1AHM5:B1AHM6:B1AHM7:B1AHM8:B1AHM9:B1AHN3:F8W7M9:H7C1M6:P23142	NP_001987.2:NP_006476.2:NP_006477.2:NP_006478.2	Mouse:Fbln1|
FBLN2	ECM Glycoproteins	fibulin 2	-	3601	3601	C9JQS6:F5H1F3:H7BXL0:H7C1A3:P98095	NP_001004019.1:NP_001158507.1:NP_001989.2	Mouse:Fbln2|
FBLN5	ECM Glycoproteins	fibulin 5	ARMD3|DANCE|EVEC|FIBL-5|FLJ90059|UP50	3602	3602	G3V2P8:G3V329:G3V3Y2:G3V4U0:G3XA98:H0YJ31:Q9UBX5	NP_006320.2	Mouse:Fbln5|
FBLN7	ECM Glycoproteins	fibulin 7	DKFZp547D0610|FLJ37440|TM14	26740	26740	B8ZZC1:H7BZ65:Q53RD9:Q8IY13	NP_001121637.1:NP_694946.2	Mouse:Fbln7|
FBN1	ECM Glycoproteins	fibrillin 1	FBN|MASS|MFS1|OCTD|SGS|WMS	3603	3603	F6U495:H0YN80:H0YND0:P35555	NP_000129.3	Mouse:Fbn1|
FBN2	ECM Glycoproteins	fibrillin 2	CCA|DA9	3604	3604	D6REJ2:D6RJI3:E9PHW4:P35556	NP_001990.2	Mouse:Fbn2|
FBN3	ECM Glycoproteins	fibrillin 3	KIAA1776	18794	18794	M0QXL8:M0R2Q5:Q75N90	NP_115823.3
FGA	ECM Glycoproteins	fibrinogen alpha chain	Fib2|MGC119422|MGC119423|MGC119425	3661	3661	P02671	NP_000499.1:NP_068657.1	Mouse:Fga|
FGB	ECM Glycoproteins	fibrinogen beta chain	MGC104327|MGC120405	3662	3662	D6REL8:F8W6P4:P02675	NP_001171670.1:NP_005132.2	Mouse:Fgb|
FGG	ECM Glycoproteins	fibrinogen gamma chain	-	3694	3694	C9JC84:C9JEU5:C9JPQ9:C9JU00:P02679	NP_000500.2:NP_068656.2	Mouse:Fgg|
FGL1	ECM Glycoproteins	fibrinogen-like 1	HFREP1|HP-041|LFIRE1|MGC12455	3695	3695	Q08830	NP_004458.3:NP_671736.2:NP_963846.1:NP_963847.1	Mouse:Fgl1|
FGL2	ECM Glycoproteins	fibrinogen-like 2	T49|pT49	3696	3696	Q14314	NP_006673.1	Mouse:Fgl2|
FN1	ECM Glycoproteins	fibronectin 1	CIG|DKFZp686F10164|DKFZp686H0342|DKFZp686I1370|DKF	3778	3778	F8W7G7:H0Y4K8:H0Y7Z1:P02751	NP_002017.1:NP_473375.2:NP_997639.1:NP_997641.1:NP_997643.1:NP_997647.1:XP_005246457.1:XP_005246463.1:XP_005246470.1:XP_005246472.1:XP_005246474.1	Mouse:Fn1|
FNDC1	ECM Glycoproteins	fibronectin type III domain containing 1	AGS8|FNDC2|KIAA1866|MEL4B3|bA243O10.1|dJ322A24.1	21184	21184	J3KNQ2:Q4ZHG4	NP_115921.2	Mouse:Fndc1|
FNDC7	ECM Glycoproteins	fibronectin type III domain containing 7	FLJ35838|MGC163293|RP11-293A10.2	26668	26668	H7C2H6:J3KN65:Q5VTL7	NP_001138409.1	Mouse:Fndc7|
FNDC8	ECM Glycoproteins	fibronectin type III domain containing 8	DKFZp434H2215	25286	25286	Q8TC99	NP_060029.1	Mouse:Fndc8|
FRAS1	ECM Glycoproteins	Fraser syndrome 1	DKFZp686I05113|DKFZp686P08111|FLJ14927|FLJ22031|KI	19185	19185	D6RCP6:H0Y8V2:H0Y930:H0Y9A6:H0Y9C9:Q86XX4	NP_001159605.1:NP_079350.5	Mouse:Fras1|
GAS6	ECM Glycoproteins	growth arrest-specific 6	AXLLG|AXSF|DKFZp666G247|FLJ34709	4168	4168	J3KP07:Q14393	NP_000811.1:NP_001137417.1:NP_001137418.1	Mouse:Gas6|
GLDN	ECM Glycoproteins	gliomedin	CLOM|COLM|CRG-L2|CRGL2|FLJ23917|UNC-112	29514	29514	H0YM22:Q6ZMI3	NP_861454.2:XP_006720545.1:XP_006720546.1	Mouse:Gldn|
HMCN1	ECM Glycoproteins	hemicentin 1	ARMD1|FBLN6|FIBL-6|FIBL6	19194	19194	Q5TCP6:Q96RW7	NP_114141.2	Mouse:Hmcn1|
HMCN2	ECM Glycoproteins	hemicentin 2	DKFZp434P0216|FLJ23816|FLJ46139|FLJ46844	21293	21293	A2A3K3:H0Y3X1:H7BZI5:H7C0N8:H7C3T8:Q8NDA2	NP_001278744.1	Mouse:Hmcn2|
IBSP	ECM Glycoproteins	integrin-binding sialoprotein	BNSP|BSP|BSP-II|SP-II	5341	5341	P21815	NP_004958.2	Mouse:Ibsp|
IGFALS	ECM Glycoproteins	insulin-like growth factor binding protein, acid labile subunit	ALS	5468	5468	H3BSX8:P35858	NP_001139478.1:NP_004961.1	Mouse:Igfals|
IGFBP1	ECM Glycoproteins	insulin-like growth factor binding protein 1	AFBP|IBP1|IGF-BP25|PP12|hIGFBP-1	5469	5469	C9J6H2:C9JXF9:P08833	NP_000587.1	Mouse:Igfbp1|
IGFBP2	ECM Glycoproteins	insulin-like growth factor binding protein 2, 36kDa	IBP2|IGF-BP53	5471	5471	C9JMY1:C9JW52:H7C1H0:P18065	NP_000588.2	Mouse:Igfbp2|
IGFBP3	ECM Glycoproteins	insulin-like growth factor binding protein 3	BP-53|IBP3	5472	5472	B3KWK7:C9JMX4:H0Y485:H0Y5K2:P17936	NP_000589.2:NP_001013416.1	Mouse:Igfbp3|
IGFBP4	ECM Glycoproteins	insulin-like growth factor binding protein 4	BP-4|HT29-IGFBP|IBP4|IGFBP-4	5473	5473	B4E351:P22692	NP_001543.2	Mouse:Igfbp4|
IGFBP5	ECM Glycoproteins	insulin-like growth factor binding protein 5	IBP5	5474	5474	C9JXX4:P24593	NP_000590.1	Mouse:Igfbp5|
IGFBP6	ECM Glycoproteins	insulin-like growth factor binding protein 6	IBP6	5475	5475	F8VVA5:F8VYK9:P24592	NP_002169.1	Mouse:Igfbp6|
IGFBP7	ECM Glycoproteins	insulin-like growth factor binding protein 7	FSTL2|IGFBP-7|IGFBP-7v|IGFBPRP1|MAC25|PSF	5476	5476	Q16270	NP_001240764.1:NP_001544.1	Mouse:Igfbp7|
IGFBPL1	ECM Glycoproteins	insulin-like growth factor binding protein-like 1	IGFBP-RP4|bA113O24.1	20081	20081	Q8WX77	NP_001007564.1	Mouse:Igfbpl1|
IGSF10	ECM Glycoproteins	immunoglobulin superfamily, member 10	CMF608|FLJ25972	26384	26384	H7C4M2:Q6WRI0	NP_001171616.1:NP_001171617.1:NP_849144.2:XP_005247434.1:XP_006713660.1:XP_006713663.1	Mouse:Igsf10|
KAL1	ECM Glycoproteins	Kallmann syndrome 1 sequence	ADMLX|HHA|KAL|KALIG-1|KMS	6211	6211	P23352	NP_000207.2	Mouse:Slamf6|
KCP	ECM Glycoproteins	kielin/chordin-like protein	CRIM2|KCP1|NET67	17585	17585	Q6ZWJ8	NP_001129386.1:NP_955381.2	Mouse:Kcp|
LAMA1	ECM Glycoproteins	laminin, alpha 1	LAMA	6481	6481	P25391	NP_005550.2	Mouse:Lama1|
LAMA2	ECM Glycoproteins	laminin, alpha 2	LAMM	6482	6482	P24043	NP_000417.2:NP_001073291.1	Mouse:Lama2|
LAMA3	ECM Glycoproteins	laminin, alpha 3	BM600|E170|LAMNA|LOCS|lama3a	6483	6483	K7EIP4:K7EMU9:K7EPP3:K7EQ42:K7ERM0:Q16787	NP_000218.2:NP_001121189.1:NP_001121190.1:NP_937762.1	Mouse:Lama3|
LAMA4	ECM Glycoproteins	laminin, alpha 4	DKFZp686D23145|LAMA3|LAMA4*-1	6484	6484	E5RFD7:E5RFQ2:E5RHF3:E5RK79:H0Y351:H0YAP9:H0YAQ5:Q16363:Q6LET9	NP_001098676.2:NP_001098677.2:NP_001098678.1:NP_001098679.1:NP_002281.3	Mouse:Lama4|
LAMA5	ECM Glycoproteins	laminin, alpha 5	KIAA1907	6485	6485	E2QRK0:F2Z2S4:H7C5J6:O15230:Q5JTP4	NP_005551.3	Mouse:Lama5|
LAMB1	ECM Glycoproteins	laminin, beta 1	CLM|MGC142015	6486	6486	C9J296:E7EPA6:E9PCS6:G3XAI2:P07942	NP_002282.2	Mouse:Lamb1|
LAMB2	ECM Glycoproteins	laminin, beta 2 (laminin S)	LAMS	6487	6487	F5H520:P55268	NP_002283.3:XP_005265184.1	Mouse:Lamb2|
LAMB3	ECM Glycoproteins	laminin, beta 3	BM600-125KDA|FLJ99565|LAM5|LAMNB1	6490	6490	Q13751:Q5THA1:X1WI29	NP_000219.2:NP_001017402.1:NP_001121113.1:XP_005273181.1	Mouse:Lamb3|
LAMB4	ECM Glycoproteins	laminin, beta 4	-	6491	6491	A4D0S4:C9JMJ0	NP_031382.2:XP_005250289.1
LAMC1	ECM Glycoproteins	laminin, gamma 1 (formerly LAMB2)	LAMB2|MGC87297	6492	6492	P11047:R4GNC7	NP_002284.3	Mouse:Lamc1|
LAMC2	ECM Glycoproteins	laminin, gamma 2	B2T|BM600|CSF|EBR2|EBR2A|LAMB2T|LAMNB2|MGC138491|M	6493	6493	Q13753	NP_005553.2:NP_061486.2	Mouse:Lamc2|
LAMC3	ECM Glycoproteins	laminin, gamma 3	DKFZp434E202	6494	6494	H7BY04:Q5JTC4:Q9Y6N6	NP_006050.3	Mouse:Lamc3|
LGI1	ECM Glycoproteins	leucine-rich, glioma inactivated 1	EPITEMPIN|EPT|ETL1|IB1099	6572	6572	O95970	NP_005088.1:XP_005270329.1	Mouse:Lgi1|
LGI2	ECM Glycoproteins	leucine-rich repeat LGI family, member 2	FLJ10675|KIAA1916|LGIL2|MGC126808|MGC126810	18710	18710	H0YA65:Q8N0V4	NP_060646.2	Mouse:Lgi2|
LGI3	ECM Glycoproteins	leucine-rich repeat LGI family, member 3	LGIL4	18711	18711	A5PLP2:E5RIV5:H0YAP4:Q8N145	NP_644807.1	Mouse:Lgi3|
LGI4	ECM Glycoproteins	leucine-rich repeat LGI family, member 4	LGIL3	18712	18712	A8MVC2:K7ENQ0:Q8N135	NP_644813.1	Mouse:Lgi4|
LRG1	ECM Glycoproteins	leucine-rich alpha-2-glycoprotein 1	HMFT1766|LRG	29480	29480	P02750	NP_443204.1	Mouse:Lrg1|
LTBP1	ECM Glycoproteins	latent transforming growth factor beta binding protein 1	MGC163161	6714	6714	C9JD84:C9JDW2:E7EUU6:E7EV71:H7BZ76:H7C0I7:H7C2H7:H7C4L5:Q14766	NP_000618.3:NP_001159736.1:NP_001159737.1:NP_001159738.1:NP_996826.2	Mouse:Ltbp1|
LTBP2	ECM Glycoproteins	latent transforming growth factor beta binding protein 2	C14orf141|GLC3D|LTBP3|MSTP031	6715	6715	G3V254:G3V3X5:G3V511:H0YJ20:Q14767	NP_000419.1	Mouse:Ltbp2|
LTBP3	ECM Glycoproteins	latent transforming growth factor beta binding protein 3	DKFZp586M2123|FLJ33431|FLJ39893|FLJ42533|FLJ44138|	6716	6716	E9PJR2:E9PKW1:E9PPT7:E9PQR0:E9PR75:E9PR84:E9PRF2:F5GWC4:H0YC99:H0YCQ2:H0YCX6:H0YE75:Q9NS15	NP_001123616.1:NP_001157738.1:NP_066548.2	Mouse:Ltbp3|
LTBP4	ECM Glycoproteins	latent transforming growth factor beta binding protein 4	FLJ46318|FLJ90018|LTBP-4|LTBP4L|LTBP4S	6717	6717	E7ENG9:E7EUU1:F5GXC9:F8WAA0:M0QXV3:M0QYE9:M0QZX0:M0R351:Q8N2S1	NP_001036009.1:NP_001036010.1:NP_003564.2	Mouse:Ltbp4|
MATN1	ECM Glycoproteins	matrilin 1, cartilage matrix protein	CMP|CRTM	6907	6907	P21941	NP_002370.1	Mouse:Matn1|
MATN2	ECM Glycoproteins	matrilin 2	-	6908	6908	E5RJM4:H0YBD5:H0YBF2:H0YBJ4:H0YBM3:H0YBN2:H0YBU5:H0YBV5:J3KN08:O00339	NP_002371.3:NP_085072.2	Mouse:Matn2|
MATN3	ECM Glycoproteins	matrilin 3	DIPOA|EDM5|HOA|OADIP|OS2	6909	6909	O15232	NP_002372.1	Mouse:Matn3|
MATN4	ECM Glycoproteins	matrilin 4	FLJ14417|HE6WCR54	6910	6910	A6NNA4:O95460	NP_085080.1:NP_085095.1:XP_005260654.1:NP_085095.1	Mouse:Matn4|
MEPE	ECM Glycoproteins	matrix extracellular phosphoglycoprotein	OF45	13361	13361	D6RAC8:D6RFW6:Q9NQ76	NP_001171623.1:NP_001171624.1:NP_001171625.1:NP_001171626.1:NP_001278112.1:NP_064588.1:XP_006714341.1	Mouse:Mepe|
MFAP1	ECM Glycoproteins	microfibrillar-associated protein 1	-	7032	7032	P55081	NP_005917.2	Mouse:Mfap1a|Mouse:Mfap1b|
MFAP2	ECM Glycoproteins	microfibrillar-associated protein 2	FLJ50901|MAGP|MAGP-1|MAGP1	7033	7033	P55001	NP_001128719.1:NP_001128720.1:NP_002394.1:NP_059453.1	Mouse:Mfap2|
MFAP3	ECM Glycoproteins	microfibrillar-associated protein 3	DKFZp586F0219	7034	7034	E5RH26:E5RHQ6:E5RJ59:P55082	NP_001128509.1:NP_001229265.1:NP_005918.1	Mouse:Mfap3|
MFAP4	ECM Glycoproteins	microfibrillar-associated protein 4	-	7035	7035	K7ES70:P55083	NP_001185624.1:NP_002395.1	Mouse:Mfap4|
MFAP5	ECM Glycoproteins	microfibrillar associated protein 5	MAGP2|MP25	29673	29673	B3KW70:F5GYX4:F5H1C0:F5H2W4:F5H413:F5H7Z2:H0YG03:H0YGS3:Q13361:Q7Z490	NP_003471.1:XP_005253542.1	Mouse:Mfap5|
MFGE8	ECM Glycoproteins	milk fat globule-EGF factor 8 protein	BA46|EDIL1|HsT19888|MFG-E8|OAcGD3S|SED1|SPAG10|hP4	7036	7036	F5GZN3:F5H7N9:H0YKB5:H0YKS8:Q08431:X6R3G6	NP_001108086.1:NP_001108086.1:NP_005919.2	Mouse:Mfge8|
MGP	ECM Glycoproteins	matrix Gla protein	GIG36|MGLAP|NTI	7060	7060	H0YGZ6:P08493	NP_000891.2:NP_001177768.1	Mouse:Mgp|
MMRN1	ECM Glycoproteins	multimerin 1	ECM|EMILIN4|GPIa*|MMRN	7178	7178	E7EPG1:Q13201	NP_031377.2	Mouse:Mmrn1|
MMRN2	ECM Glycoproteins	multimerin 2	EMILIN3|EndoGlyx-1|FLJ13465	19888	19888	Q9H8L6:R4GMY6:V9GY37:V9GY43:V9GYS9	NP_079032.2	Mouse:Mmrn2|
MXRA5	ECM Glycoproteins	matrix-remodelling associated 5	DKFZp564I1922	7539	7539	Q9NR99	NP_056234.2
NDNF	ECM Glycoproteins	chromosome 4 open reading frame 31	FLJ23191|C4orf31	26256	26256	D6R972:D6RF18:Q8TB73	NP_078850.3	Mouse:Ndnf|
NELL1	ECM Glycoproteins	NEL-like 1 (chicken)	FLJ45906|IDH3GL|NRP1	7750	7750	F5H6I3:J3KNC5:Q92832	NP_001275642.1:NP_001275642.1:NP_001275643.1:NP_006148.2:NP_963845.1:NP_001275643.1	Mouse:Nell1|
NELL2	ECM Glycoproteins	NEL-like 2 (chicken)	NRP2	7751	7751	F8VRQ0:F8VVB6:F8VXR5:F8VZ72:F8W1A2:F8W1I8:H0YHY5:H0YI34:H0YIT4:Q99435	NP_001138579.1:NP_001138580.1:NP_001138581.1:NP_001138582.1:NP_006150.1:XP_005268962.1	Mouse:Nell2|
NID1	ECM Glycoproteins	nidogen 1	NID	7821	7821	P14543	NP_002499.2	Mouse:Nid1|
NID2	ECM Glycoproteins	nidogen 2 (osteonidogen)	-	13389	13389	H0YJV3:Q14112	NP_031387.3	Mouse:Nid2|
NOV	ECM Glycoproteins	nephroblastoma overexpressed gene	CCN3|IGFBP9	7885	7885	P48745	NP_002505.1	Mouse:Nov|
NPNT	ECM Glycoproteins	nephronectin	EGFL6L|POEM	27405	27405	D6RE63:D6RH31:H0Y8M1:H0YA60:H0YAK9:Q6UXI9	NP_001028219.1:NP_001171619.1:NP_001171620.1:NP_001171621.1:NP_001171622.1	Mouse:Npnt|
NTN1	ECM Glycoproteins	netrin 1	NTN1L	8029	8029	H7BZF4:O95631	NP_004813.2:XP_006721658.1	Mouse:Ntn1|
NTN3	ECM Glycoproteins	netrin 3	NTN2L	8030	8030	O00634	NP_006172.1	Mouse:Ntn3|
NTN4	ECM Glycoproteins	netrin 4	FLJ23180|PRO3091	13658	13658	F8W0I7:Q9HB63	NP_067052.2	Mouse:Ntn4|
NTN5	ECM Glycoproteins	netrin 5	-	25208	25208	M0QXZ9:Q8WTR8	NP_665806.1:XP_006723074.1	Mouse:Ntn5|
NTNG1	ECM Glycoproteins	netrin G1	KIAA0976|Lmnt1	23319	23319	A6NK56:B4DKF0:F5GYT0:F8WEB5:Q9Y2I2	NP_001106697.1:NP_001106699.1:NP_055732.2:XP_006710519.1	Mouse:Ntng1|
NTNG2	ECM Glycoproteins	netrin G2	KIAA0625|KIAA1857|LHLL9381|Lmnt2|MGC21884|NTNG1|bA	14288	14288	A6NMX7:Q5JUJ3:Q96CW9	NP_115925.2	Mouse:Ntng2|
OIT3	ECM Glycoproteins	oncoprotein induced transcript 3	FLJ39116|LZP	29953	29953	Q8WWZ8	NP_689848.1	Mouse:Oit3|
OTOG	ECM Glycoproteins	otogelin	FLJ46346|OTGN|mlemp	8516	8516	C9IZ84:H9KVB3:Q6ZRI0	NP_001264198.1	Mouse:Otog|
OTOL1	ECM Glycoproteins	otolin-1	-	34071	34071	A6NHN0	NP_001073909.1:XP_005247166.1	Mouse:Otol1|
PAPLN	ECM Glycoproteins	papilin, proteoglycan-like sulfated glycoprotein	DKFZp434F053|MGC50452	19262	19262	B5MDP7:G3V5P6:H0YJA1:H0YMM2:O95428	NP_775733.3	Mouse:Papln|
PCOLCE	ECM Glycoproteins	procollagen C-endopeptidase enhancer	PCPE|PCPE1	8738	8738	Q15113	NP_002584.2	Mouse:Pcolce|
PCOLCE2	ECM Glycoproteins	procollagen C-endopeptidase enhancer 2	PCPE2	8739	8739	C9JYX9:H7C520:H7C5D5:Q9UKZ9	NP_037495.1	Mouse:Pcolce2|
POMZP3	ECM Glycoproteins	POM (POM121 homolog, rat) and ZP3 fusion	MGC8359|POM-ZP3|POM121	9203	9203	C9J370:C9JER0:H7C4D5:Q6PJE2	NP_036362.3:NP_694537.1
POSTN	ECM Glycoproteins	periostin, osteoblast specific factor	MGC119510|MGC119511|OSF-2|OSF2|PDLPOSTN|PN|RP11-41	16953	16953	B1ALD9:Q15063	NP_001129406.1:NP_001129407.1:NP_001129408.1:NP_001273594.1:NP_001273595.1:NP_001273596.1:NP_006466.2:XP_005266288.1	Mouse:Postn|
PXDN	ECM Glycoproteins	peroxidasin homolog (Drosophila)	D2S448|D2S448E|KIAA0230|MG50|PRG2|PXN|VPO	14966	14966	C9J4I9:H7C1W1:H7C300:H7C3W2:Q92626	NP_036425.1	Mouse:Pxdn|
PXDNL	ECM Glycoproteins	peroxidasin homolog (Drosophila)-like	FLJ25471|VPO2	26359	26359	A1KZ92:H0YAV0:K4DIA6	NP_653252.3
RELN	ECM Glycoproteins	reelin	PRO1598|RL	9957	9957	H7C2B0:J3KQ66:P78509	NP_005036.2:NP_774959.1	Mouse:Reln|
RSPO1	ECM Glycoproteins	R-spondin homolog (Xenopus laevis)	CRISTIN3|FLJ40906|RSPO	21679	21679	Q2MKA7	NP_001033722.1:NP_001229837.1:NP_001229838.1:NP_001229839.1:XP_006710646.1	Mouse:Rspo1|
RSPO2	ECM Glycoproteins	R-spondin 2 homolog (Xenopus laevis)	CRISTIN2|MGC35555|MGC43342	28583	28583	E5RGU9:E5RH25:E5RHC3:E5RJA2:E5RJU7:Q6UXX9	NP_001269792.1:NP_848660.3:XP_005250963.1	Mouse:Rspo2|
RSPO3	ECM Glycoproteins	R-spondin 3 homolog (Xenopus laevis)	CRISTIN1|FLJ14440|PWTSR|THSD2	20866	20866	Q9BXY4	NP_116173.2	Mouse:Rspo3|
RSPO4	ECM Glycoproteins	R-spondin family, member 4	C20orf182|CRISTIN4|FLJ16018	16175	16175	Q2I0M5	NP_001025042.2:NP_001035096.1	Mouse:Rspo4|
SBSPON	ECM Glycoproteins	chromosome 8 open reading frame 84	FLJ40021|RPESP|C8orf84	30362	30362	Q8IVN8	NP_694957.3
SLIT1	ECM Glycoproteins	slit homolog 1 (Drosophila)	MEGF4|MGC164811|SLIL1|SLIT3|Slit-1	11085	11085	O75093:Q5T0V0:Q5T0V2:Q5T0V3:Q5T0V4	NP_003052.2	Mouse:Slit1|
SLIT2	ECM Glycoproteins	slit homolog 2 (Drosophila)	FLJ14420|SLIL3|Slit-2	11086	11086	E9PCX4:F5H0U4:H0Y968:H0Y9Z6:O94813:X6R3P0	NP_001276064.1:NP_001276065.1:NP_004778.1	Mouse:Slit2|
SLIT3	ECM Glycoproteins	slit homolog 3 (Drosophila)	FLJ10764|MEGF5|SLIL2|SLIT1|Slit-3|slit2	11087	11087	O75094	NP_001258875.1:NP_003053.1	Mouse:Slit3|
SMOC1	ECM Glycoproteins	SPARC related modular calcium binding 1	-	20318	20318	Q9H4F8	NP_001030024.1:NP_071420.1	Mouse:Smoc1|
SMOC2	ECM Glycoproteins	SPARC related modular calcium binding 2	MST117|MSTP117|MSTP140|SMAP2|bA270C4A.1|bA37D8.1|d	20323	20323	H0Y3J4:H0Y5I1:Q9H3U7	NP_001159884.1:NP_071421.1	Mouse:Smoc2|
SNED1	ECM Glycoproteins	sushi, nidogen and EGF-like domains 1	DKFZp586B2420|FLJ00133|SST3|Snep	24696	24696	B5MEF5:H7BYY9:H7C0D4:H7C1R9:Q8TER0	NP_001073906.1:XP_006712468.1:XP_006712469.1	Mouse:Sned1|
SPARC	ECM Glycoproteins	secreted protein, acidic, cysteine-rich (osteonectin)	ON	11219	11219	E5RJA5:E5RK62:F5GY03:F5H4E2:P09486	NP_003109.1	Mouse:Sparc|
SPARCL1	ECM Glycoproteins	SPARC-like 1 (hevin)	PIG33|SC1	11220	11220	B4E2Z0:C9JJR8:D6RA29:E7EU82:E9PC64:F5H1Y9:F5H331:F5H4Y3:Q14515	NP_001121782.1:NP_004675.3	Mouse:Sparcl1|
SPON1	ECM Glycoproteins	spondin 1, extracellular matrix protein	KIAA0762|MGC10724|f-spondin	11252	11252	Q9HCB6	NP_006099.2	Mouse:Spon1|
SPON2	ECM Glycoproteins	spondin 2, extracellular matrix protein	DIL-1|DIL1|DKFZp686G21139|FLJ16313|FLJ22401|FLJ344	11253	11253	D6RA41:D6RB12:D6RBY3:D6REX2:D6RFY9:D6RIH5:Q9BUD6	NP_001121797.1:NP_001185950.1:NP_036577.1	Mouse:Spon2|
SPP1	ECM Glycoproteins	secreted phosphoprotein 1	BNSP|BSPI|ETA-1|MGC110940|OPN	11255	11255	D6R9C5:P10451	NP_000573.1:NP_001035147.1:NP_001035149.1:NP_001238758.1:NP_001238759.1	Mouse:Spp1|
SRPX	ECM Glycoproteins	sushi-repeat-containing protein, X-linked	DRS|ETX1|SRPX1	11309	11309	P78539	NP_001164221.1:NP_001164222.1:NP_001164223.1:NP_006298.1	Mouse:Srpx|
SRPX2	ECM Glycoproteins	sushi-repeat-containing protein, X-linked 2	BPP|CBPS|PMGX|RESDX|SRPUL	30668	30668	O60687	NP_055282.1:XP_005262178.1	Mouse:Srpx2|
SSPO	ECM Glycoproteins	SCO-spondin homolog (Bos taurus)	FLJ36112|FLJ45737|KIAA2036|SCO-spondin	21998	21998	A2VEC9	NP_940857.2	Mouse:Sspo|
SVEP1	ECM Glycoproteins	sushi, von Willebrand factor type A, EGF and pentraxin domain containing 1	C9orf13|CCP22|FLJ16013|FLJ90719|POLYDOM|SEL-OB|SEL	15985	15985	E9PBN8:Q4LDE5	NP_699197.3	Mouse:Svep1|
TECTA	ECM Glycoproteins	tectorin alpha	DFNA12|DFNA8|DFNB21	11720	11720	O75443	NP_005413.2	Mouse:Tecta|
TECTB	ECM Glycoproteins	tectorin beta	KIAA1560|MGC142057|MGC142059	11721	11721	Q96PL2	NP_478129.1:XP_005270164.1	Mouse:Tectb|
TGFBI	ECM Glycoproteins	transforming growth factor, beta-induced, 68kDa	BIGH3|CDB1|CDG2|CDGG1|CSD|CSD1|CSD2|CSD3|EBMD|LCD1	11771	11771	D6RBX4:G8JLA8:H0Y8L3:H0Y8M8:H0Y9D7:H0YAB8:H0YAH8:Q15582:S4R3C6	NP_000349.1	Mouse:Tgfbi|
THBS1	ECM Glycoproteins	thrombospondin 1	THBS|THBS-1|TSP|TSP-1|TSP1	11785	11785	A8MZG1:P07996	NP_003237.2	Mouse:Thbs1|
THBS2	ECM Glycoproteins	thrombospondin 2	TSP2	11786	11786	P35442:Q5RI53	NP_003238.2	Mouse:Thbs2|
THBS3	ECM Glycoproteins	thrombospondin 3	MGC119564|MGC119565|TSP3	11787	11787	B4DQH6:F5H4Z8:P49746:Q2HIZ1	NP_001239536.1:NP_001239537.1:NP_009043.1	Mouse:Thbs3|
THBS4	ECM Glycoproteins	thrombospondin 4	TSP4	11788	11788	E7ES19:P35443	NP_003239.2	Mouse:Thbs4|
THSD4	ECM Glycoproteins	thrombospondin, type I, domain containing 4	ADAMTSL6|FLJ13710|FVSY9334|PRO34005	25835	25835	Q6ZMP0	NP_001273358.1:NP_079093.2:XP_006720755.1	Mouse:Thsd4|
TINAG	ECM Glycoproteins	tubulointerstitial nephritis antigen	TIN-AG	14599	14599	B1AQ11:Q5T466:Q5T471:Q9UJW2	NP_055279.3	Mouse:Tinag|
TINAGL1	ECM Glycoproteins	tubulointerstitial nephritis antigen-like 1	ARG1|LCN7|LIECG3|TINAGRP	19168	19168	B4DNS5:E7EUP2:Q9GZM7	NP_001191343.1:NP_001191344.1:NP_071447.1	Mouse:Tinagl1|
TNC	ECM Glycoproteins	tenascin C	150-225|GMEM|GP|HXB|JI|MGC167029|TN	5318	5318	E9PC84:F5H5D6:F5H7V9:H0YGZ3:J3QSU6:P24821	NP_002151.2:XP_005252029.1:XP_005252031.1:XP_005252032.1:XP_006717161.1:XP_006717163.1	Mouse:Tnc|
TNFAIP6	ECM Glycoproteins	tumor necrosis factor, alpha-induced protein 6	TSG-6|TSG6	11898	11898	P98066	NP_009046.2	Mouse:Tnfaip6|
TNN	ECM Glycoproteins	tenascin N	TN-W	22942	22942	Q9UQP3	NP_071376.1	Mouse:Tnn|
TNR	ECM Glycoproteins	tenascin R (restrictin, janusin)	MGC149328|TN-R	11953	11953	H0Y668:Q92752	NP_003276.3	Mouse:Tnr|
TNXB	ECM Glycoproteins	tenascin XB	HXBL|TENX|TNX|TNXB1|TNXB2|TNXBS|XB|XBS	11976	11976	C9J7W4:E7EPZ9:P22105	NP_061978.6:NP_115859.2	Mouse:Tnxb|
TSKU	ECM Glycoproteins	tsukushi small leucine rich proteoglycan homolog (Xenopus laevis)	E2IG4|LRRC54|TSK	28850	28850	E9PLG7:E9PN12:Q8WUA8	NP_001245139.1:NP_056331.2	Mouse:Tsku|
TSPEAR	ECM Glycoproteins	chromosome 21 open reading frame 29	MGC11251|TSPEAR|C21orf29	1268	1268	A8MW19:Q8WU66	NP_001258966.1:NP_659428.2:XP_005261214.1	Mouse:Tspear|
VIT	ECM Glycoproteins	vitrin	DKFZp313L1517|MGC149746|MGC70561	12697	12697	B5MD45:C9J6F5:H7C587:Q6UXI7	NP_001171440.1:NP_001171441.1:NP_001171442.1:NP_001171443.1:NP_444506.2	Mouse:Vit|
VTN	ECM Glycoproteins	vitronectin	V75|VN|VNT	12724	12724	P04004	NP_000629.3	Mouse:Vtn|
VWA1	ECM Glycoproteins	von Willebrand factor A domain containing 1	DKFZp761O051|FLJ22215|WARP	30910	30910	J3QLP3:J3QRR0:Q6PCB0	NP_073745.2:NP_954572.2	Mouse:Vwa1|
VWA2	ECM Glycoproteins	von Willebrand factor A domain containing 2	AMACO|CCSP-2|MGC157755|NET42	24709	24709	Q5GFL6	NP_001258975.1	Mouse:Vwa2|
VWA3A	ECM Glycoproteins	von Willebrand factor A domain containing 3A	FLJ40941|FLJ46765	27088	27088	A6NCI4:H3BTG8:H3BTX3:H3BUS3:H7BXL8	NP_775886.3	Mouse:Vwa3a|
VWA3B	ECM Glycoproteins	von Willebrand factor A domain containing 3B	FLJ32686|MGC26733	28385	28385	B7Z7Q7:F8W737:F8WBX4:F8WD48:F8WD56:H0YCW7:H0YDS6:H0YEM4:H0YF54:Q502W6	NP_659429.4:XP_005263954.1	Mouse:Vwa3b|
VWA5A	ECM Glycoproteins	von Willebrand factor A domain containing 5A	BCSC-1|BCSC1|LOH11CR2A	6658	6658	B4DHS6:O00534	NP_001123614.1:NP_055437.2:NP_938057.1	Mouse:AW551984|Mouse:Vwa5a|
VWA5B1	ECM Glycoproteins	von Willebrand factor A domain containing 5B1	FLJ32784|FLJ43845	26538	26538	E7EM39:E7EM40:E9PMB3:E9PNX8:E9PP07:E9PQ62:H0YED8:Q5TIE3	NP_001034589.2	Mouse:Vwa5b1|
VWA5B2	ECM Glycoproteins	von Willebrand factor A domain containing 5B2	-	25144	25144	E9PF42:Q8N398	NP_612354.1:XP_006713882.1:XP_006713881.1	Mouse:Vwa5b2|
VWA7	ECM Glycoproteins	chromosome 6 open reading frame 27	FLJ25524|G7c|NG37|C6orf27	13939	13939	E7EMA3:Q9Y334	NP_079534.2	Mouse:Vwa7|
VWA9	ECM Glycoproteins	chromosome 15 open reading frame 44	DKFZp564O1664|C15orf44	25372	25372	B4DJL6:B4DVT3:H3BMK7:H3BN95:H3BNR6:H3BP17:H3BRY6:H3BT02:H3BV25:Q96SY0	NP_001193987.1:NP_001193988.1:XP_006720772.1:XP_006720773.1:XP_006720774.1	Mouse:Vwa9|
VWCE	ECM Glycoproteins	von Willebrand factor C and EGF domains	FLJ32009|URG11|VWC1	26487	26487	B4DS56:B4DY31:Q96DN2	NP_689931.2	Mouse:Vwce|
VWDE	ECM Glycoproteins	von Willebrand factor D and EGF domains	FLJ14712	21897	21897	E5RG96:J3KQJ9:Q8N2E2	NP_001129396.1	Mouse:Vwde|
VWF	ECM Glycoproteins	von Willebrand factor	F8VWF|VWD	12726	12726	I3L4K4:P04275:Q8TCE8	NP_000543.2	Mouse:Vwf|
WISP1	ECM Glycoproteins	WNT1 inducible signaling pathway protein 1	CCN4|WISP1c|WISP1i|WISP1tc	12769	12769	E5RG88:O95388	NP_001191798.1:NP_001191799.1:NP_003873.1:NP_543028.1	Mouse:Wisp1|
WISP2	ECM Glycoproteins	WNT1 inducible signaling pathway protein 2	CCN5|CT58|CTGF-L	12770	12770	O76076:Q6PEG3	NP_003872.1:XP_005260660.1	Mouse:Wisp2|
WISP3	ECM Glycoproteins	WNT1 inducible signaling pathway protein 3	CCN6|LIBC|MGC125987|MGC125988|MGC125989|PPAC|PPD	12771	12771	F8WC24:G3V0J1:O95389:O95958:Q3T1A9	NP_003871.1:NP_937882.1:XP_005267252.1	Mouse:Wisp3|
ZP1	ECM Glycoproteins	zona pellucida glycoprotein 1 (sperm receptor)	MGC87693	13187	13187	H0YG11:P60852	NP_997224.2	Mouse:Zp1|
ZP2	ECM Glycoproteins	zona pellucida glycoprotein 2 (sperm receptor)	ZPA	13188	13188	Q05996	NP_001277033.1:NP_003451.1	Mouse:Zp2|
ZP3	ECM Glycoproteins	zona pellucida glycoprotein 3 (sperm receptor)	ZP3A|ZP3B|ZPC	13189	13189	E9PFI9:H0Y3M4:P21754	NP_001103824.1:NP_009086.4	Mouse:Zp3|
ZP4	ECM Glycoproteins	zona pellucida glycoprotein 4	ZBP|ZP1|ZPB	15770	15770	Q12836	NP_067009.1	Mouse:Zp4-ps|
ZPLD1	ECM Glycoproteins	zona pellucida-like domain containing 1	-	27022	27022	Q8TCW7	NP_778226.1:XP_005247167.1	Mouse:Zpld1|
COL10A1	Collagens	collagen, type X, alpha 1	-	2185	2185	Q03692:Q5QPC7:Q5QPC8	NP_000484.2:XP_006715395.1:XP_006715396.1	Mouse:Col10a1|
COL11A1	Collagens	collagen, type XI, alpha 1	CO11A1|COLL6|STL2	2186	2186	C9JMN2:H7C381:P12107	NP_001177638.1:NP_001845.3:NP_542196.2:NP_542197.3	Mouse:Col11a1|
COL11A2	Collagens	collagen, type XI, alpha 2	DFNA13|DFNB53|HKE5|PARP|STL3	2187	2187	A2AAS7:H0Y3B3:H0Y3B5:H0Y3M9:H0YHM5:H0YHM9:H0YIS1:P13942:Q4VXY6	NP_001157243.1:NP_542411.2:NP_542412.2:NP_542410.2:NP_542412.2	Mouse:Col11a2|
COL12A1	Collagens	collagen, type XII, alpha 1	BA209D8.1|COL12A1L|DJ234P15.1	2188	2188	D6RGG3:H0Y4P7:H0Y5N9:H0Y991:Q99715	NP_004361.3:NP_542376.2	Mouse:Col12a1|
COL13A1	Collagens	collagen, type XIII, alpha 1	COLXIIIA1|FLJ42485	2190	2190	E7ES46:E7ES47:E7ES49:E7ES50:E7ES51:E7ES55:E7ES56:E7EX21:E9PEG9:G5E987:H7BYT9:H7BZB6:Q5TAT6	NP_001123575.1:NP_542988.3:NP_542990.3:NP_542991.3:NP_542992.3:NP_542995.3	Mouse:Col13a1|
COL14A1	Collagens	collagen, type XIV, alpha 1	UND	2191	2191	H0YBB2:J3QT75:J3QT83:Q05707:Q4G0W3	NP_066933.1:XP_005251116.1:XP_006716714.1	Mouse:Col14a1|
COL15A1	Collagens	collagen, type XV, alpha 1	FLJ38566	2192	2192	P39059	NP_001846.3	Mouse:Col15a1|
COL16A1	Collagens	collagen, type XVI, alpha 1	447AA|FP1572	2193	2193	A6NCT7:A6NDR9:H7BY97:H7BZL8:H7C3F0:Q07092	NP_001847.3	Mouse:Col16a1|
COL17A1	Collagens	collagen, type XVII, alpha 1	BA16H23.2|BP180|BPAG2|FLJ60881|KIAA0204|LAD-1	2194	2194	A2A2Y8:H0Y420:Q9UMD9	NP_000485.3	Mouse:Col17a1|
COL18A1	Collagens	collagen, type XVIII, alpha 1	FLJ27325|FLJ34914|KNO|KNO1|MGC74745	2195	2195	H7BXV5:H7C457:P39060	NP_085059.2:NP_569712.2	Mouse:Col18a1|
COL19A1	Collagens	collagen, type XIX, alpha 1	COL9A1L|D6S228E	2196	2196	Q14993:Q5JVU1	NP_001849.2	Mouse:Col19a1|
COL1A1	Collagens	collagen, type I, alpha 1	OI4	2197	2197	I3L3H7:P02452	NP_000079.2	Mouse:Col1a1|
COL1A2	Collagens	collagen, type I, alpha 2	OI4	2198	2198	P08123	NP_000080.2	Mouse:Col1a2|
COL20A1	Collagens	collagen, type XX, alpha 1	KIAA1510|bA261N11.4	14670	14670	B7ZBI4:B7ZBI5:Q9P218	NP_065933.2	Mouse:Col20a1|
COL21A1	Collagens	collagen, type XXI, alpha 1	COLA1L|DKFZp564B052|FLJ39125|FLJ44623|FP633|MGC266	17025	17025	A6PVD9:F5GZK2:H0Y4C9:H0YDH6:Q96P44	NP_110447.2
COL22A1	Collagens	collagen, type XXII, alpha 1	-	22989	22989	H0YAX7:Q8NFW1	NP_690848.1:XP_005250867.1:XP_006716576.1	Mouse:Col22a1|
COL23A1	Collagens	collagen, type XXIII, alpha 1	DKFZp434K0621	22990	22990	Q86Y22	NP_775736.2	Mouse:Col23a1|
COL24A1	Collagens	collagen, type XXIV, alpha 1	MGC142214	20821	20821	E9PNK8:F8WDM8:H0YCZ7:Q17RW2	NP_690850.2	Mouse:Col24a1|
COL25A1	Collagens	collagen, type XXV, alpha 1	CLAC|CLACP	18603	18603	A8MWQ5:D6R8Y2:E9PNV9:H0YAE1:Q9BXS0	NP_001243003.1:NP_115907.2:NP_942014.1	Mouse:Col25a1|
COL26A1	Collagens	EMI domain containing 2	COL26A1|EMI6|EMU2|MGC129848|SH2B|hEmu2|EMID2	18038	18038	C9JPW4:Q96A83	NP_001265492.1:NP_597714.2	Mouse:Col26a1|
COL27A1	Collagens	collagen, type XXVII, alpha 1	FLJ11895|KIAA1870|MGC11337	22986	22986	H0YD40:Q5T1U7:Q8IZC6	NP_116277.2	Mouse:Col27a1|
COL28A1	Collagens	collagen, type XXVIII, alpha 1	COL28	22442	22442	H7BZU0:H7C3P2:Q2UY09	NP_001032852.2	Mouse:Col28a1|
COL2A1	Collagens	collagen, type II, alpha 1	ANFH|AOM|COL11A3|MGC131516|SEDC	2200	2200	P02458	NP_001835.3:NP_149162.2	Mouse:Col2a1|
COL3A1	Collagens	collagen, type III, alpha 1	EDS4A|FLJ34534	2201	2201	E7ENY8:H7C435:P02461	NP_000081.1	Mouse:Col3a1|
COL4A1	Collagens	collagen, type IV, alpha 1	arresten	2202	2202	F5H5K0:P02462	NP_001836.2	Mouse:Col4a1|
COL4A2	Collagens	collagen, type IV, alpha 2	DKFZp686I14213|FLJ22259	2203	2203	A2A352:P08572	NP_001837.2	Mouse:Col4a2|
COL4A3	Collagens	collagen, type IV, alpha 3 (Goodpasture antigen)	-	2204	2204	H7BXM4:Q01955	NP_000082.2	Mouse:Col4a3|
COL4A4	Collagens	collagen, type IV, alpha 4	CA44	2206	2206	J3KNM7:P53420	NP_000083.3:XP_005246338.1	Mouse:Col4a4|
COL4A5	Collagens	collagen, type IV, alpha 5	ASLN|ATS|CA54|MGC167109|MGC42377	2207	2207	H0Y998:H0Y9H0:H0Y9R8:P29400	NP_000486.1:NP_203699.1:XP_006724679.1	Mouse:Col4a5|
COL4A6	Collagens	collagen, type IV, alpha 6	MGC88184	2208	2208	A8MXH5:B4DZ39:F5H3Q5:F5H851:Q14031	NP_001274688.1:NP_001274689.1:NP_001274689.1:NP_001838.2:NP_378667.1	Mouse:Col4a6|
COL5A1	Collagens	collagen, type V, alpha 1	-	2209	2209	H7BY82:P20908	NP_000084.3	Mouse:Col5a1|
COL5A2	Collagens	collagen, type V, alpha 2	MGC105115	2210	2210	P05997	NP_000384.2	Mouse:Col5a2|
COL5A3	Collagens	collagen, type V, alpha 3	-	14864	14864	P25940	NP_056534.2	Mouse:Col5a3|
COL6A1	Collagens	collagen, type VI, alpha 1	OPLL	2211	2211	P12109	NP_001839.2	Mouse:Col6a1|
COL6A2	Collagens	collagen, type VI, alpha 2	DKFZp586E1322|FLJ46862|PP3610	2212	2212	C9JH44:H7C0M5:P12110	NP_001840.3:NP_478054.2:NP_478055.2	Mouse:Col6a2|
COL6A3	Collagens	collagen, type VI, alpha 3	DKFZp686D23123|DKFZp686K04147|DKFZp686N0262|FLJ347	2213	2213	C9JNG9:E7ENL6:E9PCV6:I3L392:P12111	NP_004360.2:NP_476505.3:NP_476506.3:NP_476507.3:NP_476508.2:XP_005246122.1	Mouse:Col6a3|
COL6A5	Collagens	collagen, type XXIX, alpha 1	COL29A1|FLJ35880|VWA4	26674	26674	A8TX70:E9PAL5:F8W8G8:H0Y393:H0Y935:H0Y9T2	NP_001265227.1:NP_694996.5	Mouse:Col6a5|
COL6A6	Collagens	collagen, type VI, alpha 6	-	27023	27023	A6NMZ7:F8W6Y7:H0Y940:H0YA33	NP_001096078.1:XP_005247178.1	Mouse:Col6a6|
COL7A1	Collagens	collagen, type VII, alpha 1	EBD1|EBDCT|EBR1	2214	2214	C9JBL3:Q02388	NP_000085.1	Mouse:Col7a1|
COL8A1	Collagens	collagen, type VIII, alpha 1	C3orf7|MGC9568	2215	2215	C9JTN9:P27658	NP_001841.2:NP_065084.2	Mouse:Col8a1|
COL8A2	Collagens	collagen, type VIII, alpha 2	FECD|FECD1|FLJ00201|MGC116970|MGC116972|PPCD|PPCD2	2216	2216	E9PP49:P25067	NP_005193.1:XP_005270535.1:XP_005270536.1	Mouse:Col8a2|
COL9A1	Collagens	collagen, type IX, alpha 1	DJ149L1.1.2|EDM6|FLJ40263|MED	2217	2217	A6NEQ6:P20849	NP_001842.3:NP_511040.2	Mouse:Col9a1|
COL9A2	Collagens	collagen, type IX, alpha 2	DJ39G22.4|EDM2|MED	2218	2218	B1AKJ1:B1AKJ3:H0Y409:Q14055	NP_001843.1:XP_006710428.1	Mouse:Col9a2|
COL9A3	Collagens	collagen, type IX, alpha 3	DJ885L7.4.1|EDM3|FLJ90759|IDD|MED	2219	2219	Q14050:Q4VXW1	NP_001844.3	Mouse:Col9a3|
ACAN	Proteoglycans	aggrecan	AGC1|AGCAN|CSPG1|CSPGCP|MSK16|SEDK	319	319	E7ENV9:E7EX88:H0YK70:H0YM81:H0YMF1:P16112:Q6PID9	NP_001126.3:NP_037359.3	Mouse:Acan|
ASPN	Proteoglycans	asporin	FLJ20129|OS3|PLAP1|SLRR1C	14872	14872	C9JGC9:Q05CQ6:Q5TBF2:Q9BXN1	NP_001180264.1:NP_060150.4	Mouse:Aspn|
BCAN	Proteoglycans	brevican	BEHAB|CSPG7|MGC13038	23059	23059	Q5T3I6:Q5T3I7:Q5T3I8:Q96GW7:V9GXZ8:V9GY88	NP_068767.3:NP_940819.1	Mouse:Bcan|
BGN	Proteoglycans	biglycan	DSPG1|PG-S1|PGI|SLRR1A	1044	1044	C9JKG1:P21810	NP_001702.1	Mouse:Bgn|
CHAD	Proteoglycans	chondroadherin	SLRR4A	1909	1909	H0YA03:O15335	NP_001258.2	Mouse:Chad|
CHADL	Proteoglycans	chondroadherin-like	SLRR4B	25165	25165	B0QYT2:H0Y4I5:Q6NUI6	NP_612490.1	Mouse:Chadl|
DCN	Proteoglycans	decorin	CSCD|DSPG2|PG40|PGII|PGS2|SLRR1B	2705	2705	F8VNV6:F8VNW0:F8VSI3:F8VU58:F8VUF6:F8VWU0:F8VX58:F8VXZ8:H0YI87:H0YIH3:P07585	NP_001911.1:NP_598010.1:NP_598011.1:NP_598012.1:NP_598013.1:NP_598014.1:XP_005268750.1:XP_006719333.1	Mouse:Dcn|
EPYC	Proteoglycans	epiphycan	DSPG3|PGLB|Pg-Lb|SLRR3B	3053	3053	F8VSI4:Q99645	NP_004941.2	Mouse:Epyc|
ESM1	Proteoglycans	endothelial cell-specific molecule 1	endocan	3466	3466	M0R154:Q9NQ30	NP_001129076.1:NP_008967.1	Mouse:Esm1|
FMOD	Proteoglycans	fibromodulin	SLRR2E	3774	3774	Q06828	NP_002014.2	Mouse:Fmod|
HAPLN1	Proteoglycans	hyaluronan and proteoglycan link protein 1	CRTL1	2380	2380	D6RAK7:D6RBS1:D6RBX9:D6RC59:D6RFI7:D6RG04:P10915	NP_001875.1	Mouse:Hapln1|
HAPLN2	Proteoglycans	hyaluronan and proteoglycan link protein 2	BRAL1	17410	17410	Q5T3J1:Q9GZV7	NP_068589.1:XP_005245472.1	Mouse:Hapln2|
HAPLN3	Proteoglycans	hyaluronan and proteoglycan link protein 3	EXLD1|HsT19883	21446	21446	H3BRY4:H3BT26:H3BTH8:Q96S86	NP_839946.1	Mouse:Hapln3|
HAPLN4	Proteoglycans	hyaluronan and proteoglycan link protein 4	BRAL2|KIAA1926	31357	31357	Q86UW8	NP_075378.1	Mouse:Hapln4|
HSPG2	Proteoglycans	heparan sulfate proteoglycan 2	PLC|PRCAN|SJA|SJS|SJS1	5273	5273	H0Y5A9:H7BYA5:H7C4A6:P98160:Q5SZI5:Q5SZI9:Q5SZJ1:Q5SZJ2	NP_001278789.1:NP_005520.4	Mouse:Hspg2|
IMPG1	Proteoglycans	interphotoreceptor matrix proteoglycan 1	GP147|IPM150|SPACR	6055	6055	Q17R60:Q5JSC4:Q68D53	NP_001269297.1:NP_001554.2	Mouse:Impg1|
IMPG2	Proteoglycans	interphotoreceptor matrix proteoglycan 2	IPM200|SPACRCAN	18362	18362	Q9BZV3	NP_057331.2	Mouse:Impg2|
KERA	Proteoglycans	keratocan	CNA2|SLRR2B	6309	6309	O60938	NP_008966.1	Mouse:Kera|
LUM	Proteoglycans	lumican	LDC|SLRR2D	6724	6724	P51884	NP_002336.1	Mouse:Lum|
NCAN	Proteoglycans	neurocan	CSPG3|FLJ44681	2465	2465	F5H7X3:K7EKF8:O14594	NP_004377.2:XP_005259802.1:XP_005259803.1	Mouse:Ncan|
NYX	Proteoglycans	nyctalopin	CLRP|CSNB1|CSNB4|MGC138447	8082	8082	Q9GZU5	NP_072089.1:XP_005272689.1	Mouse:Nyx|
OGN	Proteoglycans	osteoglycin	DKFZp586P2421|OG|OIF|SLRR3A	8126	8126	P20774:Q5TBF5	NP_054776.1:NP_148935.1	Mouse:Ogn|
OMD	Proteoglycans	osteomodulin	OSAD|SLRR2C	8134	8134	Q99983	NP_005005.1	Mouse:Omd|
OPTC	Proteoglycans	opticin	OPT	8158	8158	Q5T2G3:Q9UBM4	NP_055174.1	Mouse:Optc|
PODN	Proteoglycans	podocan	MGC24995|PCAN|SLRR5A	23174	23174	Q7Z5L7	NP_001186009.1:NP_001186010.1:NP_001186011.1:NP_714914.2:XP_005270514.1	Mouse:Podn|
PODNL1	Proteoglycans	podocan-like 1	FLJ23447|SLRR5B	26275	26275	B7Z3M0:K7EJ07:K7EMV0:K7EPI2:K7EPR1:K7ER84:K7ERE6:K7ESB1:Q6PEZ8	NP_001139726.1:NP_001139727.1:NP_079101.3:NP_001139726.1:NP_079101.3	Mouse:Podnl1|
PRELP	Proteoglycans	proline/arginine-rich end leucine-rich repeat protein	MGC45323|MST161|MSTP161|SLRR2A	9357	9357	P51888	NP_002716.1:NP_958505.1	Mouse:Prelp|
PRG2	Proteoglycans	proteoglycan 2, bone marrow (natural killer cell activator, eosinophil granule major basic protein)	BMPG|MBP|MBP1|MGC14537	9362	9362	A6XMW0:P13727	NP_001230174.1:NP_002719.3	Mouse:Prg2|
PRG3	Proteoglycans	proteoglycan 3	MBP2|MBPH|MGC126662|MGC141971	9363	9363	Q9Y2Y8	NP_006084.2	Mouse:Prg3|
PRG4	Proteoglycans	p53-responsive gene 4	-	9364	9364	E7EQ48:E9PLR3:J3KP74:Q92954	NP_001121180.1:NP_001121181.1:NP_001121182.1:NP_005798.2	Mouse:Prg4|
SPOCK1	Proteoglycans	sparc/osteonectin, cwcv and kazal-like domains proteoglycan (testican) 1	FLJ37170|SPOCK|TESTICAN|TIC1	11251	11251	D6RAM7:D6RB21:D6RFX3:Q08629	NP_004589.1	Mouse:Spock1|
SPOCK2	Proteoglycans	sparc/osteonectin, cwcv and kazal-like domains proteoglycan (testican) 2	FLJ97039|testican-2	13564	13564	F5H283:Q92563	NP_001127906.1:NP_001231879.1:NP_055582.1:XP_005270359.1	Mouse:Spock2|
SPOCK3	Proteoglycans	sparc/osteonectin, cwcv and kazal-like domains proteoglycan (testican) 3	HSAJ1454|TES-3	13565	13565	B4DG04:E7EMP8:E7ENM6:E7ENT7:E7ENY3:E7EQ24:E7ESN1:E7EVH4:H0YA19:Q4W5S3:Q9BQ16	NP_001035249.1:NP_001191281.1:NP_001191282.1:NP_001191283.1:NP_001191284.1:NP_001191285.1:NP_001191287.1:NP_001238896.1:NP_058646.2	Mouse:Spock3|
SRGN	Proteoglycans	serglycin	FLJ12930|MGC9289|PPG|PRG|PRG1	9361	9361	P10124	NP_002718.2	Mouse:Srgn|
VCAN	Proteoglycans	versican	CSPG2|DKFZp686K06110|ERVR|GHAP|PG-M|WGN|WGN1	2464	2464	D6RGZ6:E9PF17:P13611:Q86W61	NP_001119808.1:NP_001119808.1:NP_001157569.1:NP_001157570.1:NP_004376.2	Mouse:Vcan|

## Sheet: S5
Supplementary Table-S5: Pathway clusters and ECM clusters of 1323 gastric cancer samples in Meta-cohort with overall survival information
Sample_ID	Cohort	os	os.m	Pathway cluster	ECM cluster
GSM387804	GSE15459	0	12.67	Pathway cluster C	ECM cluster C
GSM387824	GSE15459	0	126.5	Pathway cluster C	ECM cluster C
GSM387826	GSE15459	0	11.07	Pathway cluster C	ECM cluster C
GSM387827	GSE15459	0	93.2	Pathway cluster C	ECM cluster C
GSM387832	GSE15459	0	125.53	Pathway cluster C	ECM cluster C
GSM387840	GSE15459	0	129.27	Pathway cluster C	ECM cluster C
GSM387863	GSE15459	0	45.07	Pathway cluster C	ECM cluster C
GSM387868	GSE15459	0	66.57	Pathway cluster C	ECM cluster C
GSM387875	GSE15459	0	88.7	Pathway cluster C	ECM cluster C
GSM387880	GSE15459	0	74.97	Pathway cluster C	ECM cluster C
GSM387915	GSE15459	0	157.83	Pathway cluster B	ECM cluster B
GSM387919	GSE15459	0	10.43	Pathway cluster B	ECM cluster B
GSM387931	GSE15459	0	148.9	Pathway cluster C	ECM cluster C
GSM387933	GSE15459	0	13	Pathway cluster B	ECM cluster C
GSM387942	GSE15459	0	0.33	Pathway cluster B	ECM cluster B
GSM387943	GSE15459	0	6.97	Pathway cluster B	ECM cluster B
GSM387791	GSE15459	0	20.33	Pathway cluster A	ECM cluster A
GSM387802	GSE15459	0	15.2	Pathway cluster B	ECM cluster A
GSM387805	GSE15459	0	10.9	Pathway cluster A	ECM cluster A
GSM387807	GSE15459	0	4.93	Pathway cluster A	ECM cluster A
GSM387815	GSE15459	0	62.93	Pathway cluster A	ECM cluster A
GSM387817	GSE15459	0	88.07	Pathway cluster A	ECM cluster A
GSM387820	GSE15459	0	129.9	Pathway cluster A	ECM cluster A
GSM387829	GSE15459	0	127.47	Pathway cluster B	ECM cluster B
GSM387860	GSE15459	0	0.23	Pathway cluster B	ECM cluster B
GSM387873	GSE15459	0	98.1	Pathway cluster B	ECM cluster A
GSM387885	GSE15459	0	38.43	Pathway cluster A	ECM cluster A
GSM387891	GSE15459	0	64.57	Pathway cluster A	ECM cluster A
GSM387900	GSE15459	0	5.97	Pathway cluster A	ECM cluster A
GSM387907	GSE15459	0	63.53	Pathway cluster A	ECM cluster A
GSM387918	GSE15459	0	155.03	Pathway cluster B	ECM cluster B
GSM387939	GSE15459	0	146.13	Pathway cluster A	ECM cluster A
GSM387944	GSE15459	0	85.63	Pathway cluster A	ECM cluster A
GSM387972	GSE15459	0	0.33	Pathway cluster C	ECM cluster B
GSM387974	GSE15459	0	134.1	Pathway cluster B	ECM cluster A
GSM387982	GSE15459	0	75.53	Pathway cluster B	ECM cluster A
GSM387806	GSE15459	0	19.73	Pathway cluster B	ECM cluster B
GSM387809	GSE15459	0	4.7	Pathway cluster B	ECM cluster B
GSM387812	GSE15459	0	11.1	Pathway cluster B	ECM cluster B
GSM387813	GSE15459	0	3.93	Pathway cluster A	ECM cluster A
GSM387818	GSE15459	0	108.7	Pathway cluster B	ECM cluster B
GSM387822	GSE15459	0	0.2	Pathway cluster B	ECM cluster B
GSM387828	GSE15459	0	117.77	Pathway cluster A	ECM cluster A
GSM387839	GSE15459	0	0.3	Pathway cluster A	ECM cluster A
GSM387854	GSE15459	0	0.43	Pathway cluster A	ECM cluster A
GSM387855	GSE15459	0	114.63	Pathway cluster A	ECM cluster A
GSM387872	GSE15459	0	85.63	Pathway cluster B	ECM cluster B
GSM387886	GSE15459	0	72.77	Pathway cluster B	ECM cluster B
GSM387894	GSE15459	0	66.57	Pathway cluster A	ECM cluster A
GSM387895	GSE15459	0	2.63	Pathway cluster B	ECM cluster B
GSM387901	GSE15459	0	82.87	Pathway cluster A	ECM cluster A
GSM387912	GSE15459	0	17.1	Pathway cluster B	ECM cluster B
GSM387917	GSE15459	0	11.37	Pathway cluster A	ECM cluster A
GSM387921	GSE15459	0	0	Pathway cluster A	ECM cluster A
GSM387922	GSE15459	0	153.9	Pathway cluster A	ECM cluster A
GSM387923	GSE15459	0	0.03	Pathway cluster B	ECM cluster B
GSM387926	GSE15459	0	3.23	Pathway cluster A	ECM cluster A
GSM387928	GSE15459	0	27.17	Pathway cluster A	ECM cluster A
GSM387945	GSE15459	0	6.6	Pathway cluster B	ECM cluster B
GSM387949	GSE15459	0	2.6	Pathway cluster A	ECM cluster A
GSM387952	GSE15459	0	133.63	Pathway cluster A	ECM cluster A
GSM387958	GSE15459	0	80.7	Pathway cluster A	ECM cluster A
GSM387963	GSE15459	0	0.33	Pathway cluster A	ECM cluster B
GSM387966	GSE15459	0	30	Pathway cluster A	ECM cluster A
GSM387969	GSE15459	0	113.23	Pathway cluster A	ECM cluster A
GSM387973	GSE15459	0	7.33	Pathway cluster B	ECM cluster B
GSM387976	GSE15459	0	123.83	Pathway cluster B	ECM cluster B
GSM387984	GSE15459	0	2.23	Pathway cluster B	ECM cluster A
GSM387985	GSE15459	0	116.6	Pathway cluster B	ECM cluster B
GSM387986	GSE15459	0	1.47	Pathway cluster A	ECM cluster A
GSM387794	GSE15459	1	26.27	Pathway cluster C	ECM cluster C
GSM387814	GSE15459	1	17.2	Pathway cluster B	ECM cluster C
GSM387816	GSE15459	1	1.67	Pathway cluster C	ECM cluster C
GSM387847	GSE15459	1	110.53	Pathway cluster C	ECM cluster C
GSM387850	GSE15459	1	6.47	Pathway cluster C	ECM cluster C
GSM387857	GSE15459	1	8.07	Pathway cluster C	ECM cluster C
GSM387862	GSE15459	1	4.7	Pathway cluster C	ECM cluster C
GSM387881	GSE15459	1	12.27	Pathway cluster C	ECM cluster C
GSM387905	GSE15459	1	6.27	Pathway cluster C	ECM cluster C
GSM387911	GSE15459	1	24.9	Pathway cluster B	ECM cluster C
GSM387902	GSE15459	1	59.57	Pathway cluster B	ECM cluster B
GSM387935	GSE15459	1	5.07	Pathway cluster B	ECM cluster A
GSM387938	GSE15459	1	6.4	Pathway cluster B	ECM cluster A
GSM387979	GSE15459	1	6.63	Pathway cluster B	ECM cluster B
GSM387823	GSE15459	1	6.6	Pathway cluster B	ECM cluster B
GSM387843	GSE15459	1	2.27	Pathway cluster B	ECM cluster B
GSM387846	GSE15459	1	94.3	Pathway cluster B	ECM cluster B
GSM387865	GSE15459	1	24.37	Pathway cluster B	ECM cluster B
GSM387914	GSE15459	1	6.6	Pathway cluster B	ECM cluster B
GSM387932	GSE15459	1	26.53	Pathway cluster A	ECM cluster A
GSM387959	GSE15459	1	3.27	Pathway cluster A	ECM cluster B
GSM387964	GSE15459	1	10.57	Pathway cluster A	ECM cluster A
GSM387789	GSE15459	0	30.47	Pathway cluster B	ECM cluster B
GSM387795	GSE15459	0	27.07	Pathway cluster C	ECM cluster C
GSM387834	GSE15459	1	41.97	Pathway cluster C	ECM cluster C
GSM387836	GSE15459	1	19.77	Pathway cluster B	ECM cluster B
GSM387837	GSE15459	1	37.5	Pathway cluster C	ECM cluster C
GSM387838	GSE15459	1	30.4	Pathway cluster C	ECM cluster C
GSM387841	GSE15459	1	4.17	Pathway cluster C	ECM cluster C
GSM387851	GSE15459	1	10.87	Pathway cluster C	ECM cluster C
GSM387852	GSE15459	1	17	Pathway cluster C	ECM cluster C
GSM387853	GSE15459	1	16.6	Pathway cluster C	ECM cluster C
GSM387866	GSE15459	1	13.37	Pathway cluster C	ECM cluster C
GSM387869	GSE15459	1	20.87	Pathway cluster C	ECM cluster C
GSM387870	GSE15459	1	4.6	Pathway cluster C	ECM cluster C
GSM387876	GSE15459	1	25.17	Pathway cluster C	ECM cluster C
GSM387898	GSE15459	1	78.6	Pathway cluster C	ECM cluster C
GSM387899	GSE15459	1	11.77	Pathway cluster C	ECM cluster C
GSM387909	GSE15459	1	28.83	Pathway cluster C	ECM cluster C
GSM387925	GSE15459	1	123.63	Pathway cluster C	ECM cluster C
GSM387929	GSE15459	1	11.53	Pathway cluster C	ECM cluster C
GSM387936	GSE15459	1	32.63	Pathway cluster C	ECM cluster C
GSM387947	GSE15459	1	17.9	Pathway cluster B	ECM cluster C
GSM387950	GSE15459	1	12.63	Pathway cluster C	ECM cluster C
GSM387960	GSE15459	1	52.63	Pathway cluster C	ECM cluster C
GSM387978	GSE15459	1	39.97	Pathway cluster C	ECM cluster C
GSM387980	GSE15459	1	4.37	Pathway cluster C	ECM cluster B
GSM387796	GSE15459	1	20.5	Pathway cluster A	ECM cluster A
GSM387803	GSE15459	0	32.7	Pathway cluster A	ECM cluster A
GSM387819	GSE15459	1	29.17	Pathway cluster C	ECM cluster C
GSM387848	GSE15459	1	99.43	Pathway cluster B	ECM cluster B
GSM387864	GSE15459	1	4.3	Pathway cluster C	ECM cluster B
GSM387879	GSE15459	1	31.2	Pathway cluster B	ECM cluster A
GSM387882	GSE15459	1	16.37	Pathway cluster B	ECM cluster B
GSM387883	GSE15459	0	42.5	Pathway cluster A	ECM cluster A
GSM387884	GSE15459	1	9.87	Pathway cluster B	ECM cluster A
GSM387893	GSE15459	0	52.97	Pathway cluster B	ECM cluster C
GSM387916	GSE15459	1	63.7	Pathway cluster A	ECM cluster A
GSM387946	GSE15459	1	14.6	Pathway cluster B	ECM cluster B
GSM387956	GSE15459	0	12.87	Pathway cluster B	ECM cluster B
GSM387957	GSE15459	1	15.27	Pathway cluster C	ECM cluster A
GSM387961	GSE15459	1	20.27	Pathway cluster C	ECM cluster B
GSM387968	GSE15459	1	15.33	Pathway cluster B	ECM cluster B
GSM387792	GSE15459	1	11.73	Pathway cluster B	ECM cluster B
GSM387808	GSE15459	0	5.87	Pathway cluster A	ECM cluster A
GSM387811	GSE15459	1	3.23	Pathway cluster B	ECM cluster B
GSM387830	GSE15459	1	87	Pathway cluster B	ECM cluster B
GSM387831	GSE15459	1	10.37	Pathway cluster A	ECM cluster A
GSM387833	GSE15459	1	8.53	Pathway cluster B	ECM cluster B
GSM387835	GSE15459	1	13.07	Pathway cluster B	ECM cluster B
GSM387856	GSE15459	1	26.17	Pathway cluster C	ECM cluster B
GSM387861	GSE15459	1	23.2	Pathway cluster A	ECM cluster A
GSM387867	GSE15459	1	22.8	Pathway cluster B	ECM cluster B
GSM387892	GSE15459	1	7.97	Pathway cluster B	ECM cluster B
GSM387896	GSE15459	1	9.97	Pathway cluster B	ECM cluster B
GSM387903	GSE15459	1	41.23	Pathway cluster A	ECM cluster A
GSM387904	GSE15459	0	74.33	Pathway cluster A	ECM cluster A
GSM387908	GSE15459	1	18.27	Pathway cluster B	ECM cluster B
GSM387910	GSE15459	1	22.27	Pathway cluster B	ECM cluster B
GSM387913	GSE15459	1	7.03	Pathway cluster A	ECM cluster A
GSM387920	GSE15459	0	22.07	Pathway cluster A	ECM cluster A
GSM387927	GSE15459	1	39.4	Pathway cluster B	ECM cluster B
GSM387930	GSE15459	1	13.47	Pathway cluster A	ECM cluster A
GSM387941	GSE15459	1	19.67	Pathway cluster A	ECM cluster A
GSM387953	GSE15459	0	8.6	Pathway cluster B	ECM cluster B
GSM387955	GSE15459	1	12.97	Pathway cluster B	ECM cluster B
GSM387971	GSE15459	1	23.57	Pathway cluster B	ECM cluster A
GSM387977	GSE15459	1	45.8	Pathway cluster A	ECM cluster B
GSM387981	GSE15459	1	24.63	Pathway cluster B	ECM cluster B
GSM387987	GSE15459	1	7.73	Pathway cluster A	ECM cluster A
GSM387975	GSE15459	1	14.83	Pathway cluster B	ECM cluster B
GSM387800	GSE15459	0	7	Pathway cluster A	ECM cluster A
GSM387801	GSE15459	0	20.13	Pathway cluster A	ECM cluster A
GSM387810	GSE15459	0	3.7	Pathway cluster A	ECM cluster A
GSM387821	GSE15459	0	122.97	Pathway cluster B	ECM cluster B
GSM387825	GSE15459	0	125.5	Pathway cluster B	ECM cluster B
GSM387877	GSE15459	0	72.5	Pathway cluster B	ECM cluster B
GSM387878	GSE15459	0	23.53	Pathway cluster C	ECM cluster B
GSM387888	GSE15459	0	35.7	Pathway cluster C	ECM cluster C
GSM387890	GSE15459	0	0.4	Pathway cluster A	ECM cluster A
GSM387897	GSE15459	0	24.3	Pathway cluster A	ECM cluster A
GSM387906	GSE15459	0	13	Pathway cluster B	ECM cluster C
GSM387924	GSE15459	0	4.83	Pathway cluster B	ECM cluster B
GSM387934	GSE15459	0	141.77	Pathway cluster B	ECM cluster B
GSM387951	GSE15459	0	1.57	Pathway cluster A	ECM cluster A
GSM387967	GSE15459	0	138.37	Pathway cluster C	ECM cluster B
GSM387948	GSE15459	0	137.47	Pathway cluster A	ECM cluster A
GSM387874	GSE15459	1	14.33	Pathway cluster C	ECM cluster C
GSM387940	GSE15459	1	3.27	Pathway cluster C	ECM cluster B
GSM387842	GSE15459	1	17.13	Pathway cluster B	ECM cluster B
GSM387845	GSE15459	1	4.13	Pathway cluster B	ECM cluster B
GSM387849	GSE15459	1	11.4	Pathway cluster C	ECM cluster C
GSM387858	GSE15459	1	9.27	Pathway cluster B	ECM cluster C
GSM387859	GSE15459	1	11.07	Pathway cluster C	ECM cluster C
GSM387871	GSE15459	1	13.03	Pathway cluster A	ECM cluster A
GSM387887	GSE15459	1	5.83	Pathway cluster B	ECM cluster B
GSM387889	GSE15459	1	11.07	Pathway cluster B	ECM cluster B
GSM387954	GSE15459	1	21.4	Pathway cluster B	ECM cluster C
GSM387962	GSE15459	1	9	Pathway cluster B	ECM cluster B
GSM387965	GSE15459	0	58.93	Pathway cluster B	ECM cluster B
GSM387970	GSE15459	1	3.13	Pathway cluster C	ECM cluster B
GSM387983	GSE15459	1	56.9	Pathway cluster C	ECM cluster C
GSM662386	GSE26942	0	72.97	Pathway cluster B	ECM cluster A
GSM662374	GSE26942	0	73.2	Pathway cluster C	ECM cluster C
GSM662389	GSE26942	0	49.53	Pathway cluster B	ECM cluster B
GSM662390	GSE26942	0	49.27	Pathway cluster A	ECM cluster A
GSM662376	GSE26942	0	73.03	Pathway cluster A	ECM cluster A
GSM662378	GSE26942	1	39.37	Pathway cluster B	ECM cluster C
GSM662394	GSE26942	0	38.23	Pathway cluster B	ECM cluster B
GSM662382	GSE26942	1	4.63	Pathway cluster A	ECM cluster A
GSM662395	GSE26942	1	12.27	Pathway cluster B	ECM cluster C
GSM662396	GSE26942	0	38.97	Pathway cluster A	ECM cluster A
GSM662397	GSE26942	1	34.57	Pathway cluster A	ECM cluster A
GSM662398	GSE26942	1	14.07	Pathway cluster C	ECM cluster C
GSM662399	GSE26942	0	37.3	Pathway cluster A	ECM cluster A
GSM662400	GSE26942	1	14.6	Pathway cluster B	ECM cluster B
GSM662401	GSE26942	0	67.87	Pathway cluster B	ECM cluster B
GSM662403	GSE26942	0	37.1	Pathway cluster B	ECM cluster B
GSM662404	GSE26942	0	7.7	Pathway cluster A	ECM cluster A
GSM662405	GSE26942	0	55.73	Pathway cluster B	ECM cluster B
GSM662407	GSE26942	0	6.4	Pathway cluster A	ECM cluster A
GSM662408	GSE26942	0	40.73	Pathway cluster A	ECM cluster A
GSM662409	GSE26942	1	6.63	Pathway cluster B	ECM cluster A
GSM662410	GSE26942	0	37.9	Pathway cluster A	ECM cluster A
GSM662411	GSE26942	1	11.4	Pathway cluster B	ECM cluster B
GSM662412	GSE26942	1	13.6	Pathway cluster B	ECM cluster B
GSM662413	GSE26942	1	2.3	Pathway cluster C	ECM cluster B
GSM662414	GSE26942	0	14.4	Pathway cluster B	ECM cluster B
GSM662415	GSE26942	1	13.07	Pathway cluster A	ECM cluster A
GSM662416	GSE26942	0	42.83	Pathway cluster B	ECM cluster B
GSM662417	GSE26942	1	12.83	Pathway cluster C	ECM cluster C
GSM662418	GSE26942	0	12.17	Pathway cluster B	ECM cluster A
GSM662419	GSE26942	0	37.07	Pathway cluster B	ECM cluster B
GSM662420	GSE26942	0	4	Pathway cluster B	ECM cluster B
GSM662421	GSE26942	1	13.97	Pathway cluster B	ECM cluster B
GSM662422	GSE26942	0	36.83	Pathway cluster B	ECM cluster B
GSM662423	GSE26942	1	8.37	Pathway cluster A	ECM cluster A
GSM662424	GSE26942	0	46.87	Pathway cluster C	ECM cluster C
GSM662425	GSE26942	0	15.13	Pathway cluster B	ECM cluster C
GSM662426	GSE26942	1	20.33	Pathway cluster B	ECM cluster B
GSM662427	GSE26942	0	48.1	Pathway cluster A	ECM cluster A
GSM662428	GSE26942	1	9.23	Pathway cluster C	ECM cluster C
GSM662429	GSE26942	0	36.67	Pathway cluster A	ECM cluster A
GSM662430	GSE26942	0	39.17	Pathway cluster C	ECM cluster C
GSM662431	GSE26942	0	30.63	Pathway cluster A	ECM cluster A
GSM662432	GSE26942	0	25.47	Pathway cluster A	ECM cluster A
GSM662433	GSE26942	0	48.97	Pathway cluster A	ECM cluster A
GSM662434	GSE26942	1	27.17	Pathway cluster A	ECM cluster A
GSM662435	GSE26942	0	0.4	Pathway cluster A	ECM cluster A
GSM662436	GSE26942	0	48.33	Pathway cluster A	ECM cluster A
GSM662437	GSE26942	1	26.23	Pathway cluster C	ECM cluster C
GSM662438	GSE26942	0	57.3	Pathway cluster C	ECM cluster C
GSM662439	GSE26942	0	23.6	Pathway cluster B	ECM cluster B
GSM662440	GSE26942	0	55.67	Pathway cluster B	ECM cluster A
GSM662441	GSE26942	1	1.53	Pathway cluster C	ECM cluster C
GSM662442	GSE26942	0	55.73	Pathway cluster B	ECM cluster B
GSM662443	GSE26942	1	10	Pathway cluster C	ECM cluster C
GSM662444	GSE26942	1	17.17	Pathway cluster B	ECM cluster B
GSM662445	GSE26942	0	65.8	Pathway cluster B	ECM cluster B
GSM662446	GSE26942	1	4.53	Pathway cluster C	ECM cluster C
GSM662447	GSE26942	1	7.1	Pathway cluster B	ECM cluster A
GSM662448	GSE26942	0	59.77	Pathway cluster B	ECM cluster A
GSM662449	GSE26942	0	0.5	Pathway cluster C	ECM cluster C
GSM662450	GSE26942	0	60.13	Pathway cluster B	ECM cluster B
GSM662451	GSE26942	0	61.6	Pathway cluster A	ECM cluster A
GSM662452	GSE26942	0	59.87	Pathway cluster B	ECM cluster B
GSM662453	GSE26942	0	70.83	Pathway cluster C	ECM cluster C
GSM662454	GSE26942	0	56.27	Pathway cluster A	ECM cluster A
GSM662455	GSE26942	1	14.5	Pathway cluster A	ECM cluster A
GSM662456	GSE26942	0	31.13	Pathway cluster C	ECM cluster C
GSM662457	GSE26942	1	4.77	Pathway cluster A	ECM cluster A
GSM662458	GSE26942	0	60.7	Pathway cluster B	ECM cluster A
GSM662459	GSE26942	0	4.17	Pathway cluster B	ECM cluster B
GSM662460	GSE26942	0	68.6	Pathway cluster C	ECM cluster B
GSM662461	GSE26942	0	60.9	Pathway cluster C	ECM cluster C
GSM662462	GSE26942	1	33.8	Pathway cluster C	ECM cluster C
GSM662463	GSE26942	0	52.1	Pathway cluster B	ECM cluster B
GSM662464	GSE26942	0	51.83	Pathway cluster B	ECM cluster A
GSM662465	GSE26942	0	49.6	Pathway cluster B	ECM cluster B
GSM662466	GSE26942	0	53.8	Pathway cluster B	ECM cluster B
GSM662467	GSE26942	0	52.73	Pathway cluster A	ECM cluster A
GSM662468	GSE26942	1	25.87	Pathway cluster B	ECM cluster A
GSM662469	GSE26942	0	15.13	Pathway cluster B	ECM cluster B
GSM662470	GSE26942	0	48.8	Pathway cluster A	ECM cluster A
GSM662471	GSE26942	1	17.53	Pathway cluster A	ECM cluster A
GSM662472	GSE26942	1	10.83	Pathway cluster B	ECM cluster B
GSM662473	GSE26942	1	7.23	Pathway cluster C	ECM cluster C
GSM662474	GSE26942	1	21.77	Pathway cluster B	ECM cluster B
GSM662475	GSE26942	0	52.03	Pathway cluster B	ECM cluster A
GSM662476	GSE26942	0	22.37	Pathway cluster B	ECM cluster B
GSM662477	GSE26942	0	22.87	Pathway cluster B	ECM cluster A
GSM662478	GSE26942	1	22.07	Pathway cluster B	ECM cluster B
GSM662479	GSE26942	0	49.23	Pathway cluster B	ECM cluster B
GSM662480	GSE26942	0	48.4	Pathway cluster B	ECM cluster B
GSM662481	GSE26942	1	8.27	Pathway cluster B	ECM cluster B
GSM662576	GSE26942	1	3	Pathway cluster C	ECM cluster C
GSM662564	GSE26942	0	12	Pathway cluster A	ECM cluster A
GSM662554	GSE26942	0	47	Pathway cluster A	ECM cluster A
GSM662527	GSE26942	0	70	Pathway cluster B	ECM cluster B
GSM662528	GSE26942	1	5	Pathway cluster C	ECM cluster C
GSM662565	GSE26942	1	32	Pathway cluster A	ECM cluster A
GSM662566	GSE26942	0	107	Pathway cluster A	ECM cluster A
GSM662555	GSE26942	1	20	Pathway cluster C	ECM cluster C
GSM662577	GSE26942	1	18	Pathway cluster B	ECM cluster C
GSM662556	GSE26942	0	72	Pathway cluster A	ECM cluster A
GSM662545	GSE26942	0	99	Pathway cluster A	ECM cluster A
GSM662578	GSE26942	0	69	Pathway cluster A	ECM cluster A
GSM662546	GSE26942	0	70	Pathway cluster C	ECM cluster C
GSM662557	GSE26942	0	66	Pathway cluster A	ECM cluster A
GSM662547	GSE26942	1	4	Pathway cluster C	ECM cluster C
GSM662579	GSE26942	1	11	Pathway cluster C	ECM cluster B
GSM662548	GSE26942	0	120	Pathway cluster A	ECM cluster A
GSM662590	GSE26942	1	5	Pathway cluster A	ECM cluster A
GSM662591	GSE26942	0	101	Pathway cluster B	ECM cluster B
GSM662580	GSE26942	1	56	Pathway cluster B	ECM cluster A
GSM662529	GSE26942	1	38	Pathway cluster C	ECM cluster C
GSM662542	GSE26942	0	140	Pathway cluster A	ECM cluster A
GSM662543	GSE26942	1	17	Pathway cluster B	ECM cluster B
GSM662544	GSE26942	1	75	Pathway cluster B	ECM cluster B
GSM662530	GSE26942	1	53	Pathway cluster C	ECM cluster C
GSM662567	GSE26942	1	47	Pathway cluster A	ECM cluster A
GSM662509	GSE26942	1	7	Pathway cluster A	ECM cluster A
GSM662531	GSE26942	1	29	Pathway cluster C	ECM cluster C
GSM662549	GSE26942	0	115	Pathway cluster A	ECM cluster A
GSM662550	GSE26942	1	14	Pathway cluster C	ECM cluster B
GSM662596	GSE26942	1	23	Pathway cluster B	ECM cluster B
GSM662551	GSE26942	1	10	Pathway cluster B	ECM cluster A
GSM662581	GSE26942	1	10	Pathway cluster A	ECM cluster A
GSM662552	GSE26942	1	85	Pathway cluster A	ECM cluster A
GSM662582	GSE26942	1	14	Pathway cluster B	ECM cluster C
GSM662532	GSE26942	1	82	Pathway cluster A	ECM cluster A
GSM662583	GSE26942	1	11	Pathway cluster C	ECM cluster C
GSM662568	GSE26942	1	12	Pathway cluster B	ECM cluster B
GSM662533	GSE26942	0	93	Pathway cluster B	ECM cluster A
GSM662597	GSE26942	0	3	Pathway cluster B	ECM cluster A
GSM662584	GSE26942	1	18	Pathway cluster C	ECM cluster C
GSM662592	GSE26942	0	100	Pathway cluster B	ECM cluster B
GSM662585	GSE26942	0	105	Pathway cluster B	ECM cluster A
GSM662534	GSE26942	1	31	Pathway cluster C	ECM cluster C
GSM662593	GSE26942	0	127	Pathway cluster B	ECM cluster B
GSM662510	GSE26942	0	121	Pathway cluster A	ECM cluster A
GSM662511	GSE26942	0	100	Pathway cluster C	ECM cluster C
GSM662598	GSE26942	1	9	Pathway cluster B	ECM cluster C
GSM662599	GSE26942	1	47	Pathway cluster A	ECM cluster A
GSM662569	GSE26942	0	126	Pathway cluster B	ECM cluster B
GSM662512	GSE26942	0	124	Pathway cluster C	ECM cluster C
GSM662586	GSE26942	1	17	Pathway cluster B	ECM cluster A
GSM662513	GSE26942	0	128	Pathway cluster A	ECM cluster A
GSM662594	GSE26942	0	62	Pathway cluster B	ECM cluster B
GSM662600	GSE26942	0	12	Pathway cluster A	ECM cluster A
GSM662535	GSE26942	0	124	Pathway cluster A	ECM cluster A
GSM662601	GSE26942	1	34	Pathway cluster A	ECM cluster A
GSM662553	GSE26942	0	138	Pathway cluster B	ECM cluster A
GSM662587	GSE26942	1	20	Pathway cluster B	ECM cluster B
GSM662570	GSE26942	1	20	Pathway cluster A	ECM cluster A
GSM662558	GSE26942	0	92	Pathway cluster B	ECM cluster B
GSM662595	GSE26942	0	93	Pathway cluster B	ECM cluster B
GSM662514	GSE26942	1	17	Pathway cluster C	ECM cluster C
GSM662515	GSE26942	1	25	Pathway cluster B	ECM cluster A
GSM662516	GSE26942	0	40	Pathway cluster A	ECM cluster A
GSM662517	GSE26942	0	139	Pathway cluster B	ECM cluster B
GSM662571	GSE26942	1	36	Pathway cluster B	ECM cluster B
GSM662536	GSE26942	0	30	Pathway cluster A	ECM cluster A
GSM662572	GSE26942	1	98	Pathway cluster C	ECM cluster C
GSM662559	GSE26942	1	13	Pathway cluster C	ECM cluster C
GSM662573	GSE26942	1	24	Pathway cluster A	ECM cluster A
GSM662560	GSE26942	0	44	Pathway cluster B	ECM cluster C
GSM662561	GSE26942	0	90	Pathway cluster B	ECM cluster B
GSM662518	GSE26942	1	49	Pathway cluster C	ECM cluster C
GSM662602	GSE26942	1	40	Pathway cluster B	ECM cluster B
GSM662562	GSE26942	0	93	Pathway cluster C	ECM cluster C
GSM662574	GSE26942	1	6	Pathway cluster C	ECM cluster C
GSM662519	GSE26942	0	87	Pathway cluster B	ECM cluster B
GSM662575	GSE26942	1	26	Pathway cluster B	ECM cluster B
GSM662537	GSE26942	1	12	Pathway cluster A	ECM cluster A
GSM662563	GSE26942	0	94	Pathway cluster B	ECM cluster B
GSM662520	GSE26942	0	110	Pathway cluster B	ECM cluster B
GSM662538	GSE26942	0	131	Pathway cluster B	ECM cluster A
GSM662612	GSE26942	1	9	Pathway cluster B	ECM cluster C
GSM662539	GSE26942	1	32	Pathway cluster C	ECM cluster C
GSM662540	GSE26942	1	39	Pathway cluster B	ECM cluster A
GSM662603	GSE26942	1	8	Pathway cluster C	ECM cluster C
GSM662521	GSE26942	1	5	Pathway cluster A	ECM cluster B
GSM662522	GSE26942	0	24	Pathway cluster B	ECM cluster B
GSM662588	GSE26942	0	93	Pathway cluster A	ECM cluster A
GSM662523	GSE26942	0	87	Pathway cluster B	ECM cluster B
GSM662604	GSE26942	0	112	Pathway cluster B	ECM cluster B
GSM662613	GSE26942	0	90	Pathway cluster B	ECM cluster B
GSM662614	GSE26942	1	54	Pathway cluster B	ECM cluster B
GSM662524	GSE26942	0	9	Pathway cluster B	ECM cluster B
GSM662605	GSE26942	0	104	Pathway cluster B	ECM cluster B
GSM662606	GSE26942	0	119	Pathway cluster C	ECM cluster C
GSM662589	GSE26942	1	52	Pathway cluster B	ECM cluster B
GSM662607	GSE26942	0	2	Pathway cluster B	ECM cluster A
GSM662608	GSE26942	0	129	Pathway cluster A	ECM cluster A
GSM662525	GSE26942	1	8	Pathway cluster C	ECM cluster C
GSM662609	GSE26942	0	87	Pathway cluster B	ECM cluster B
GSM662615	GSE26942	0	52	Pathway cluster B	ECM cluster B
GSM662610	GSE26942	0	86	Pathway cluster B	ECM cluster A
GSM662616	GSE26942	1	22	Pathway cluster A	ECM cluster A
GSM662617	GSE26942	0	99	Pathway cluster A	ECM cluster A
GSM662611	GSE26942	0	33	Pathway cluster B	ECM cluster A
GSM662541	GSE26942	1	17	Pathway cluster B	ECM cluster B
GSM662526	GSE26942	1	39	Pathway cluster C	ECM cluster C
GSM723465	GSE29272	1	29.4	Pathway cluster C	ECM cluster C
GSM723467	GSE29272	1	87.7	Pathway cluster C	ECM cluster C
GSM723469	GSE29272	1	29.3	Pathway cluster B	ECM cluster B
GSM723471	GSE29272	1	33.2	Pathway cluster C	ECM cluster C
GSM723473	GSE29272	1	18.3	Pathway cluster B	ECM cluster C
GSM723475	GSE29272	1	35.9	Pathway cluster C	ECM cluster C
GSM723477	GSE29272	1	20.3	Pathway cluster B	ECM cluster C
GSM723479	GSE29272	1	29.8	Pathway cluster C	ECM cluster C
GSM723481	GSE29272	1	6.3	Pathway cluster C	ECM cluster C
GSM723483	GSE29272	1	26.6	Pathway cluster A	ECM cluster B
GSM723485	GSE29272	1	19.5	Pathway cluster A	ECM cluster A
GSM723487	GSE29272	1	28	Pathway cluster C	ECM cluster C
GSM723489	GSE29272	1	15.4	Pathway cluster A	ECM cluster B
GSM723491	GSE29272	1	5.4	Pathway cluster B	ECM cluster B
GSM723493	GSE29272	1	35.5	Pathway cluster B	ECM cluster C
GSM723495	GSE29272	1	93	Pathway cluster B	ECM cluster B
GSM723497	GSE29272	1	85	Pathway cluster B	ECM cluster B
GSM723499	GSE29272	1	44.3	Pathway cluster B	ECM cluster B
GSM723501	GSE29272	1	90.9	Pathway cluster B	ECM cluster B
GSM723503	GSE29272	1	16.3	Pathway cluster B	ECM cluster B
GSM723505	GSE29272	1	23.6	Pathway cluster B	ECM cluster C
GSM723507	GSE29272	1	5.1	Pathway cluster C	ECM cluster C
GSM723509	GSE29272	1	6.9	Pathway cluster C	ECM cluster C
GSM723511	GSE29272	1	82.2	Pathway cluster B	ECM cluster C
GSM723513	GSE29272	1	7.2	Pathway cluster B	ECM cluster C
GSM723515	GSE29272	1	93.7	Pathway cluster A	ECM cluster B
GSM723517	GSE29272	1	29	Pathway cluster B	ECM cluster B
GSM723521	GSE29272	1	8	Pathway cluster A	ECM cluster A
GSM723523	GSE29272	1	9.3	Pathway cluster C	ECM cluster C
GSM723525	GSE29272	1	27.4	Pathway cluster A	ECM cluster B
GSM723527	GSE29272	1	69.4	Pathway cluster A	ECM cluster B
GSM723529	GSE29272	1	80.7	Pathway cluster A	ECM cluster B
GSM723531	GSE29272	1	9.6	Pathway cluster A	ECM cluster A
GSM723533	GSE29272	1	3.1	Pathway cluster B	ECM cluster C
GSM723535	GSE29272	1	12.1	Pathway cluster A	ECM cluster A
GSM723537	GSE29272	1	4	Pathway cluster B	ECM cluster C
GSM723539	GSE29272	1	35.1	Pathway cluster B	ECM cluster B
GSM723541	GSE29272	1	5.6	Pathway cluster B	ECM cluster C
GSM723543	GSE29272	1	8.1	Pathway cluster B	ECM cluster B
GSM723545	GSE29272	1	61.8	Pathway cluster A	ECM cluster A
GSM723547	GSE29272	1	4.6	Pathway cluster A	ECM cluster B
GSM723549	GSE29272	1	21	Pathway cluster B	ECM cluster B
GSM723551	GSE29272	1	10.5	Pathway cluster B	ECM cluster C
GSM723553	GSE29272	1	62.3	Pathway cluster B	ECM cluster B
GSM723555	GSE29272	1	12.6	Pathway cluster B	ECM cluster C
GSM723557	GSE29272	1	82.6	Pathway cluster C	ECM cluster C
GSM723559	GSE29272	1	10.8	Pathway cluster C	ECM cluster C
GSM723561	GSE29272	1	83.4	Pathway cluster B	ECM cluster C
GSM723563	GSE29272	1	27.6	Pathway cluster B	ECM cluster B
GSM723565	GSE29272	1	14.5	Pathway cluster B	ECM cluster B
GSM723567	GSE29272	1	39.7	Pathway cluster A	ECM cluster B
GSM723569	GSE29272	1	8.3	Pathway cluster A	ECM cluster B
GSM723571	GSE29272	1	54.8	Pathway cluster B	ECM cluster B
GSM723573	GSE29272	1	28.7	Pathway cluster B	ECM cluster B
GSM723575	GSE29272	1	62.1	Pathway cluster A	ECM cluster B
GSM723577	GSE29272	1	61.5	Pathway cluster A	ECM cluster A
GSM723579	GSE29272	1	58.7	Pathway cluster C	ECM cluster C
GSM723581	GSE29272	1	65.6	Pathway cluster A	ECM cluster B
GSM723583	GSE29272	1	4.6	Pathway cluster B	ECM cluster B
GSM723585	GSE29272	1	12.1	Pathway cluster C	ECM cluster C
GSM723587	GSE29272	1	29.7	Pathway cluster B	ECM cluster B
GSM723589	GSE29272	1	28.3	Pathway cluster A	ECM cluster B
GSM723591	GSE29272	1	67.1	Pathway cluster A	ECM cluster B
GSM723593	GSE29272	1	48.7	Pathway cluster C	ECM cluster C
GSM723595	GSE29272	1	63	Pathway cluster B	ECM cluster B
GSM723597	GSE29272	1	11.7	Pathway cluster B	ECM cluster B
GSM723599	GSE29272	1	3.2	Pathway cluster A	ECM cluster B
GSM723601	GSE29272	1	11.9	Pathway cluster A	ECM cluster B
GSM723603	GSE29272	1	67.7	Pathway cluster B	ECM cluster B
GSM723605	GSE29272	1	72.7	Pathway cluster C	ECM cluster C
GSM723607	GSE29272	1	5.8	Pathway cluster C	ECM cluster C
GSM723609	GSE29272	1	5.7	Pathway cluster C	ECM cluster B
GSM723611	GSE29272	1	25.5	Pathway cluster C	ECM cluster B
GSM723613	GSE29272	1	2.6	Pathway cluster C	ECM cluster B
GSM723615	GSE29272	1	17.4	Pathway cluster A	ECM cluster A
GSM723617	GSE29272	1	35.6	Pathway cluster C	ECM cluster C
GSM723619	GSE29272	1	5.3	Pathway cluster B	ECM cluster A
GSM723625	GSE29272	1	13.3	Pathway cluster B	ECM cluster A
GSM723627	GSE29272	1	29.8	Pathway cluster B	ECM cluster A
GSM723629	GSE29272	1	8.6	Pathway cluster A	ECM cluster A
GSM723631	GSE29272	1	79.7	Pathway cluster A	ECM cluster A
GSM723633	GSE29272	1	8.4	Pathway cluster B	ECM cluster A
GSM723635	GSE29272	1	57.2	Pathway cluster B	ECM cluster A
GSM723637	GSE29272	1	20.3	Pathway cluster A	ECM cluster A
GSM723639	GSE29272	1	4.5	Pathway cluster B	ECM cluster A
GSM723641	GSE29272	1	5.6	Pathway cluster B	ECM cluster B
GSM723643	GSE29272	1	18.6	Pathway cluster A	ECM cluster A
GSM723645	GSE29272	1	6.9	Pathway cluster A	ECM cluster A
GSM723647	GSE29272	1	25.9	Pathway cluster B	ECM cluster A
GSM723649	GSE29272	1	12.6	Pathway cluster C	ECM cluster A
GSM723653	GSE29272	1	12.1	Pathway cluster B	ECM cluster A
GSM723655	GSE29272	1	25.9	Pathway cluster B	ECM cluster A
GSM723657	GSE29272	1	67.8	Pathway cluster B	ECM cluster A
GSM723659	GSE29272	1	2.5	Pathway cluster B	ECM cluster A
GSM723661	GSE29272	1	68.9	Pathway cluster A	ECM cluster A
GSM723663	GSE29272	1	91.2	Pathway cluster B	ECM cluster A
GSM723665	GSE29272	1	45.4	Pathway cluster B	ECM cluster A
GSM723667	GSE29272	1	55.4	Pathway cluster B	ECM cluster A
GSM723671	GSE29272	1	40.1	Pathway cluster B	ECM cluster B
GSM723673	GSE29272	1	18.6	Pathway cluster B	ECM cluster B
GSM723675	GSE29272	1	44.3	Pathway cluster B	ECM cluster A
GSM723677	GSE29272	1	77	Pathway cluster A	ECM cluster A
GSM723679	GSE29272	1	7.2	Pathway cluster B	ECM cluster A
GSM723681	GSE29272	1	6	Pathway cluster B	ECM cluster A
GSM723683	GSE29272	1	12.5	Pathway cluster C	ECM cluster B
GSM723685	GSE29272	1	17.5	Pathway cluster B	ECM cluster A
GSM723687	GSE29272	1	13.9	Pathway cluster B	ECM cluster A
GSM723689	GSE29272	1	12.4	Pathway cluster A	ECM cluster A
GSM723691	GSE29272	1	58.1	Pathway cluster B	ECM cluster A
GSM723693	GSE29272	1	21.6	Pathway cluster B	ECM cluster A
GSM723695	GSE29272	1	7.5	Pathway cluster B	ECM cluster A
GSM723697	GSE29272	1	22.2	Pathway cluster B	ECM cluster B
GSM723699	GSE29272	1	10.2	Pathway cluster A	ECM cluster A
GSM723703	GSE29272	1	29.1	Pathway cluster B	ECM cluster B
GSM723705	GSE29272	1	13.2	Pathway cluster B	ECM cluster A
GSM723707	GSE29272	1	74.2	Pathway cluster B	ECM cluster A
GSM723709	GSE29272	1	3.2	Pathway cluster A	ECM cluster A
GSM723711	GSE29272	1	5.7	Pathway cluster B	ECM cluster A
GSM723713	GSE29272	1	27.9	Pathway cluster B	ECM cluster A
GSM723717	GSE29272	1	32.6	Pathway cluster A	ECM cluster A
GSM723719	GSE29272	1	69.7	Pathway cluster A	ECM cluster A
GSM723721	GSE29272	1	4.5	Pathway cluster C	ECM cluster B
GSM723723	GSE29272	1	72.9	Pathway cluster C	ECM cluster B
GSM723725	GSE29272	1	49.3	Pathway cluster A	ECM cluster A
GSM723727	GSE29272	1	61.1	Pathway cluster B	ECM cluster A
GSM723731	GSE29272	1	34.4	Pathway cluster C	ECM cluster B
GSM1379297	GSE57303	0	49	Pathway cluster B	ECM cluster B
GSM1379269	GSE57303	0	60	Pathway cluster C	ECM cluster C
GSM1379306	GSE57303	0	60	Pathway cluster B	ECM cluster A
GSM1379310	GSE57303	1	36	Pathway cluster C	ECM cluster C
GSM1379307	GSE57303	1	13	Pathway cluster B	ECM cluster B
GSM1379330	GSE57303	1	32	Pathway cluster C	ECM cluster C
GSM1379318	GSE57303	0	60	Pathway cluster A	ECM cluster A
GSM1379263	GSE57303	0	49	Pathway cluster A	ECM cluster A
GSM1379264	GSE57303	0	54	Pathway cluster A	ECM cluster A
GSM1379271	GSE57303	1	40	Pathway cluster B	ECM cluster B
GSM1379282	GSE57303	0	58	Pathway cluster A	ECM cluster A
GSM1379283	GSE57303	1	51	Pathway cluster C	ECM cluster C
GSM1379328	GSE57303	1	9	Pathway cluster B	ECM cluster C
GSM1379303	GSE57303	1	26	Pathway cluster C	ECM cluster B
GSM1379308	GSE57303	0	49	Pathway cluster A	ECM cluster A
GSM1379298	GSE57303	0	38	Pathway cluster C	ECM cluster C
GSM1379290	GSE57303	0	60	Pathway cluster C	ECM cluster C
GSM1379285	GSE57303	0	48	Pathway cluster B	ECM cluster A
GSM1379314	GSE57303	1	4	Pathway cluster B	ECM cluster B
GSM1379272	GSE57303	1	18	Pathway cluster B	ECM cluster A
GSM1379276	GSE57303	1	44	Pathway cluster B	ECM cluster B
GSM1379325	GSE57303	0	50	Pathway cluster B	ECM cluster B
GSM1379326	GSE57303	0	7	Pathway cluster B	ECM cluster B
GSM1379291	GSE57303	1	5	Pathway cluster B	ECM cluster B
GSM1379267	GSE57303	0	60	Pathway cluster C	ECM cluster C
GSM1379279	GSE57303	1	29	Pathway cluster B	ECM cluster B
GSM1379265	GSE57303	1	15	Pathway cluster B	ECM cluster C
GSM1379266	GSE57303	0	58	Pathway cluster B	ECM cluster B
GSM1379295	GSE57303	1	13	Pathway cluster C	ECM cluster B
GSM1379268	GSE57303	1	22	Pathway cluster A	ECM cluster A
GSM1379304	GSE57303	1	13	Pathway cluster C	ECM cluster B
GSM1379312	GSE57303	0	50	Pathway cluster B	ECM cluster B
GSM1379317	GSE57303	0	60	Pathway cluster B	ECM cluster B
GSM1379262	GSE57303	1	12	Pathway cluster A	ECM cluster A
GSM1379315	GSE57303	1	12	Pathway cluster B	ECM cluster B
GSM1379324	GSE57303	0	37	Pathway cluster B	ECM cluster B
GSM1379305	GSE57303	0	60	Pathway cluster B	ECM cluster A
GSM1379287	GSE57303	0	60	Pathway cluster B	ECM cluster B
GSM1379301	GSE57303	0	17	Pathway cluster A	ECM cluster A
GSM1379319	GSE57303	1	33	Pathway cluster B	ECM cluster B
GSM1379311	GSE57303	1	6	Pathway cluster B	ECM cluster A
GSM1379322	GSE57303	0	46	Pathway cluster A	ECM cluster B
GSM1379281	GSE57303	1	2	Pathway cluster C	ECM cluster C
GSM1379323	GSE57303	0	13	Pathway cluster A	ECM cluster A
GSM1379270	GSE57303	0	8	Pathway cluster A	ECM cluster A
GSM1379275	GSE57303	1	14	Pathway cluster B	ECM cluster B
GSM1379292	GSE57303	1	22	Pathway cluster A	ECM cluster A
GSM1379289	GSE57303	1	24	Pathway cluster B	ECM cluster B
GSM1379278	GSE57303	0	51	Pathway cluster A	ECM cluster A
GSM1379299	GSE57303	1	24	Pathway cluster A	ECM cluster A
GSM1379284	GSE57303	0	25	Pathway cluster C	ECM cluster B
GSM1379293	GSE57303	1	10	Pathway cluster A	ECM cluster A
GSM1379320	GSE57303	0	60	Pathway cluster C	ECM cluster B
GSM1379288	GSE57303	1	8	Pathway cluster B	ECM cluster B
GSM1379277	GSE57303	0	50	Pathway cluster B	ECM cluster B
GSM1379329	GSE57303	1	8	Pathway cluster C	ECM cluster C
GSM1379261	GSE57303	1	27	Pathway cluster A	ECM cluster A
GSM1379327	GSE57303	1	5	Pathway cluster B	ECM cluster A
GSM1379300	GSE57303	0	50	Pathway cluster C	ECM cluster C
GSM1379274	GSE57303	1	23	Pathway cluster A	ECM cluster A
GSM1379316	GSE57303	0	9	Pathway cluster B	ECM cluster B
GSM1379280	GSE57303	1	22	Pathway cluster B	ECM cluster B
GSM1379309	GSE57303	0	60	Pathway cluster A	ECM cluster A
GSM1379321	GSE57303	1	17	Pathway cluster A	ECM cluster A
GSM1379294	GSE57303	0	52	Pathway cluster B	ECM cluster B
GSM1379302	GSE57303	1	15	Pathway cluster A	ECM cluster A
GSM1379273	GSE57303	1	31	Pathway cluster A	ECM cluster A
GSM1379313	GSE57303	1	20	Pathway cluster A	ECM cluster A
GSM1379296	GSE57303	0	44	Pathway cluster B	ECM cluster B
GSM1379286	GSE57303	0	60	Pathway cluster B	ECM cluster B
GSM1523727	GSE66229	0	88.73	Pathway cluster A	ECM cluster A
GSM1523728	GSE66229	0	88.23	Pathway cluster B	ECM cluster B
GSM1523729	GSE66229	0	88.23	Pathway cluster B	ECM cluster B
GSM1523744	GSE66229	0	105.7	Pathway cluster B	ECM cluster B
GSM1523745	GSE66229	0	105.53	Pathway cluster B	ECM cluster B
GSM1523746	GSE66229	1	25.5	Pathway cluster A	ECM cluster A
GSM1523747	GSE66229	1	8.7	Pathway cluster A	ECM cluster A
GSM1523748	GSE66229	0	104.93	Pathway cluster B	ECM cluster B
GSM1523765	GSE66229	1	14.2	Pathway cluster A	ECM cluster A
GSM1523768	GSE66229	1	24.23	Pathway cluster C	ECM cluster C
GSM1523769	GSE66229	1	13.73	Pathway cluster B	ECM cluster B
GSM1523770	GSE66229	1	22.07	Pathway cluster A	ECM cluster A
GSM1523771	GSE66229	1	12.67	Pathway cluster C	ECM cluster C
GSM1523772	GSE66229	1	10.03	Pathway cluster C	ECM cluster C
GSM1523773	GSE66229	1	4.33	Pathway cluster C	ECM cluster C
GSM1523774	GSE66229	0	97.7	Pathway cluster C	ECM cluster C
GSM1523775	GSE66229	0	97.6	Pathway cluster A	ECM cluster A
GSM1523776	GSE66229	0	97.47	Pathway cluster A	ECM cluster A
GSM1523777	GSE66229	0	92.93	Pathway cluster B	ECM cluster B
GSM1523778	GSE66229	0	92.63	Pathway cluster C	ECM cluster B
GSM1523779	GSE66229	0	92.6	Pathway cluster A	ECM cluster A
GSM1523780	GSE66229	1	16.4	Pathway cluster B	ECM cluster B
GSM1523781	GSE66229	1	2.93	Pathway cluster B	ECM cluster A
GSM1523782	GSE66229	1	4.4	Pathway cluster B	ECM cluster B
GSM1523783	GSE66229	0	91.93	Pathway cluster B	ECM cluster A
GSM1523784	GSE66229	0	91.3	Pathway cluster B	ECM cluster B
GSM1523785	GSE66229	1	11.77	Pathway cluster B	ECM cluster B
GSM1523786	GSE66229	1	28.47	Pathway cluster B	ECM cluster B
GSM1523787	GSE66229	0	89.63	Pathway cluster A	ECM cluster A
GSM1523788	GSE66229	1	8.27	Pathway cluster C	ECM cluster C
GSM1523789	GSE66229	1	11.8	Pathway cluster B	ECM cluster C
GSM1523790	GSE66229	0	80.93	Pathway cluster B	ECM cluster B
GSM1523791	GSE66229	0	81.13	Pathway cluster B	ECM cluster B
GSM1523792	GSE66229	0	80.8	Pathway cluster A	ECM cluster A
GSM1523793	GSE66229	0	80.73	Pathway cluster A	ECM cluster A
GSM1523794	GSE66229	1	27	Pathway cluster C	ECM cluster B
GSM1523795	GSE66229	0	80.07	Pathway cluster B	ECM cluster B
GSM1523796	GSE66229	1	57.63	Pathway cluster C	ECM cluster C
GSM1523797	GSE66229	1	28.27	Pathway cluster A	ECM cluster A
GSM1523798	GSE66229	1	61.83	Pathway cluster B	ECM cluster B
GSM1523799	GSE66229	0	77.5	Pathway cluster B	ECM cluster A
GSM1523800	GSE66229	0	76.93	Pathway cluster A	ECM cluster A
GSM1523801	GSE66229	0	76.93	Pathway cluster A	ECM cluster A
GSM1523802	GSE66229	0	76.77	Pathway cluster A	ECM cluster A
GSM1523803	GSE66229	1	7.07	Pathway cluster A	ECM cluster A
GSM1523804	GSE66229	0	76.7	Pathway cluster B	ECM cluster B
GSM1523805	GSE66229	1	4.47	Pathway cluster B	ECM cluster B
GSM1523806	GSE66229	1	12.7	Pathway cluster B	ECM cluster A
GSM1523807	GSE66229	0	73.73	Pathway cluster B	ECM cluster B
GSM1523808	GSE66229	0	73.5	Pathway cluster B	ECM cluster B
GSM1523809	GSE66229	0	73.43	Pathway cluster A	ECM cluster B
GSM1523810	GSE66229	0	73.07	Pathway cluster B	ECM cluster B
GSM1523811	GSE66229	0	72.87	Pathway cluster B	ECM cluster B
GSM1523812	GSE66229	0	72.83	Pathway cluster B	ECM cluster B
GSM1523813	GSE66229	0	72.83	Pathway cluster B	ECM cluster B
GSM1523814	GSE66229	0	72.73	Pathway cluster A	ECM cluster A
GSM1523815	GSE66229	1	25.17	Pathway cluster A	ECM cluster B
GSM1523816	GSE66229	0	72.07	Pathway cluster A	ECM cluster A
GSM1523817	GSE66229	1	6.23	Pathway cluster B	ECM cluster B
GSM1523818	GSE66229	1	9.83	Pathway cluster A	ECM cluster A
GSM1523819	GSE66229	1	10.1	Pathway cluster B	ECM cluster A
GSM1523820	GSE66229	1	23.7	Pathway cluster A	ECM cluster A
GSM1523821	GSE66229	0	71.1	Pathway cluster A	ECM cluster A
GSM1523822	GSE66229	0	70.97	Pathway cluster B	ECM cluster B
GSM1523823	GSE66229	0	70.9	Pathway cluster A	ECM cluster B
GSM1523824	GSE66229	0	70.67	Pathway cluster A	ECM cluster A
GSM1523825	GSE66229	1	4	Pathway cluster B	ECM cluster B
GSM1523826	GSE66229	1	2.7	Pathway cluster B	ECM cluster B
GSM1523827	GSE66229	0	70.03	Pathway cluster B	ECM cluster B
GSM1523828	GSE66229	1	5.87	Pathway cluster C	ECM cluster C
GSM1523829	GSE66229	0	69.83	Pathway cluster A	ECM cluster A
GSM1523830	GSE66229	1	53.43	Pathway cluster A	ECM cluster A
GSM1523831	GSE66229	1	30.9	Pathway cluster B	ECM cluster A
GSM1523832	GSE66229	1	17.67	Pathway cluster B	ECM cluster B
GSM1523833	GSE66229	1	8.87	Pathway cluster A	ECM cluster A
GSM1523834	GSE66229	1	44.57	Pathway cluster B	ECM cluster B
GSM1523835	GSE66229	0	69.3	Pathway cluster C	ECM cluster C
GSM1523836	GSE66229	0	69.23	Pathway cluster B	ECM cluster B
GSM1523837	GSE66229	1	26.83	Pathway cluster A	ECM cluster A
GSM1523838	GSE66229	1	10.33	Pathway cluster B	ECM cluster B
GSM1523839	GSE66229	0	69.13	Pathway cluster C	ECM cluster B
GSM1523840	GSE66229	1	22.83	Pathway cluster A	ECM cluster A
GSM1523841	GSE66229	1	42.07	Pathway cluster B	ECM cluster B
GSM1523842	GSE66229	1	48.73	Pathway cluster A	ECM cluster A
GSM1523843	GSE66229	1	25.87	Pathway cluster B	ECM cluster B
GSM1523844	GSE66229	0	68.9	Pathway cluster C	ECM cluster C
GSM1523845	GSE66229	1	9.67	Pathway cluster B	ECM cluster B
GSM1523846	GSE66229	0	68.37	Pathway cluster B	ECM cluster B
GSM1523847	GSE66229	0	68.13	Pathway cluster A	ECM cluster A
GSM1523848	GSE66229	0	68.13	Pathway cluster B	ECM cluster B
GSM1523849	GSE66229	1	28.03	Pathway cluster C	ECM cluster C
GSM1523850	GSE66229	1	36.4	Pathway cluster C	ECM cluster C
GSM1523851	GSE66229	0	67.23	Pathway cluster A	ECM cluster A
GSM1523852	GSE66229	1	31	Pathway cluster A	ECM cluster A
GSM1523853	GSE66229	0	66.73	Pathway cluster B	ECM cluster A
GSM1523854	GSE66229	0	66.73	Pathway cluster B	ECM cluster B
GSM1523855	GSE66229	1	21.93	Pathway cluster A	ECM cluster A
GSM1523856	GSE66229	0	66.2	Pathway cluster B	ECM cluster B
GSM1523857	GSE66229	1	14.43	Pathway cluster C	ECM cluster C
GSM1523858	GSE66229	1	17.1	Pathway cluster C	ECM cluster C
GSM1523859	GSE66229	0	53.13	Pathway cluster B	ECM cluster B
GSM1523860	GSE66229	1	42.2	Pathway cluster B	ECM cluster B
GSM1523861	GSE66229	0	64.8	Pathway cluster B	ECM cluster A
GSM1523862	GSE66229	1	21	Pathway cluster C	ECM cluster C
GSM1523863	GSE66229	0	64.57	Pathway cluster A	ECM cluster A
GSM1523864	GSE66229	0	63.97	Pathway cluster B	ECM cluster A
GSM1523865	GSE66229	0	63.7	Pathway cluster A	ECM cluster B
GSM1523866	GSE66229	1	4.37	Pathway cluster C	ECM cluster C
GSM1523867	GSE66229	1	33.27	Pathway cluster A	ECM cluster A
GSM1523868	GSE66229	0	63.27	Pathway cluster B	ECM cluster B
GSM1523869	GSE66229	0	62.53	Pathway cluster B	ECM cluster A
GSM1523870	GSE66229	0	62.47	Pathway cluster A	ECM cluster A
GSM1523871	GSE66229	0	62.37	Pathway cluster A	ECM cluster A
GSM1523872	GSE66229	1	15.03	Pathway cluster C	ECM cluster B
GSM1523873	GSE66229	1	24.03	Pathway cluster B	ECM cluster B
GSM1523874	GSE66229	0	62.1	Pathway cluster B	ECM cluster B
GSM1523875	GSE66229	1	8.47	Pathway cluster A	ECM cluster A
GSM1523876	GSE66229	0	61.9	Pathway cluster A	ECM cluster A
GSM1523877	GSE66229	1	13.1	Pathway cluster A	ECM cluster A
GSM1523878	GSE66229	0	61.87	Pathway cluster A	ECM cluster A
GSM1523879	GSE66229	0	61.17	Pathway cluster A	ECM cluster A
GSM1523880	GSE66229	0	60.97	Pathway cluster A	ECM cluster A
GSM1523881	GSE66229	1	14.9	Pathway cluster B	ECM cluster A
GSM1523882	GSE66229	0	60.7	Pathway cluster A	ECM cluster A
GSM1523883	GSE66229	1	39.53	Pathway cluster A	ECM cluster A
GSM1523884	GSE66229	0	60.43	Pathway cluster B	ECM cluster B
GSM1523885	GSE66229	0	60.23	Pathway cluster A	ECM cluster A
GSM1523886	GSE66229	1	5.6	Pathway cluster C	ECM cluster C
GSM1523887	GSE66229	0	60.2	Pathway cluster B	ECM cluster B
GSM1523888	GSE66229	0	59.9	Pathway cluster A	ECM cluster A
GSM1523889	GSE66229	0	59.67	Pathway cluster A	ECM cluster A
GSM1523890	GSE66229	0	59.57	Pathway cluster A	ECM cluster A
GSM1523891	GSE66229	0	59.57	Pathway cluster C	ECM cluster C
GSM1523892	GSE66229	0	59.47	Pathway cluster B	ECM cluster B
GSM1523893	GSE66229	1	20.1	Pathway cluster A	ECM cluster A
GSM1523894	GSE66229	1	35.77	Pathway cluster B	ECM cluster A
GSM1523895	GSE66229	0	59.03	Pathway cluster A	ECM cluster A
GSM1523896	GSE66229	1	28.03	Pathway cluster B	ECM cluster B
GSM1523897	GSE66229	0	58.87	Pathway cluster A	ECM cluster A
GSM1523898	GSE66229	0	58.83	Pathway cluster B	ECM cluster A
GSM1523899	GSE66229	0	58.07	Pathway cluster B	ECM cluster A
GSM1523901	GSE66229	0	57.47	Pathway cluster A	ECM cluster A
GSM1523903	GSE66229	1	39.8	Pathway cluster B	ECM cluster B
GSM1523904	GSE66229	0	55.37	Pathway cluster B	ECM cluster B
GSM1523905	GSE66229	0	55.3	Pathway cluster B	ECM cluster B
GSM1523906	GSE66229	0	55.3	Pathway cluster B	ECM cluster B
GSM1523908	GSE66229	0	55.07	Pathway cluster B	ECM cluster B
GSM1523909	GSE66229	0	54.53	Pathway cluster B	ECM cluster A
GSM1523910	GSE66229	0	54.33	Pathway cluster A	ECM cluster A
GSM1523911	GSE66229	1	21.83	Pathway cluster B	ECM cluster A
GSM1523918	GSE66229	1	28.13	Pathway cluster C	ECM cluster C
GSM1523919	GSE66229	0	84.1	Pathway cluster B	ECM cluster B
GSM1523920	GSE66229	1	9.33	Pathway cluster B	ECM cluster A
GSM1523921	GSE66229	0	83.3	Pathway cluster B	ECM cluster B
GSM1523922	GSE66229	1	23.6	Pathway cluster B	ECM cluster B
GSM1523923	GSE66229	1	26.4	Pathway cluster A	ECM cluster A
GSM1523924	GSE66229	0	82.2	Pathway cluster B	ECM cluster B
GSM1523925	GSE66229	1	6.3	Pathway cluster B	ECM cluster A
GSM1523926	GSE66229	0	69.03	Pathway cluster A	ECM cluster A
GSM1523927	GSE66229	0	80.77	Pathway cluster B	ECM cluster B
GSM1523928	GSE66229	1	54.13	Pathway cluster B	ECM cluster B
GSM1523929	GSE66229	0	88.33	Pathway cluster A	ECM cluster A
GSM1523930	GSE66229	0	78.53	Pathway cluster C	ECM cluster B
GSM1523931	GSE66229	0	77.6	Pathway cluster A	ECM cluster A
GSM1523932	GSE66229	1	12.67	Pathway cluster A	ECM cluster A
GSM1523933	GSE66229	0	75.27	Pathway cluster B	ECM cluster B
GSM1523934	GSE66229	1	12.8	Pathway cluster B	ECM cluster B
GSM1523935	GSE66229	0	87.4	Pathway cluster C	ECM cluster C
GSM1523936	GSE66229	1	17.57	Pathway cluster C	ECM cluster B
GSM1523937	GSE66229	1	19.67	Pathway cluster B	ECM cluster B
GSM1523938	GSE66229	1	5.77	Pathway cluster C	ECM cluster C
GSM1523939	GSE66229	1	11.23	Pathway cluster C	ECM cluster C
GSM1523940	GSE66229	1	20.03	Pathway cluster B	ECM cluster A
GSM1523941	GSE66229	1	4.53	Pathway cluster B	ECM cluster B
GSM1523942	GSE66229	0	70.27	Pathway cluster B	ECM cluster B
GSM1523943	GSE66229	1	5.53	Pathway cluster B	ECM cluster B
GSM1523944	GSE66229	0	69.63	Pathway cluster A	ECM cluster A
GSM1523945	GSE66229	1	17.53	Pathway cluster C	ECM cluster C
GSM1523946	GSE66229	0	68.93	Pathway cluster B	ECM cluster A
GSM1523947	GSE66229	0	68.43	Pathway cluster A	ECM cluster A
GSM1523948	GSE66229	1	27.47	Pathway cluster C	ECM cluster C
GSM1523949	GSE66229	1	10.1	Pathway cluster C	ECM cluster C
GSM1523950	GSE66229	0	68.2	Pathway cluster A	ECM cluster A
GSM1523951	GSE66229	1	53.03	Pathway cluster B	ECM cluster B
GSM1523952	GSE66229	0	100.87	Pathway cluster B	ECM cluster B
GSM1523953	GSE66229	0	84.77	Pathway cluster A	ECM cluster A
GSM1523954	GSE66229	0	100.87	Pathway cluster A	ECM cluster A
GSM1523955	GSE66229	1	34.37	Pathway cluster B	ECM cluster B
GSM1523956	GSE66229	1	31.13	Pathway cluster B	ECM cluster B
GSM1523957	GSE66229	0	100.63	Pathway cluster A	ECM cluster A
GSM1523958	GSE66229	0	100.23	Pathway cluster B	ECM cluster B
GSM1523959	GSE66229	1	17.43	Pathway cluster A	ECM cluster A
GSM1523960	GSE66229	0	99	Pathway cluster A	ECM cluster A
GSM1523961	GSE66229	1	9.5	Pathway cluster A	ECM cluster A
GSM1523962	GSE66229	1	20.13	Pathway cluster C	ECM cluster C
GSM1523963	GSE66229	1	45.77	Pathway cluster B	ECM cluster A
GSM1523964	GSE66229	0	98.53	Pathway cluster A	ECM cluster A
GSM1523965	GSE66229	1	11.47	Pathway cluster C	ECM cluster C
GSM1523966	GSE66229	1	51.8	Pathway cluster A	ECM cluster A
GSM1523967	GSE66229	0	98.47	Pathway cluster B	ECM cluster B
GSM1523968	GSE66229	1	45.17	Pathway cluster C	ECM cluster C
GSM1523969	GSE66229	1	17.9	Pathway cluster C	ECM cluster C
GSM1523970	GSE66229	1	15.7	Pathway cluster B	ECM cluster A
GSM1523971	GSE66229	1	13.3	Pathway cluster C	ECM cluster C
GSM1523972	GSE66229	1	6.5	Pathway cluster B	ECM cluster A
GSM1523973	GSE66229	0	87.27	Pathway cluster A	ECM cluster A
GSM1523974	GSE66229	0	98.23	Pathway cluster A	ECM cluster A
GSM1523975	GSE66229	1	7.2	Pathway cluster C	ECM cluster C
GSM1523976	GSE66229	1	56	Pathway cluster A	ECM cluster A
GSM1523977	GSE66229	1	1	Pathway cluster B	ECM cluster A
GSM1523978	GSE66229	1	16.23	Pathway cluster B	ECM cluster A
GSM1523979	GSE66229	1	9.43	Pathway cluster A	ECM cluster A
GSM1523980	GSE66229	1	6.7	Pathway cluster B	ECM cluster B
GSM1523981	GSE66229	0	97.2	Pathway cluster C	ECM cluster C
GSM1523982	GSE66229	1	8.7	Pathway cluster C	ECM cluster C
GSM1523983	GSE66229	1	10.1	Pathway cluster B	ECM cluster B
GSM1523984	GSE66229	0	96.97	Pathway cluster A	ECM cluster B
GSM1523985	GSE66229	1	77.53	Pathway cluster B	ECM cluster B
GSM1523986	GSE66229	0	86.8	Pathway cluster C	ECM cluster B
GSM1523987	GSE66229	1	18.27	Pathway cluster B	ECM cluster B
GSM1523988	GSE66229	1	14.83	Pathway cluster C	ECM cluster C
GSM1523989	GSE66229	0	86.7	Pathway cluster C	ECM cluster C
GSM1523990	GSE66229	1	14.17	Pathway cluster C	ECM cluster C
GSM1523991	GSE66229	0	95.2	Pathway cluster B	ECM cluster B
GSM1523992	GSE66229	1	20.13	Pathway cluster A	ECM cluster A
GSM1523993	GSE66229	1	68.13	Pathway cluster B	ECM cluster B
GSM1523994	GSE66229	0	86.37	Pathway cluster B	ECM cluster B
GSM1523995	GSE66229	1	6.37	Pathway cluster B	ECM cluster A
GSM1523996	GSE66229	1	35.2	Pathway cluster C	ECM cluster B
GSM1523997	GSE66229	1	25.2	Pathway cluster A	ECM cluster B
GSM1523998	GSE66229	1	21.23	Pathway cluster A	ECM cluster A
GSM1523999	GSE66229	0	93.87	Pathway cluster A	ECM cluster A
GSM1524000	GSE66229	0	93.87	Pathway cluster B	ECM cluster B
GSM1524001	GSE66229	0	93.63	Pathway cluster A	ECM cluster A
GSM1524002	GSE66229	0	86.13	Pathway cluster A	ECM cluster A
GSM1524003	GSE66229	0	85.93	Pathway cluster A	ECM cluster A
GSM1524004	GSE66229	1	5.93	Pathway cluster B	ECM cluster B
GSM1524005	GSE66229	1	9.47	Pathway cluster A	ECM cluster A
GSM1524006	GSE66229	1	26.27	Pathway cluster C	ECM cluster C
GSM1524007	GSE66229	1	10.37	Pathway cluster B	ECM cluster B
GSM1524008	GSE66229	1	10.83	Pathway cluster A	ECM cluster A
GSM1524009	GSE66229	1	65	Pathway cluster C	ECM cluster C
GSM1524010	GSE66229	1	19.7	Pathway cluster C	ECM cluster C
GSM1524011	GSE66229	0	90.2	Pathway cluster A	ECM cluster A
GSM1524012	GSE66229	0	85.23	Pathway cluster A	ECM cluster A
GSM1524013	GSE66229	0	89.9	Pathway cluster B	ECM cluster B
GSM1524014	GSE66229	1	11.33	Pathway cluster A	ECM cluster A
GSM1524015	GSE66229	1	24.87	Pathway cluster B	ECM cluster A
GSM1524016	GSE66229	1	27.8	Pathway cluster B	ECM cluster A
GSM1524017	GSE66229	0	85.03	Pathway cluster A	ECM cluster A
GSM1524018	GSE66229	0	84.77	Pathway cluster A	ECM cluster A
GSM1524019	GSE66229	1	8.33	Pathway cluster B	ECM cluster B
GSM1524020	GSE66229	0	84.3	Pathway cluster B	ECM cluster B
GSM1524021	GSE66229	1	12.93	Pathway cluster B	ECM cluster B
GSM1524022	GSE66229	1	8.03	Pathway cluster C	ECM cluster C
GSM1524023	GSE66229	0	83.83	Pathway cluster A	ECM cluster A
GSM1524024	GSE66229	1	89.43	Pathway cluster B	ECM cluster B
GSM1524025	GSE66229	1	81.83	Pathway cluster B	ECM cluster B
GSM1524026	GSE66229	0	83.6	Pathway cluster C	ECM cluster C
GSM1524027	GSE66229	1	59.7	Pathway cluster B	ECM cluster B
GSM1524028	GSE66229	1	47.7	Pathway cluster A	ECM cluster A
GSM1524029	GSE66229	1	31.1	Pathway cluster C	ECM cluster C
GSM1524030	GSE66229	1	31.33	Pathway cluster C	ECM cluster C
GSM1524031	GSE66229	0	82	Pathway cluster B	ECM cluster B
GSM1524032	GSE66229	1	77.2	Pathway cluster B	ECM cluster B
GSM1524033	GSE66229	0	80.83	Pathway cluster B	ECM cluster B
GSM1524034	GSE66229	1	44.07	Pathway cluster B	ECM cluster B
GSM1524035	GSE66229	0	80.3	Pathway cluster C	ECM cluster C
GSM1524036	GSE66229	0	79.93	Pathway cluster B	ECM cluster B
GSM1524037	GSE66229	1	23.43	Pathway cluster C	ECM cluster C
GSM1524038	GSE66229	1	8.63	Pathway cluster B	ECM cluster B
GSM1524039	GSE66229	1	12.07	Pathway cluster C	ECM cluster C
GSM1524040	GSE66229	1	36.17	Pathway cluster A	ECM cluster A
GSM1524041	GSE66229	0	77.33	Pathway cluster B	ECM cluster B
GSM1524042	GSE66229	1	10.83	Pathway cluster C	ECM cluster B
GSM1524043	GSE66229	1	16.83	Pathway cluster B	ECM cluster B
GSM1524044	GSE66229	1	22.87	Pathway cluster C	ECM cluster B
GSM1524045	GSE66229	0	89.13	Pathway cluster B	ECM cluster A
GSM1524046	GSE66229	0	88.03	Pathway cluster C	ECM cluster C
GSM1524047	GSE66229	0	69.87	Pathway cluster B	ECM cluster A
GSM1524048	GSE66229	1	46.8	Pathway cluster B	ECM cluster C
GSM1524049	GSE66229	0	87.8	Pathway cluster C	ECM cluster C
GSM1524050	GSE66229	1	57.13	Pathway cluster B	ECM cluster A
GSM1524051	GSE66229	0	87.27	Pathway cluster B	ECM cluster B
GSM1524052	GSE66229	1	13.17	Pathway cluster C	ECM cluster C
GSM1524053	GSE66229	0	86.93	Pathway cluster B	ECM cluster B
GSM1524054	GSE66229	0	86.57	Pathway cluster A	ECM cluster A
GSM1524055	GSE66229	1	37.93	Pathway cluster C	ECM cluster C
GSM1524056	GSE66229	1	14.17	Pathway cluster B	ECM cluster B
GSM1524057	GSE66229	1	15.93	Pathway cluster C	ECM cluster C
GSM1524058	GSE66229	0	85.47	Pathway cluster C	ECM cluster C
GSM1524059	GSE66229	0	85.2	Pathway cluster C	ECM cluster C
GSM1524060	GSE66229	0	84.83	Pathway cluster B	ECM cluster A
GSM1524061	GSE66229	0	84.6	Pathway cluster A	ECM cluster A
GSM1524062	GSE66229	1	70.2	Pathway cluster C	ECM cluster C
GSM1524068	GSE66229	0	92.87	Pathway cluster A	ECM cluster A
GSM1524069	GSE66229	1	85.6	Pathway cluster A	ECM cluster A
GSM1524070	GSE66229	0	91.63	Pathway cluster B	ECM cluster A
GSM1524071	GSE66229	0	90.77	Pathway cluster B	ECM cluster B
GSM1524072	GSE66229	1	42.93	Pathway cluster B	ECM cluster B
GSM2235556	GSE84437	1	70	Pathway cluster B	ECM cluster A
GSM2235557	GSE84437	1	23	Pathway cluster C	ECM cluster C
GSM2235558	GSE84437	1	24	Pathway cluster B	ECM cluster A
GSM2235559	GSE84437	1	59	Pathway cluster B	ECM cluster A
GSM2235560	GSE84437	1	12	Pathway cluster C	ECM cluster C
GSM2235561	GSE84437	0	85	Pathway cluster B	ECM cluster C
GSM2235562	GSE84437	1	18	Pathway cluster B	ECM cluster A
GSM2235563	GSE84437	1	14	Pathway cluster B	ECM cluster A
GSM2235564	GSE84437	0	84	Pathway cluster A	ECM cluster A
GSM2235565	GSE84437	1	65	Pathway cluster C	ECM cluster C
GSM2235566	GSE84437	1	11	Pathway cluster B	ECM cluster B
GSM2235567	GSE84437	1	43	Pathway cluster C	ECM cluster C
GSM2235568	GSE84437	0	82	Pathway cluster A	ECM cluster A
GSM2235569	GSE84437	0	82	Pathway cluster B	ECM cluster A
GSM2235570	GSE84437	0	81	Pathway cluster C	ECM cluster B
GSM2235571	GSE84437	0	80	Pathway cluster B	ECM cluster A
GSM2235572	GSE84437	0	86	Pathway cluster C	ECM cluster A
GSM2235573	GSE84437	0	82	Pathway cluster B	ECM cluster B
GSM2235574	GSE84437	1	11	Pathway cluster C	ECM cluster B
GSM2235575	GSE84437	0	86	Pathway cluster A	ECM cluster A
GSM2235576	GSE84437	1	4	Pathway cluster A	ECM cluster A
GSM2235577	GSE84437	1	19	Pathway cluster C	ECM cluster C
GSM2235578	GSE84437	1	21	Pathway cluster A	ECM cluster A
GSM2235579	GSE84437	1	17	Pathway cluster C	ECM cluster B
GSM2235580	GSE84437	1	25	Pathway cluster B	ECM cluster B
GSM2235582	GSE84437	1	13	Pathway cluster B	ECM cluster A
GSM2235584	GSE84437	1	57	Pathway cluster B	ECM cluster A
GSM2235585	GSE84437	1	23	Pathway cluster B	ECM cluster A
GSM2235586	GSE84437	0	77	Pathway cluster B	ECM cluster A
GSM2235587	GSE84437	1	64	Pathway cluster B	ECM cluster A
GSM2235588	GSE84437	1	51	Pathway cluster C	ECM cluster C
GSM2235589	GSE84437	0	77	Pathway cluster B	ECM cluster A
GSM2235593	GSE84437	0	77	Pathway cluster A	ECM cluster A
GSM2235595	GSE84437	1	15	Pathway cluster B	ECM cluster B
GSM2235596	GSE84437	0	75	Pathway cluster B	ECM cluster A
GSM2235597	GSE84437	0	84	Pathway cluster A	ECM cluster A
GSM2235598	GSE84437	1	21	Pathway cluster B	ECM cluster B
GSM2235599	GSE84437	0	80	Pathway cluster B	ECM cluster A
GSM2235600	GSE84437	0	74	Pathway cluster B	ECM cluster C
GSM2235601	GSE84437	0	74	Pathway cluster C	ECM cluster C
GSM2235602	GSE84437	0	82	Pathway cluster C	ECM cluster C
GSM2235603	GSE84437	0	80	Pathway cluster B	ECM cluster A
GSM2235604	GSE84437	0	74	Pathway cluster B	ECM cluster A
GSM2235605	GSE84437	1	67	Pathway cluster B	ECM cluster C
GSM2235606	GSE84437	0	73	Pathway cluster C	ECM cluster C
GSM2235607	GSE84437	1	6	Pathway cluster C	ECM cluster B
GSM2235608	GSE84437	0	80	Pathway cluster A	ECM cluster A
GSM2235609	GSE84437	1	8	Pathway cluster B	ECM cluster B
GSM2235610	GSE84437	1	23	Pathway cluster C	ECM cluster C
GSM2235611	GSE84437	1	8	Pathway cluster B	ECM cluster A
GSM2235612	GSE84437	1	29	Pathway cluster C	ECM cluster C
GSM2235613	GSE84437	0	83	Pathway cluster A	ECM cluster A
GSM2235614	GSE84437	0	77	Pathway cluster B	ECM cluster A
GSM2235615	GSE84437	0	77	Pathway cluster B	ECM cluster B
GSM2235616	GSE84437	1	1	Pathway cluster B	ECM cluster A
GSM2235617	GSE84437	0	71	Pathway cluster A	ECM cluster A
GSM2235618	GSE84437	0	71	Pathway cluster B	ECM cluster A
GSM2235619	GSE84437	0	70	Pathway cluster B	ECM cluster A
GSM2235620	GSE84437	0	71	Pathway cluster B	ECM cluster A
GSM2235621	GSE84437	1	33	Pathway cluster B	ECM cluster A
GSM2235622	GSE84437	1	23	Pathway cluster C	ECM cluster C
GSM2235623	GSE84437	1	21	Pathway cluster A	ECM cluster A
GSM2235624	GSE84437	0	77	Pathway cluster A	ECM cluster A
GSM2235625	GSE84437	0	70	Pathway cluster C	ECM cluster B
GSM2235626	GSE84437	0	77	Pathway cluster C	ECM cluster C
GSM2235627	GSE84437	0	70	Pathway cluster B	ECM cluster A
GSM2235628	GSE84437	0	74	Pathway cluster C	ECM cluster C
GSM2235629	GSE84437	1	36	Pathway cluster B	ECM cluster B
GSM2235630	GSE84437	0	70	Pathway cluster C	ECM cluster C
GSM2235631	GSE84437	0	69	Pathway cluster B	ECM cluster B
GSM2235632	GSE84437	0	76	Pathway cluster A	ECM cluster A
GSM2235633	GSE84437	1	17	Pathway cluster C	ECM cluster C
GSM2235634	GSE84437	0	74	Pathway cluster B	ECM cluster B
GSM2235635	GSE84437	0	72	Pathway cluster A	ECM cluster A
GSM2235636	GSE84437	0	69	Pathway cluster C	ECM cluster C
GSM2235637	GSE84437	0	68	Pathway cluster A	ECM cluster A
GSM2235695	GSE84437	0	121	Pathway cluster A	ECM cluster A
GSM2235696	GSE84437	0	108	Pathway cluster A	ECM cluster A
GSM2235697	GSE84437	1	39	Pathway cluster A	ECM cluster A
GSM2235698	GSE84437	1	23	Pathway cluster A	ECM cluster A
GSM2235699	GSE84437	1	23	Pathway cluster B	ECM cluster B
GSM2235700	GSE84437	0	117	Pathway cluster B	ECM cluster B
GSM2235701	GSE84437	0	108	Pathway cluster A	ECM cluster A
GSM2235702	GSE84437	1	18	Pathway cluster C	ECM cluster C
GSM2235703	GSE84437	1	43	Pathway cluster B	ECM cluster B
GSM2235704	GSE84437	0	109	Pathway cluster B	ECM cluster B
GSM2235705	GSE84437	0	114	Pathway cluster B	ECM cluster A
GSM2235706	GSE84437	1	2	Pathway cluster B	ECM cluster B
GSM2235707	GSE84437	0	116	Pathway cluster A	ECM cluster A
GSM2235708	GSE84437	0	109	Pathway cluster A	ECM cluster A
GSM2235709	GSE84437	0	108	Pathway cluster A	ECM cluster A
GSM2235710	GSE84437	1	13	Pathway cluster C	ECM cluster B
GSM2235711	GSE84437	1	19	Pathway cluster A	ECM cluster A
GSM2235712	GSE84437	0	108	Pathway cluster A	ECM cluster A
GSM2235713	GSE84437	1	116	Pathway cluster B	ECM cluster B
GSM2235714	GSE84437	1	46	Pathway cluster A	ECM cluster A
GSM2235715	GSE84437	0	118	Pathway cluster A	ECM cluster A
GSM2235716	GSE84437	1	104	Pathway cluster A	ECM cluster A
GSM2235717	GSE84437	1	3	Pathway cluster C	ECM cluster C
GSM2235718	GSE84437	0	119	Pathway cluster B	ECM cluster B
GSM2235719	GSE84437	1	1	Pathway cluster B	ECM cluster B
GSM2235720	GSE84437	0	119	Pathway cluster B	ECM cluster B
GSM2235721	GSE84437	0	119	Pathway cluster C	ECM cluster B
GSM2235722	GSE84437	1	36	Pathway cluster B	ECM cluster B
GSM2235723	GSE84437	0	118	Pathway cluster A	ECM cluster A
GSM2235724	GSE84437	1	10	Pathway cluster C	ECM cluster B
GSM2235725	GSE84437	0	122	Pathway cluster B	ECM cluster B
GSM2235726	GSE84437	1	1	Pathway cluster B	ECM cluster C
GSM2235727	GSE84437	0	118	Pathway cluster B	ECM cluster A
GSM2235728	GSE84437	1	35	Pathway cluster C	ECM cluster C
GSM2235729	GSE84437	1	5	Pathway cluster B	ECM cluster B
GSM2235730	GSE84437	1	49	Pathway cluster A	ECM cluster A
GSM2235731	GSE84437	0	118	Pathway cluster A	ECM cluster A
GSM2235732	GSE84437	0	118	Pathway cluster B	ECM cluster B
GSM2235733	GSE84437	0	144	Pathway cluster C	ECM cluster B
GSM2235734	GSE84437	0	144	Pathway cluster A	ECM cluster B
GSM2235735	GSE84437	0	145	Pathway cluster A	ECM cluster B
GSM2235736	GSE84437	1	9	Pathway cluster A	ECM cluster A
GSM2235737	GSE84437	1	45	Pathway cluster B	ECM cluster A
GSM2235738	GSE84437	0	153	Pathway cluster A	ECM cluster B
GSM2235739	GSE84437	1	14	Pathway cluster B	ECM cluster A
GSM2235740	GSE84437	1	4	Pathway cluster A	ECM cluster A
GSM2235741	GSE84437	0	127	Pathway cluster B	ECM cluster B
GSM2235742	GSE84437	1	3	Pathway cluster B	ECM cluster B
GSM2235743	GSE84437	1	4	Pathway cluster B	ECM cluster B
GSM2235744	GSE84437	1	49	Pathway cluster B	ECM cluster B
GSM2235745	GSE84437	0	106	Pathway cluster B	ECM cluster B
GSM2235746	GSE84437	0	111	Pathway cluster A	ECM cluster A
GSM2235747	GSE84437	1	12	Pathway cluster B	ECM cluster B
GSM2235748	GSE84437	1	2	Pathway cluster C	ECM cluster C
GSM2235749	GSE84437	1	39	Pathway cluster A	ECM cluster A
GSM2235750	GSE84437	1	7	Pathway cluster B	ECM cluster B
GSM2235751	GSE84437	0	101	Pathway cluster A	ECM cluster A
GSM2235752	GSE84437	0	149	Pathway cluster A	ECM cluster A
GSM2235753	GSE84437	1	31	Pathway cluster B	ECM cluster B
GSM2235754	GSE84437	0	138	Pathway cluster C	ECM cluster C
GSM2235755	GSE84437	1	87	Pathway cluster C	ECM cluster C
GSM2235756	GSE84437	0	140	Pathway cluster C	ECM cluster C
GSM2235757	GSE84437	1	40	Pathway cluster B	ECM cluster B
GSM2235758	GSE84437	1	13	Pathway cluster A	ECM cluster A
GSM2235759	GSE84437	1	12	Pathway cluster C	ECM cluster C
GSM2235760	GSE84437	1	20	Pathway cluster C	ECM cluster C
GSM2235761	GSE84437	0	134	Pathway cluster C	ECM cluster C
GSM2235762	GSE84437	1	39	Pathway cluster B	ECM cluster B
GSM2235763	GSE84437	1	109	Pathway cluster B	ECM cluster A
GSM2235764	GSE84437	1	9	Pathway cluster A	ECM cluster A
GSM2235765	GSE84437	0	138	Pathway cluster C	ECM cluster C
GSM2235766	GSE84437	1	15	Pathway cluster A	ECM cluster A
GSM2235767	GSE84437	1	18	Pathway cluster C	ECM cluster C
GSM2235768	GSE84437	0	144	Pathway cluster C	ECM cluster B
GSM2235769	GSE84437	1	22	Pathway cluster B	ECM cluster B
GSM2235770	GSE84437	1	7	Pathway cluster B	ECM cluster B
GSM2235771	GSE84437	0	143	Pathway cluster C	ECM cluster B
GSM2235772	GSE84437	1	60	Pathway cluster B	ECM cluster B
GSM2235773	GSE84437	1	17	Pathway cluster B	ECM cluster B
GSM2235774	GSE84437	1	12	Pathway cluster B	ECM cluster B
GSM2235775	GSE84437	0	120	Pathway cluster B	ECM cluster B
GSM2235776	GSE84437	1	20	Pathway cluster C	ECM cluster B
GSM2235777	GSE84437	1	115	Pathway cluster B	ECM cluster B
GSM2235778	GSE84437	1	23	Pathway cluster B	ECM cluster B
GSM2235779	GSE84437	1	49	Pathway cluster A	ECM cluster A
GSM2235780	GSE84437	1	0	Pathway cluster B	ECM cluster B
GSM2235781	GSE84437	0	115	Pathway cluster B	ECM cluster B
GSM2235782	GSE84437	1	4	Pathway cluster C	ECM cluster C
GSM2235783	GSE84437	1	75	Pathway cluster C	ECM cluster C
GSM2235784	GSE84437	1	103	Pathway cluster A	ECM cluster A
GSM2235785	GSE84437	0	114	Pathway cluster A	ECM cluster A
GSM2235786	GSE84437	0	108	Pathway cluster C	ECM cluster C
GSM2235787	GSE84437	1	25	Pathway cluster C	ECM cluster C
GSM2235788	GSE84437	0	117	Pathway cluster A	ECM cluster A
GSM2235789	GSE84437	1	37	Pathway cluster B	ECM cluster B
GSM2235790	GSE84437	0	119	Pathway cluster A	ECM cluster A
GSM2235791	GSE84437	1	25	Pathway cluster C	ECM cluster C
GSM2235792	GSE84437	1	92	Pathway cluster B	ECM cluster B
GSM2235793	GSE84437	1	87	Pathway cluster C	ECM cluster C
GSM2235794	GSE84437	0	121	Pathway cluster B	ECM cluster B
GSM2235795	GSE84437	0	121	Pathway cluster C	ECM cluster C
GSM2235796	GSE84437	1	44	Pathway cluster C	ECM cluster C
GSM2235797	GSE84437	0	115	Pathway cluster A	ECM cluster A
GSM2235798	GSE84437	1	25	Pathway cluster A	ECM cluster B
GSM2235799	GSE84437	1	12	Pathway cluster A	ECM cluster A
GSM2235800	GSE84437	0	114	Pathway cluster C	ECM cluster C
GSM2235801	GSE84437	0	113	Pathway cluster B	ECM cluster B
GSM2235802	GSE84437	0	106	Pathway cluster A	ECM cluster A
GSM2235803	GSE84437	0	107	Pathway cluster A	ECM cluster A
GSM2235804	GSE84437	0	114	Pathway cluster C	ECM cluster B
GSM2235805	GSE84437	1	5	Pathway cluster C	ECM cluster C
GSM2235806	GSE84437	1	101	Pathway cluster A	ECM cluster A
GSM2235807	GSE84437	1	33	Pathway cluster B	ECM cluster B
GSM2235808	GSE84437	1	23	Pathway cluster B	ECM cluster B
GSM2235809	GSE84437	0	146	Pathway cluster A	ECM cluster A
GSM2235810	GSE84437	1	7	Pathway cluster B	ECM cluster B
GSM2235811	GSE84437	1	12	Pathway cluster B	ECM cluster B
GSM2235812	GSE84437	1	34	Pathway cluster B	ECM cluster B
GSM2235813	GSE84437	1	26	Pathway cluster A	ECM cluster A
GSM2235814	GSE84437	0	113	Pathway cluster B	ECM cluster B
GSM2235815	GSE84437	0	113	Pathway cluster A	ECM cluster A
GSM2235816	GSE84437	1	4	Pathway cluster B	ECM cluster B
GSM2235817	GSE84437	1	55	Pathway cluster B	ECM cluster B
GSM2235818	GSE84437	1	10	Pathway cluster A	ECM cluster B
GSM2235819	GSE84437	1	21	Pathway cluster B	ECM cluster B
GSM2235820	GSE84437	1	24	Pathway cluster C	ECM cluster C
GSM2235821	GSE84437	0	112	Pathway cluster A	ECM cluster B
GSM2235822	GSE84437	0	112	Pathway cluster B	ECM cluster B
GSM2235823	GSE84437	1	9	Pathway cluster C	ECM cluster C
GSM2235824	GSE84437	1	79	Pathway cluster C	ECM cluster C
GSM2235825	GSE84437	1	23	Pathway cluster C	ECM cluster C
GSM2235826	GSE84437	1	11	Pathway cluster B	ECM cluster B
GSM2235827	GSE84437	1	43	Pathway cluster C	ECM cluster C
GSM2235828	GSE84437	0	107	Pathway cluster B	ECM cluster B
GSM2235829	GSE84437	0	109	Pathway cluster A	ECM cluster A
GSM2235830	GSE84437	0	98	Pathway cluster B	ECM cluster B
GSM2235831	GSE84437	1	39	Pathway cluster B	ECM cluster A
GSM2235837	GSE84437	0	113	Pathway cluster B	ECM cluster C
GSM2235838	GSE84437	1	4	Pathway cluster C	ECM cluster C
GSM2235839	GSE84437	1	101	Pathway cluster B	ECM cluster B
GSM2235840	GSE84437	1	92	Pathway cluster B	ECM cluster A
GSM2235841	GSE84437	1	16	Pathway cluster B	ECM cluster B
GSM2235842	GSE84437	1	14	Pathway cluster B	ECM cluster B
GSM2235843	GSE84437	1	13	Pathway cluster B	ECM cluster B
GSM2235844	GSE84437	0	102	Pathway cluster A	ECM cluster A
GSM2235845	GSE84437	1	31	Pathway cluster B	ECM cluster B
GSM2235846	GSE84437	1	92	Pathway cluster B	ECM cluster A
GSM2235847	GSE84437	0	111	Pathway cluster B	ECM cluster B
GSM2235848	GSE84437	1	40	Pathway cluster C	ECM cluster C
GSM2235849	GSE84437	1	1	Pathway cluster C	ECM cluster B
GSM2235850	GSE84437	0	116	Pathway cluster C	ECM cluster C
GSM2235851	GSE84437	1	93	Pathway cluster A	ECM cluster A
GSM2235852	GSE84437	1	48	Pathway cluster B	ECM cluster B
GSM2235853	GSE84437	0	111	Pathway cluster A	ECM cluster A
GSM2235854	GSE84437	0	111	Pathway cluster B	ECM cluster B
GSM2235855	GSE84437	0	110	Pathway cluster B	ECM cluster B
GSM2235862	GSE84437	1	85	Pathway cluster B	ECM cluster B
GSM2235863	GSE84437	0	133	Pathway cluster C	ECM cluster C
GSM2235864	GSE84437	1	12	Pathway cluster B	ECM cluster B
GSM2235865	GSE84437	1	33	Pathway cluster A	ECM cluster A
GSM2235866	GSE84437	0	129	Pathway cluster B	ECM cluster B
GSM2235867	GSE84437	0	125	Pathway cluster B	ECM cluster B
GSM2235878	GSE84437	0	125	Pathway cluster B	ECM cluster A
GSM2235879	GSE84437	1	6	Pathway cluster C	ECM cluster C
GSM2235880	GSE84437	1	17	Pathway cluster B	ECM cluster B
GSM2235881	GSE84437	0	125	Pathway cluster B	ECM cluster B
GSM2235882	GSE84437	1	13	Pathway cluster B	ECM cluster B
GSM2235883	GSE84437	1	19	Pathway cluster B	ECM cluster C
GSM2235884	GSE84437	0	126	Pathway cluster C	ECM cluster C
GSM2235885	GSE84437	0	124	Pathway cluster B	ECM cluster B
GSM2235886	GSE84437	1	51	Pathway cluster B	ECM cluster B
GSM2235887	GSE84437	1	79	Pathway cluster C	ECM cluster B
GSM2235888	GSE84437	1	68	Pathway cluster B	ECM cluster B
GSM2235889	GSE84437	1	93	Pathway cluster B	ECM cluster A
GSM2235899	GSE84437	1	34	Pathway cluster B	ECM cluster B
GSM2235900	GSE84437	0	127	Pathway cluster B	ECM cluster B
GSM2235901	GSE84437	1	58	Pathway cluster B	ECM cluster B
GSM2235902	GSE84437	1	34	Pathway cluster C	ECM cluster C
GSM2235903	GSE84437	0	131	Pathway cluster B	ECM cluster B
GSM2235904	GSE84437	1	21	Pathway cluster C	ECM cluster C
GSM2235905	GSE84437	1	2	Pathway cluster C	ECM cluster C
GSM2235906	GSE84437	1	120	Pathway cluster B	ECM cluster B
GSM2235907	GSE84437	0	123	Pathway cluster B	ECM cluster B
GSM2235908	GSE84437	0	123	Pathway cluster B	ECM cluster C
GSM2235909	GSE84437	1	18	Pathway cluster B	ECM cluster B
GSM2235910	GSE84437	0	139	Pathway cluster B	ECM cluster B
GSM2235921	GSE84437	0	139	Pathway cluster A	ECM cluster A
GSM2235922	GSE84437	0	138	Pathway cluster A	ECM cluster B
GSM2235923	GSE84437	1	14	Pathway cluster B	ECM cluster B
GSM2235924	GSE84437	0	135	Pathway cluster B	ECM cluster B
GSM2235925	GSE84437	0	134	Pathway cluster B	ECM cluster B
GSM2235926	GSE84437	0	140	Pathway cluster B	ECM cluster B
GSM2235927	GSE84437	1	0	Pathway cluster A	ECM cluster A
GSM2235928	GSE84437	0	132	Pathway cluster B	ECM cluster B
GSM2235929	GSE84437	1	60	Pathway cluster C	ECM cluster C
GSM2235930	GSE84437	1	74	Pathway cluster B	ECM cluster B
GSM2235931	GSE84437	0	132	Pathway cluster A	ECM cluster A
GSM2235932	GSE84437	0	59	Pathway cluster A	ECM cluster A
GSM2235933	GSE84437	0	41	Pathway cluster C	ECM cluster C
GSM2235934	GSE84437	0	47	Pathway cluster B	ECM cluster B
GSM2235935	GSE84437	1	19	Pathway cluster B	ECM cluster B
GSM2235936	GSE84437	0	42	Pathway cluster A	ECM cluster A
GSM2235937	GSE84437	0	37	Pathway cluster A	ECM cluster A
GSM2235938	GSE84437	0	92	Pathway cluster A	ECM cluster A
GSM2235939	GSE84437	0	45	Pathway cluster B	ECM cluster C
GSM2235940	GSE84437	1	33	Pathway cluster B	ECM cluster B
GSM2235941	GSE84437	0	41	Pathway cluster A	ECM cluster B
GSM2235942	GSE84437	0	42	Pathway cluster A	ECM cluster A
GSM2235943	GSE84437	0	127	Pathway cluster B	ECM cluster B
GSM2235944	GSE84437	0	126	Pathway cluster C	ECM cluster C
GSM2235945	GSE84437	1	37	Pathway cluster B	ECM cluster B
GSM2235946	GSE84437	0	131	Pathway cluster A	ECM cluster A
GSM2235947	GSE84437	0	129	Pathway cluster A	ECM cluster A
GSM2235948	GSE84437	0	132	Pathway cluster C	ECM cluster C
GSM2235949	GSE84437	0	132	Pathway cluster B	ECM cluster B
GSM2235950	GSE84437	0	128	Pathway cluster C	ECM cluster C
GSM2235951	GSE84437	1	5	Pathway cluster C	ECM cluster C
GSM2235952	GSE84437	1	1	Pathway cluster B	ECM cluster A
GSM2235953	GSE84437	1	10	Pathway cluster B	ECM cluster B
GSM2235954	GSE84437	0	149	Pathway cluster B	ECM cluster B
GSM2235955	GSE84437	0	149	Pathway cluster C	ECM cluster B
GSM2235956	GSE84437	1	135	Pathway cluster B	ECM cluster B
GSM2235957	GSE84437	0	148	Pathway cluster B	ECM cluster B
GSM2235958	GSE84437	0	152	Pathway cluster C	ECM cluster C
GSM2235959	GSE84437	0	144	Pathway cluster A	ECM cluster A
GSM2235960	GSE84437	0	142	Pathway cluster A	ECM cluster A
GSM2235961	GSE84437	0	141	Pathway cluster C	ECM cluster C
GSM2235962	GSE84437	1	27	Pathway cluster B	ECM cluster B
GSM2235963	GSE84437	1	27	Pathway cluster A	ECM cluster A
GSM2235964	GSE84437	1	22	Pathway cluster B	ECM cluster B
GSM2235965	GSE84437	1	63	Pathway cluster A	ECM cluster A
GSM2235966	GSE84437	0	33	Pathway cluster B	ECM cluster A
GSM2235967	GSE84437	1	10	Pathway cluster A	ECM cluster A
GSM2235968	GSE84437	0	59	Pathway cluster B	ECM cluster B
GSM2235969	GSE84437	0	64	Pathway cluster A	ECM cluster A
GSM2235970	GSE84437	1	18	Pathway cluster C	ECM cluster C
GSM2235971	GSE84437	0	63	Pathway cluster B	ECM cluster C
GSM2235972	GSE84437	0	57	Pathway cluster A	ECM cluster A
GSM2235973	GSE84437	0	62	Pathway cluster A	ECM cluster A
GSM2235974	GSE84437	1	12	Pathway cluster A	ECM cluster A
GSM2235975	GSE84437	0	61	Pathway cluster A	ECM cluster A
GSM2235976	GSE84437	0	55	Pathway cluster A	ECM cluster A
GSM2235977	GSE84437	1	7	Pathway cluster C	ECM cluster B
GSM2235978	GSE84437	0	34	Pathway cluster B	ECM cluster B
GSM2235979	GSE84437	0	42	Pathway cluster B	ECM cluster B
GSM2235980	GSE84437	1	6	Pathway cluster B	ECM cluster B
GSM2235981	GSE84437	0	36	Pathway cluster B	ECM cluster A
GSM2235982	GSE84437	0	37	Pathway cluster B	ECM cluster B
GSM2235983	GSE84437	0	38	Pathway cluster B	ECM cluster B
GSM2235984	GSE84437	1	8	Pathway cluster B	ECM cluster A
GSM2235985	GSE84437	0	35	Pathway cluster B	ECM cluster B
GSM2235986	GSE84437	0	35	Pathway cluster A	ECM cluster A
GSM2235987	GSE84437	0	35	Pathway cluster B	ECM cluster B
GSM2235988	GSE84437	0	70	Pathway cluster A	ECM cluster A
GSM2235991	GSE84437	1	32	Pathway cluster B	ECM cluster B
GSM2235992	GSE84437	0	128	Pathway cluster B	ECM cluster B
GSM2235993	GSE84437	0	126	Pathway cluster B	ECM cluster B
GSM2235994	GSE84437	0	123	Pathway cluster C	ECM cluster C
GSM2235995	GSE84437	1	10	Pathway cluster A	ECM cluster A
GSM2235996	GSE84437	1	6	Pathway cluster C	ECM cluster B
GSM2235997	GSE84437	0	128	Pathway cluster B	ECM cluster B
GSM2235998	GSE84437	0	122	Pathway cluster B	ECM cluster B
GSM2235999	GSE84437	1	95	Pathway cluster B	ECM cluster B
GSM2236000	GSE84437	0	122	Pathway cluster B	ECM cluster B
GSM2236001	GSE84437	0	124	Pathway cluster B	ECM cluster C
GSM2236002	GSE84437	0	129	Pathway cluster A	ECM cluster A
GSM2236003	GSE84437	0	126	Pathway cluster C	ECM cluster C
GSM2236004	GSE84437	1	46	Pathway cluster B	ECM cluster A
GSM2236005	GSE84437	1	9	Pathway cluster B	ECM cluster B
GSM2236006	GSE84437	1	24	Pathway cluster B	ECM cluster A
GSM2236007	GSE84437	1	21	Pathway cluster B	ECM cluster B
GSM2236008	GSE84437	1	30	Pathway cluster C	ECM cluster C
GSM2236009	GSE84437	1	27	Pathway cluster B	ECM cluster B
GSM2236010	GSE84437	1	38	Pathway cluster A	ECM cluster A
GSM2236011	GSE84437	1	26	Pathway cluster B	ECM cluster B
GSM2236012	GSE84437	1	3	Pathway cluster B	ECM cluster B
GSM2236013	GSE84437	1	53	Pathway cluster B	ECM cluster B
GSM2236014	GSE84437	1	105	Pathway cluster A	ECM cluster A
GSM2236015	GSE84437	0	110	Pathway cluster C	ECM cluster C
GSM2236016	GSE84437	1	20	Pathway cluster A	ECM cluster A
GSM2236017	GSE84437	1	17	Pathway cluster B	ECM cluster B
GSM2236018	GSE84437	0	116	Pathway cluster B	ECM cluster B
GSM2236019	GSE84437	1	92	Pathway cluster B	ECM cluster B
GSM2236020	GSE84437	0	109	Pathway cluster A	ECM cluster A
GSM2236021	GSE84437	1	51	Pathway cluster C	ECM cluster C
GSM2236022	GSE84437	0	104	Pathway cluster A	ECM cluster A
GSM2236023	GSE84437	0	108	Pathway cluster A	ECM cluster A
GSM2236024	GSE84437	0	103	Pathway cluster A	ECM cluster A
GSM2236025	GSE84437	1	39	Pathway cluster C	ECM cluster C
GSM2236026	GSE84437	1	64	Pathway cluster C	ECM cluster C
GSM2236027	GSE84437	0	124	Pathway cluster C	ECM cluster B
GSM2236028	GSE84437	1	95	Pathway cluster A	ECM cluster A
GSM2236029	GSE84437	0	138	Pathway cluster A	ECM cluster A
GSM2236030	GSE84437	0	138	Pathway cluster B	ECM cluster B
GSM2236031	GSE84437	0	134	Pathway cluster C	ECM cluster C
GSM2236032	GSE84437	0	134	Pathway cluster A	ECM cluster A
GSM2236033	GSE84437	0	120	Pathway cluster B	ECM cluster A
GSM2236034	GSE84437	0	122	Pathway cluster B	ECM cluster B
GSM2236036	GSE84437	0	41	Pathway cluster A	ECM cluster A
GSM2236037	GSE84437	0	41	Pathway cluster C	ECM cluster B
GSM2236038	GSE84437	0	40	Pathway cluster B	ECM cluster B
GSM2236039	GSE84437	0	42	Pathway cluster B	ECM cluster B
GSM2236040	GSE84437	0	37	Pathway cluster A	ECM cluster A
GSM2236041	GSE84437	0	41	Pathway cluster C	ECM cluster B
GSM2236042	GSE84437	0	37	Pathway cluster A	ECM cluster A
GSM2236043	GSE84437	0	40	Pathway cluster B	ECM cluster B
GSM2236044	GSE84437	0	141	Pathway cluster B	ECM cluster A
GSM2236045	GSE84437	0	161	Pathway cluster B	ECM cluster A
GSM2236046	GSE84437	1	35	Pathway cluster A	ECM cluster A
GSM2236047	GSE84437	1	49	Pathway cluster B	ECM cluster B
GSM2236048	GSE84437	0	102	Pathway cluster A	ECM cluster A
GSM2236049	GSE84437	1	33	Pathway cluster A	ECM cluster B
GSM2236050	GSE84437	0	101	Pathway cluster A	ECM cluster A
GSM2236051	GSE84437	1	38	Pathway cluster C	ECM cluster C
GSM2236052	GSE84437	0	116	Pathway cluster A	ECM cluster A
GSM2236053	GSE84437	1	22	Pathway cluster C	ECM cluster C
GSM2236054	GSE84437	1	79	Pathway cluster C	ECM cluster C
GSM2236055	GSE84437	0	133	Pathway cluster B	ECM cluster B
GSM2236056	GSE84437	0	128	Pathway cluster A	ECM cluster A
GSM2236057	GSE84437	1	37	Pathway cluster B	ECM cluster C
GSM2236058	GSE84437	0	136	Pathway cluster B	ECM cluster B
GSM2236059	GSE84437	0	137	Pathway cluster C	ECM cluster C
GSM2236060	GSE84437	1	37	Pathway cluster C	ECM cluster C
GSM2236061	GSE84437	0	129	Pathway cluster B	ECM cluster C
GSM2236062	GSE84437	0	129	Pathway cluster B	ECM cluster B
GSM2236063	GSE84437	0	131	Pathway cluster B	ECM cluster B
GSM2236064	GSE84437	1	77	Pathway cluster B	ECM cluster B
GSM2236065	GSE84437	0	119	Pathway cluster B	ECM cluster B
GSM2236066	GSE84437	0	127	Pathway cluster C	ECM cluster C
GSM2236067	GSE84437	1	17	Pathway cluster B	ECM cluster B
GSM2236068	GSE84437	1	42	Pathway cluster C	ECM cluster C
GSM2236069	GSE84437	0	115	Pathway cluster A	ECM cluster A
GSM2236070	GSE84437	0	124	Pathway cluster A	ECM cluster A
GSM2236071	GSE84437	0	114	Pathway cluster A	ECM cluster A
GSM2236072	GSE84437	1	33	Pathway cluster B	ECM cluster B
GSM2236073	GSE84437	1	22	Pathway cluster B	ECM cluster A
GSM2236074	GSE84437	0	143	Pathway cluster A	ECM cluster A
GSM2236075	GSE84437	1	39	Pathway cluster C	ECM cluster C
GSM2236076	GSE84437	0	35	Pathway cluster A	ECM cluster A
GSM2236077	GSE84437	0	38	Pathway cluster A	ECM cluster A
GSM2236078	GSE84437	0	142	Pathway cluster A	ECM cluster A
GSM2236079	GSE84437	0	141	Pathway cluster A	ECM cluster A
GSM2236080	GSE84437	1	14	Pathway cluster B	ECM cluster B
GSM2236082	GSE84437	0	131	Pathway cluster A	ECM cluster A
GSM2236083	GSE84437	1	7	Pathway cluster A	ECM cluster A
GSM2236084	GSE84437	0	128	Pathway cluster A	ECM cluster B
GSM2236085	GSE84437	0	152	Pathway cluster A	ECM cluster A
GSM2236086	GSE84437	0	149	Pathway cluster A	ECM cluster B
GSM2236087	GSE84437	0	155	Pathway cluster B	ECM cluster B
GSM2236088	GSE84437	1	34	Pathway cluster B	ECM cluster B
GSM2236089	GSE84437	0	144	Pathway cluster A	ECM cluster A
GSM2236090	GSE84437	1	31	Pathway cluster B	ECM cluster B
GSM2236091	GSE84437	1	123	Pathway cluster B	ECM cluster B
GSM2236092	GSE84437	0	149	Pathway cluster B	ECM cluster A
GSM2236093	GSE84437	0	151	Pathway cluster B	ECM cluster A
GSM2236094	GSE84437	1	37	Pathway cluster B	ECM cluster A
GSM2236095	GSE84437	0	150	Pathway cluster B	ECM cluster B

## Sheet: S6
Supplementary Table-S6: Clinical infromation, Pathway clusters, ECM clusters and ECM score of GC patients in the ACRG cohort
Sample_ID	os	os.m	rfs	rfs.m	sex	age	Stage	Lauren Subtype	ACRG Subtype I	ACRG Subtype II	Pathway Cluster	ECM cluster	ECM level	ECMscore
GSM1523727	0	88.73	0	3.97	M	67	II	intestinal	MSI	EP	Pathway cluster A	ECM cluster A	ECM low	-1.42548
GSM1523728	0	88.23	0	4.03	F	68	II	intestinal	MSI	EP	Pathway cluster B	ECM cluster B	ECM low	-0.0320063
GSM1523729	0	88.23	0	74.97	F	42	II	diffuse	TP53positive	EP	Pathway cluster A	ECM cluster A	ECM low	-0.0906251
GSM1523744	0	105.7	0	89.77	M	69	II	diffuse	MSI	EP	Pathway cluster A	ECM cluster A	ECM low	-0.0329238
GSM1523745	0	105.53	0	84.6	M	68	III	diffuse	TP53neg	EP	Pathway cluster B	ECM cluster B	ECM low	0.327564
GSM1523746	1	25.5	1	5.77	M	56	II	mixed	TP53neg	EP	Pathway cluster A	ECM cluster A	ECM low	-0.25954
GSM1523747	1	8.7	1	6.37	M	60	III	mixed	TP53positive	EP	Pathway cluster A	ECM cluster A	ECM low	-0.548711
GSM1523748	0	104.93	0	81.37	F	68	III	diffuse	TP53positive	EP	Pathway cluster A	ECM cluster A	ECM low	-0.00636928
GSM1523765	1	14.2	1	9.6	F	52	III	diffuse	TP53neg	EP	Pathway cluster A	ECM cluster A	ECM low	-0.621042
GSM1523768	1	24.23	1	9.4	M	52	III	intestinal	TP53neg	MP	Pathway cluster C	ECM cluster B	ECM high	1.06299
GSM1523769	1	13.73	1	9.8	F	71	IV	diffuse	TP53neg	MP	Pathway cluster B	ECM cluster B	ECM low	0.678191
GSM1523770	1	22.07	0	12.23	M	63	II	intestinal	MSI	EP	Pathway cluster A	ECM cluster A	ECM low	-0.880735
GSM1523771	1	12.67	1	8.93	F	62	IV	diffuse	EMT	MP	Pathway cluster C	ECM cluster C	ECM high	2.08815
GSM1523772	1	10.03	1	5.8	F	58	IV	diffuse	EMT	MP	Pathway cluster C	ECM cluster C	ECM high	1.70992
GSM1523773	1	4.33	1	2.8	F	75	IV	diffuse	EMT	MP	Pathway cluster C	ECM cluster C	ECM high	2.04161
GSM1523774	0	97.7	0	67.07	M	56	III	intestinal	EMT	MP	Pathway cluster C	ECM cluster C	ECM high	0.894162
GSM1523775	0	97.6	0	95.23	F	77	II	diffuse	MSI	EP	Pathway cluster A	ECM cluster A	ECM low	-0.662986
GSM1523776	0	97.47	0	97.2	M	48	II	diffuse	MSI	EP	Pathway cluster A	ECM cluster A	ECM low	-0.70171
GSM1523777	0	92.93	0	62.2	M	60	IV	intestinal	TP53neg	EP	Pathway cluster A	ECM cluster A	ECM low	-0.329902
GSM1523778	0	92.63	0	11.7	F	56	III	diffuse	TP53neg	MP	Pathway cluster B	ECM cluster B	ECM high	1.12302
GSM1523779	0	92.6	0	74.2	F	77	III	diffuse	MSI	EP	Pathway cluster A	ECM cluster A	ECM low	-1.20557
GSM1523780	1	16.4	1	2.63	F	84	IV	intestinal	MSI	MP	Pathway cluster B	ECM cluster B	ECM low	0.619536
GSM1523781	1	2.93	0	2.23	F	37	IV	intestinal	TP53neg	EP	Pathway cluster A	ECM cluster A	ECM low	-0.206735
GSM1523782	1	4.4	1	0.4	M	63	IV	intestinal	TP53positive	EP	Pathway cluster B	ECM cluster B	ECM low	0.242176
GSM1523783	0	91.93	0	89.1	F	55	III	diffuse	TP53positive	EP	Pathway cluster B	ECM cluster A	ECM low	-0.532298
GSM1523784	0	91.3	0	84.3	F	44	III	diffuse	TP53neg	EP	Pathway cluster B	ECM cluster B	ECM low	-0.0251711
GSM1523785	1	11.77	0	8.9	F	60	II	intestinal	MSI	EP	Pathway cluster B	ECM cluster B	ECM low	0.421556
GSM1523786	1	28.47	0	23.53	F	44	IV	diffuse	TP53positive	EP	Pathway cluster B	ECM cluster B	ECM low	0.250485
GSM1523787	0	89.63	0	84.43	F	57	IV	intestinal	TP53positive	EP	Pathway cluster A	ECM cluster A	ECM low	-1.7685
GSM1523788	1	8.27	1	7.67	F	42	IV	diffuse	EMT	MP	Pathway cluster C	ECM cluster C	ECM high	1.78399
GSM1523789	1	11.8	1	8.43	M	69	IV	diffuse	TP53neg	MP	Pathway cluster B	ECM cluster B	ECM high	0.758548
GSM1523790	0	80.93	1	57.27	M	62	II	intestinal	MSI	MP	Pathway cluster B	ECM cluster B	ECM low	0.382519
GSM1523791	0	81.13	0	58.7	M	60	I	intestinal	MSI	EP	Pathway cluster B	ECM cluster B	ECM low	0.0111838
GSM1523792	0	80.8	0	59.83	M	55	I	intestinal	TP53neg	EP	Pathway cluster A	ECM cluster A	ECM low	-1.14763
GSM1523793	0	80.73	0	12.57	F	82	II	diffuse	TP53positive	EP	Pathway cluster A	ECM cluster A	ECM low	-0.954165
GSM1523794	1	27	1	0.63	M	67	IV	diffuse	MSI	EP	Pathway cluster B	ECM cluster B	ECM high	0.753843
GSM1523795	0	80.07	0	49.07	M	70	I	intestinal	TP53positive	EP	Pathway cluster B	ECM cluster B	ECM low	0.413758
GSM1523796	1	57.63	1	49.87	M	53	III	intestinal	EMT	MP	Pathway cluster C	ECM cluster C	ECM high	2.11084
GSM1523797	1	28.27	1	24.5	M	63	III	intestinal	MSI	EP	Pathway cluster A	ECM cluster A	ECM low	-1.28384
GSM1523798	1	61.83	0	28.07	M	84	II	diffuse	EMT	MP	Pathway cluster B	ECM cluster B	ECM low	-0.0517371
GSM1523799	0	77.5	0	3.1	M	81	II	intestinal	TP53positive	EP	Pathway cluster B	ECM cluster A	ECM low	-0.486068
GSM1523800	0	76.93	0	48.67	M	73	III	intestinal	MSI	EP	Pathway cluster A	ECM cluster A	ECM low	-1.85415
GSM1523801	0	76.93	0	60.63	M	74	II	mixed	MSI	EP	Pathway cluster A	ECM cluster A	ECM low	-1.24407
GSM1523802	0	76.77	0	1.2	F	70	II	intestinal	TP53neg	EP	Pathway cluster A	ECM cluster A	ECM low	-0.718713
GSM1523803	1	7.07	0	0.63	F	72	IV	mixed	TP53positive	EP	Pathway cluster A	ECM cluster A	ECM low	-0.708475
GSM1523804	0	76.7	0	60.07	F	37	III	diffuse	TP53positive	EP	Pathway cluster B	ECM cluster B	ECM low	0.516977
GSM1523805	1	4.47	0	2.97	F	72	III	mixed	MSI	MP	Pathway cluster B	ECM cluster B	ECM high	0.846313
GSM1523806	1	12.7	1	0.53	M	68	III	intestinal	TP53neg	EP	Pathway cluster A	ECM cluster A	ECM low	-0.529275
GSM1523807	0	73.73	0	71.67	F	70	II	intestinal	TP53neg	EP	Pathway cluster B	ECM cluster B	ECM low	0.279156
GSM1523808	0	73.5	0	72.5	M	56	III	diffuse	MSI	MP	Pathway cluster B	ECM cluster B	ECM low	0.684557
GSM1523809	0	73.43	0	11.53	M	77	II	intestinal	TP53positive	EP	Pathway cluster A	ECM cluster A	ECM low	-0.16399
GSM1523810	0	73.07	0	0.73	M	66	I	intestinal	MSI	EP	Pathway cluster B	ECM cluster B	ECM low	0.0455936
GSM1523811	0	72.87	0	4.8	F	80	I	intestinal	MSI	EP	Pathway cluster A	ECM cluster A	ECM low	-0.424911
GSM1523812	0	72.83	0	59	M	62	III	diffuse	TP53positive	MP	Pathway cluster B	ECM cluster B	ECM low	0.599216
GSM1523813	0	72.83	0	59.37	M	70	III	diffuse	MSI	MP	Pathway cluster B	ECM cluster B	ECM high	0.932652
GSM1523814	0	72.73	0	59.47	M	68	II	intestinal	TP53positive	EP	Pathway cluster A	ECM cluster A	ECM low	-0.714261
GSM1523815	1	25.17	1	18.77	M	64	III	mixed	TP53neg	MP	Pathway cluster A	ECM cluster B	ECM low	-0.314842
GSM1523816	0	72.07	0	36.53	M	66	II	intestinal	TP53neg	EP	Pathway cluster A	ECM cluster A	ECM low	-0.984535
GSM1523817	1	6.23	1	5.83	M	73	IV	diffuse	TP53neg	EP	Pathway cluster B	ECM cluster A	ECM low	-0.160427
GSM1523818	1	9.83	1	7.87	F	66	IV	diffuse	TP53positive	EP	Pathway cluster A	ECM cluster A	ECM low	-1.36791
GSM1523819	1	10.1	0	8.1	F	77	IV	intestinal	TP53positive	EP	Pathway cluster B	ECM cluster A	ECM low	-0.409433
GSM1523820	1	23.7	0	0.77	M	64	III	intestinal	TP53positive	EP	Pathway cluster A	ECM cluster A	ECM low	-1.262
GSM1523821	0	71.1	0	63.83	M	64	IV	intestinal	MSI	EP	Pathway cluster A	ECM cluster A	ECM low	-1.20078
GSM1523822	0	70.97	0	59.7	M	66	I	intestinal	MSI	MP	Pathway cluster B	ECM cluster B	ECM high	0.963818
GSM1523823	0	70.9	0	59.2	F	64	III	intestinal	MSI	EP	Pathway cluster A	ECM cluster B	ECM low	-0.477823
GSM1523824	0	70.67	0	70.27	M	64	II	intestinal	TP53neg	EP	Pathway cluster A	ECM cluster A	ECM low	-0.802805
GSM1523825	1	4	1	2.83	M	69	III	intestinal	MSI	EP	Pathway cluster B	ECM cluster B	ECM low	-0.191259
GSM1523826	1	2.7	0	1.83	M	74	III	intestinal	TP53neg	EP	Pathway cluster B	ECM cluster B	ECM low	0.187152
GSM1523827	0	70.03	0	69.53	F	36	III	diffuse	TP53neg	EP	Pathway cluster B	ECM cluster B	ECM low	0.0179666
GSM1523828	1	5.87	1	1.37	M	72	IV	intestinal	MSI	MP	Pathway cluster C	ECM cluster B	ECM high	1.12005
GSM1523829	0	69.83	0	47.43	M	68	II	intestinal	TP53neg	EP	Pathway cluster A	ECM cluster A	ECM low	-0.567612
GSM1523830	1	53.43	1	32.43	M	59	II	intestinal	MSI	EP	Pathway cluster A	ECM cluster A	ECM low	-1.30419
GSM1523831	1	30.9	1	0.1	M	68	IV	diffuse	TP53positive	EP	Pathway cluster B	ECM cluster A	ECM low	-0.270888
GSM1523832	1	17.67	1	6.7	M	62	III	intestinal	TP53positive	EP	Pathway cluster B	ECM cluster B	ECM low	0.548824
GSM1523833	1	8.87	1	8.03	M	65	IV	diffuse	MSI	EP	Pathway cluster A	ECM cluster A	ECM low	-1.01297
GSM1523834	1	44.57	1	18.2	F	66	III	diffuse	TP53positive	MP	Pathway cluster B	ECM cluster B	ECM high	0.761328
GSM1523835	0	69.3	0	59.03	M	54	II	intestinal	EMT	MP	Pathway cluster C	ECM cluster B	ECM high	1.46965
GSM1523836	0	69.23	0	59.97	M	56	III	intestinal	TP53positive	EP	Pathway cluster B	ECM cluster B	ECM low	0.11911
GSM1523837	1	26.83	0	3	M	70	I	intestinal	TP53neg	EP	Pathway cluster A	ECM cluster A	ECM low	-0.987075
GSM1523838	1	10.33	0	9.7	M	65	III	intestinal	MSI	EP	Pathway cluster B	ECM cluster B	ECM low	-0.100934
GSM1523839	0	69.13	0	68.2	M	57	III	diffuse	TP53neg	MP	Pathway cluster B	ECM cluster B	ECM low	0.669779
GSM1523840	1	22.83	1	5.67	M	78	II	diffuse	TP53positive	EP	Pathway cluster A	ECM cluster A	ECM low	-0.853575
GSM1523841	1	42.07	1	17.27	M	65	II	mixed	TP53positive	EP	Pathway cluster A	ECM cluster B	ECM low	-0.44228
GSM1523842	1	48.73	0	46.2	M	70	II	diffuse	TP53neg	EP	Pathway cluster A	ECM cluster A	ECM low	-0.282915
GSM1523843	1	25.87	1	10.83	F	65	IV	diffuse	TP53neg	EP	Pathway cluster B	ECM cluster B	ECM low	0.260291
GSM1523844	0	68.9	1	34.67	M	54	III	intestinal	EMT	MP	Pathway cluster C	ECM cluster B	ECM high	1.81569
GSM1523845	1	9.67	0	6.1	F	77	IV	diffuse	TP53positive	MP	Pathway cluster B	ECM cluster B	ECM low	0.616033
GSM1523846	0	68.37	0	43.8	M	63	III	diffuse	EMT	MP	Pathway cluster B	ECM cluster B	ECM low	0.58853
GSM1523847	0	68.13	0	58.8	F	31	II	intestinal	MSI	EP	Pathway cluster A	ECM cluster A	ECM low	-0.777911
GSM1523848	0	68.13	0	49.03	M	68	III	diffuse	EMT	MP	Pathway cluster B	ECM cluster B	ECM high	0.714032
GSM1523849	1	28.03	1	0.53	M	65	III	intestinal	EMT	MP	Pathway cluster C	ECM cluster C	ECM high	1.84426
GSM1523850	1	36.4	1	10.03	M	38	IV	diffuse	EMT	MP	Pathway cluster C	ECM cluster C	ECM high	1.33664
GSM1523851	0	67.23	0	9.17	F	77	I	intestinal	MSI	EP	Pathway cluster A	ECM cluster A	ECM low	-0.707334
GSM1523852	1	31	0	27.8	M	55	III	intestinal	TP53neg	EP	Pathway cluster A	ECM cluster A	ECM low	-0.607535
GSM1523853	0	66.73	0	1.83	M	68	I	intestinal	TP53neg	EP	Pathway cluster A	ECM cluster A	ECM low	-0.350832
GSM1523854	0	66.73	0	58.87	M	69	II	diffuse	TP53neg	EP	Pathway cluster B	ECM cluster B	ECM low	0.15743
GSM1523855	1	21.93	1	12.13	M	77	III	intestinal	TP53neg	EP	Pathway cluster A	ECM cluster A	ECM low	-1.22348
GSM1523856	0	66.2	0	65.47	F	51	II	diffuse	MSI	MP	Pathway cluster B	ECM cluster B	ECM low	0.394395
GSM1523857	1	14.43	1	5.9	F	75	III	intestinal	TP53neg	MP	Pathway cluster C	ECM cluster C	ECM high	1.35813
GSM1523858	1	17.1	1	5.93	F	42	I	diffuse	EMT	MP	Pathway cluster C	ECM cluster C	ECM high	2.47523
GSM1523859	0	53.13	0	50.03	M	67	II	intestinal	TP53positive	EP	Pathway cluster B	ECM cluster A	ECM low	-0.37789
GSM1523860	1	42.2	0	0.73	M	66	I	mixed	MSI	EP	Pathway cluster A	ECM cluster B	ECM low	-0.293195
GSM1523861	0	64.8	0	59.37	M	64	I	intestinal	TP53positive	EP	Pathway cluster B	ECM cluster A	ECM low	-0.16218
GSM1523862	1	21	1	11.33	M	41	IV	diffuse	EMT	MP	Pathway cluster C	ECM cluster C	ECM high	1.4172
GSM1523863	0	64.57	0	59.83	F	64	I	mixed	MSI	EP	Pathway cluster A	ECM cluster A	ECM low	-1.12054
GSM1523864	0	63.97	0	60.2	M	52	I	intestinal	MSI	EP	Pathway cluster A	ECM cluster A	ECM low	-0.909434
GSM1523865	0	63.7	1	24.8	M	70	II	intestinal	TP53neg	EP	Pathway cluster A	ECM cluster B	ECM low	0.186606
GSM1523866	1	4.37	0	3.9	F	86	IV	intestinal	EMT	MP	Pathway cluster C	ECM cluster C	ECM high	1.56316
GSM1523867	1	33.27	1	9.7	M	54	III	intestinal	MSI	EP	Pathway cluster A	ECM cluster A	ECM low	-0.712716
GSM1523868	0	63.27	1	3.3	M	62	III	mixed	MSI	EP	Pathway cluster B	ECM cluster B	ECM low	-0.279765
GSM1523869	0	62.53	0	14.1	F	67	II	diffuse	TP53positive	EP	Pathway cluster B	ECM cluster A	ECM low	-0.507472
GSM1523870	0	62.47	0	59.17	M	75	II	intestinal	MSI	EP	Pathway cluster A	ECM cluster A	ECM low	-1.09587
GSM1523871	0	62.37	0	21.77	F	70	II	intestinal	MSI	EP	Pathway cluster A	ECM cluster A	ECM low	-0.64346
GSM1523872	1	15.03	1	13.6	F	61	IV	diffuse	TP53neg	MP	Pathway cluster B	ECM cluster B	ECM high	0.812802
GSM1523873	1	24.03	1	0.6	M	57	IV	diffuse	TP53positive	EP	Pathway cluster B	ECM cluster A	ECM low	-0.347289
GSM1523874	0	62.1	0	59.83	F	72	I	intestinal	TP53neg	EP	Pathway cluster B	ECM cluster B	ECM low	0.309943
GSM1523875	1	8.47	1	6.23	M	79	II	intestinal	TP53positive	EP	Pathway cluster A	ECM cluster A	ECM low	-0.713036
GSM1523876	0	61.9	0	58.7	M	76	I	intestinal	MSI	EP	Pathway cluster A	ECM cluster A	ECM low	-1.0137
GSM1523877	1	13.1	1	4.13	M	65	III	intestinal	TP53neg	EP	Pathway cluster A	ECM cluster A	ECM low	-1.45471
GSM1523878	0	61.87	0	59.7	M	56	II	intestinal	TP53positive	EP	Pathway cluster A	ECM cluster A	ECM low	-0.676661
GSM1523879	0	61.17	0	0.67	M	63	IV	intestinal	TP53neg	EP	Pathway cluster A	ECM cluster A	ECM low	-0.933068
GSM1523880	0	60.97	0	54.97	F	54	I	diffuse	MSI	EP	Pathway cluster A	ECM cluster A	ECM low	-1.27242
GSM1523881	1	14.9	1	13.73	M	74	III	intestinal	TP53positive	EP	Pathway cluster A	ECM cluster A	ECM low	-0.621887
GSM1523882	0	60.7	0	59.7	M	36	III	diffuse	TP53positive	EP	Pathway cluster A	ECM cluster A	ECM low	-1.80484
GSM1523883	1	39.53	1	30.03	M	77	II	diffuse	TP53positive	EP	Pathway cluster A	ECM cluster A	ECM low	-1.27518
GSM1523884	0	60.43	0	3.07	M	50	III	diffuse	TP53positive	MP	Pathway cluster B	ECM cluster B	ECM low	0.639723
GSM1523885	0	60.23	0	59.97	F	53	I	diffuse	MSI	EP	Pathway cluster A	ECM cluster A	ECM low	-0.776468
GSM1523886	1	5.6	1	3.97	M	49	IV	diffuse	EMT	MP	Pathway cluster C	ECM cluster C	ECM high	1.51651
GSM1523887	0	60.2	0	59.43	M	46	I	diffuse	TP53neg	EP	Pathway cluster B	ECM cluster B	ECM low	0.399498
GSM1523888	0	59.9	0	59.83	M	52	I	intestinal	MSI	EP	Pathway cluster A	ECM cluster B	ECM low	-0.705267
GSM1523889	0	59.67	0	55.3	M	74	I	intestinal	MSI	EP	Pathway cluster A	ECM cluster A	ECM low	-1.75566
GSM1523890	0	59.57	1	57.2	F	33	III	diffuse	TP53neg	EP	Pathway cluster A	ECM cluster A	ECM low	-0.541964
GSM1523891	0	59.57	0	48.63	F	53	I	intestinal	TP53neg	MP	Pathway cluster B	ECM cluster B	ECM high	1.25141
GSM1523892	0	59.47	0	47.5	M	59	I	intestinal	TP53neg	EP	Pathway cluster B	ECM cluster A	ECM low	0.52351
GSM1523893	1	20.1	1	3.97	M	74	I	intestinal	TP53neg	EP	Pathway cluster A	ECM cluster A	ECM low	-0.632506
GSM1523894	1	35.77	1	18.63	M	56	I	intestinal	TP53positive	EP	Pathway cluster A	ECM cluster A	ECM low	-0.774339
GSM1523895	0	59.03	0	49.03	M	66	I	intestinal	TP53neg	EP	Pathway cluster A	ECM cluster A	ECM low	-1.43628
GSM1523896	1	28.03	1	18.3	M	51	II	intestinal	TP53positive	EP	Pathway cluster B	ECM cluster B	ECM low	-0.2637
GSM1523897	0	58.87	0	57.5	F	78	I	intestinal	TP53neg	EP	Pathway cluster A	ECM cluster A	ECM low	-1.32839
GSM1523898	0	58.83	0	49.57	M	60	I	intestinal	TP53positive	EP	Pathway cluster A	ECM cluster A	ECM low	-0.272802
GSM1523899	0	58.07	0	57.1	F	60	II	intestinal	TP53positive	EP	Pathway cluster A	ECM cluster A	ECM low	-0.570228
GSM1523901	0	57.47	0	53.57	F	65	I	intestinal	MSI	EP	Pathway cluster A	ECM cluster A	ECM low	-0.50974
GSM1523903	1	39.8	1	38.43	M	60	III	intestinal	MSI	EP	Pathway cluster B	ECM cluster B	ECM low	0.299937
GSM1523904	0	55.37	1	42.37	M	56	IV	intestinal	TP53neg	EP	Pathway cluster B	ECM cluster A	ECM low	-0.0103633
GSM1523905	0	55.3	0	44.4	M	66	II	diffuse	TP53neg	EP	Pathway cluster A	ECM cluster A	ECM low	-0.280725
GSM1523906	0	55.3	0	46.03	M	53	I	diffuse	EMT	MP	Pathway cluster B	ECM cluster B	ECM low	0.175839
GSM1523908	0	55.07	0	48.97	F	44	IV	diffuse	TP53neg	EP	Pathway cluster B	ECM cluster B	ECM low	0.314882
GSM1523909	0	54.53	0	49.33	M	74	II	diffuse	MSI	EP	Pathway cluster A	ECM cluster A	ECM low	-0.397727
GSM1523910	0	54.33	0	48.5	M	53	III	diffuse	MSI	EP	Pathway cluster A	ECM cluster A	ECM low	-1.37493
GSM1523911	1	21.83	1	6.97	F	72	IV	intestinal	MSI	EP	Pathway cluster B	ECM cluster A	ECM low	-0.688103
GSM1523918	1	28.13	1	25.9	M	62	III	diffuse	EMT	MP	Pathway cluster C	ECM cluster C	ECM high	1.80306
GSM1523919	0	84.1	0	78.2	M	64	IV	intestinal	TP53positive	EP	Pathway cluster B	ECM cluster A	ECM low	-0.162778
GSM1523920	1	9.33	1	3.23	M	44	II	intestinal	TP53neg	EP	Pathway cluster A	ECM cluster A	ECM low	-0.662639
GSM1523921	0	83.3	0	61	M	42	II	diffuse	MSI	EP	Pathway cluster A	ECM cluster B	ECM low	0.156388
GSM1523922	1	23.6	1	16.57	M	65	II	intestinal	TP53neg	EP	Pathway cluster B	ECM cluster B	ECM low	0.0898714
GSM1523923	1	26.4	1	11.7	M	59	II	diffuse	TP53positive	EP	Pathway cluster A	ECM cluster A	ECM low	-1.10748
GSM1523924	0	82.2	0	73.53	M	52	II	diffuse	TP53neg	EP	Pathway cluster B	ECM cluster B	ECM low	0.285917
GSM1523925	1	6.3	1	4.37	F	59	II	diffuse	TP53neg	EP	Pathway cluster A	ECM cluster A	ECM low	-0.475753
GSM1523926	0	69.03	0	61.13	M	69	II	intestinal	TP53positive	EP	Pathway cluster A	ECM cluster A	ECM low	-1.9652
GSM1523927	0	80.77	0	80.77	M	46	II	diffuse	TP53positive	EP	Pathway cluster A	ECM cluster A	ECM low	-0.221473
GSM1523928	1	54.13	0	17.93	M	69	II	intestinal	TP53neg	EP	Pathway cluster B	ECM cluster A	ECM low	-0.35739
GSM1523929	0	88.33	0	60.23	F	67	III	intestinal	MSI	EP	Pathway cluster A	ECM cluster A	ECM low	-0.624389
GSM1523930	0	78.53	0	61.17	M	51	II	intestinal	TP53neg	EP	Pathway cluster B	ECM cluster B	ECM high	0.879076
GSM1523931	0	77.6	0	71.93	F	61	II	diffuse	TP53positive	EP	Pathway cluster A	ECM cluster A	ECM low	-0.710318
GSM1523932	1	12.67	1	0.8	F	66	II	intestinal	TP53neg	EP	Pathway cluster A	ECM cluster A	ECM low	-0.907495
GSM1523933	0	75.27	0	69.53	M	74	II	diffuse	MSI	EP	Pathway cluster B	ECM cluster A	ECM low	-0.396439
GSM1523934	1	12.8	1	11.63	M	70	IV	intestinal	TP53neg	EP	Pathway cluster B	ECM cluster A	ECM low	-0.285532
GSM1523935	0	87.4	0	85.27	M	64	II	diffuse	EMT	MP	Pathway cluster C	ECM cluster C	ECM high	2.24865
GSM1523936	1	17.57	1	10.83	M	70	II	diffuse	TP53positive	MP	Pathway cluster C	ECM cluster B	ECM high	0.883846
GSM1523937	1	19.67	1	9.77	M	81	II	intestinal	TP53positive	EP	Pathway cluster B	ECM cluster A	ECM low	-0.383391
GSM1523938	1	5.77	1	0.7	F	53	IV	diffuse	EMT	MP	Pathway cluster C	ECM cluster C	ECM high	2.37856
GSM1523939	1	11.23	1	7.93	F	28	IV	diffuse	EMT	MP	Pathway cluster C	ECM cluster C	ECM high	2.17035
GSM1523940	1	20.03	1	13.87	M	69	IV	intestinal	TP53neg	EP	Pathway cluster A	ECM cluster A	ECM low	-0.529731
GSM1523941	1	4.53	1	0.6	M	70	IV	diffuse	TP53neg	EP	Pathway cluster B	ECM cluster B	ECM low	-0.422563
GSM1523942	0	70.27	0	69.57	M	70	III	intestinal	TP53neg	EP	Pathway cluster B	ECM cluster A	ECM low	-0.0920476
GSM1523943	1	5.53	1	2.93	F	72	IV	diffuse	TP53neg	EP	Pathway cluster B	ECM cluster A	ECM low	-0.450575
GSM1523944	0	69.63	0	11.5	M	71	III	diffuse	TP53positive	EP	Pathway cluster A	ECM cluster A	ECM low	-0.509618
GSM1523945	1	17.53	1	15.27	M	53	IV	diffuse	EMT	MP	Pathway cluster C	ECM cluster C	ECM high	1.56202
GSM1523946	0	68.93	0	3.7	M	50	III	intestinal	TP53positive	EP	Pathway cluster A	ECM cluster A	ECM low	-0.836081
GSM1523947	0	68.43	0	64.23	F	74	II	intestinal	MSI	EP	Pathway cluster A	ECM cluster A	ECM low	-1.47864
GSM1523948	1	27.47	1	15.33	M	52	IV	diffuse	EMT	MP	Pathway cluster C	ECM cluster C	ECM high	1.20836
GSM1523949	1	10.1	1	3.23	F	51	IV	diffuse	EMT	MP	Pathway cluster C	ECM cluster C	ECM high	1.76086
GSM1523950	0	68.2	0	58.83	M	57	IV	intestinal	TP53neg	EP	Pathway cluster A	ECM cluster A	ECM low	-2.37188
GSM1523951	1	53.03	1	36.5	M	66	IV	diffuse	TP53positive	EP	Pathway cluster B	ECM cluster B	ECM low	-0.0181796
GSM1523952	0	100.87	0	100.87	F	54	II	diffuse	MSI	EP	Pathway cluster B	ECM cluster B	ECM low	0.0199436
GSM1523953	0	84.77	0	84.77	M	70	III	diffuse	TP53neg	EP	Pathway cluster A	ECM cluster A	ECM low	-1.33808
GSM1523954	0	100.87	0	60.23	M	62	II	diffuse	TP53neg	EP	Pathway cluster A	ECM cluster A	ECM low	-1.43644
GSM1523955	1	34.37	1	31.4	M	49	III	mixed	TP53positive	MP	Pathway cluster A	ECM cluster A	ECM low	0.441774
GSM1523956	1	31.13	0	19.07	M	76	II	mixed	TP53neg	EP	Pathway cluster B	ECM cluster B	ECM low	0.208668
GSM1523957	0	100.63	0	70.03	F	37	II	intestinal	TP53positive	EP	Pathway cluster A	ECM cluster A	ECM low	-1.12963
GSM1523958	0	100.23	0	97.2	M	56	II	diffuse	TP53positive	EP	Pathway cluster B	ECM cluster B	ECM low	-0.000691042
GSM1523959	1	17.43	1	10.2	M	54	IV	intestinal	TP53neg	EP	Pathway cluster A	ECM cluster A	ECM low	-1.07048
GSM1523960	0	99	0	61.4	F	70	II	intestinal	TP53neg	EP	Pathway cluster A	ECM cluster A	ECM low	-0.629837
GSM1523961	1	9.5	0	6.17	M	63	II	intestinal	MSI	EP	Pathway cluster A	ECM cluster A	ECM low	-0.955403
GSM1523962	1	20.13	1	14.47	M	48	III	diffuse	EMT	MP	Pathway cluster C	ECM cluster C	ECM high	1.91242
GSM1523963	1	45.77	1	40.83	F	69	II	intestinal	TP53neg	EP	Pathway cluster A	ECM cluster A	ECM low	-0.608351
GSM1523964	0	98.53	0	98.53	M	61	II	intestinal	MSI	EP	Pathway cluster A	ECM cluster A	ECM low	-0.771833
GSM1523965	1	11.47	1	8.9	M	52	IV	diffuse	EMT	MP	Pathway cluster C	ECM cluster B	ECM high	0.937121
GSM1523966	1	51.8	0	0.77	M	35	IV	diffuse	TP53neg	EP	Pathway cluster A	ECM cluster A	ECM low	-0.530178
GSM1523967	0	98.47	0	93.47	M	52	III	diffuse	TP53positive	EP	Pathway cluster B	ECM cluster A	ECM low	-0.193477
GSM1523968	1	45.17	1	35.87	F	44	IV	diffuse	EMT	MP	Pathway cluster C	ECM cluster C	ECM high	2.08378
GSM1523969	1	17.9	1	12.13	M	69	III	diffuse	TP53neg	MP	Pathway cluster B	ECM cluster C	ECM high	1.20754
GSM1523970	1	15.7	1	7.4	F	77	II	mixed	TP53neg	EP	Pathway cluster A	ECM cluster A	ECM low	-0.647697
GSM1523971	1	13.3	1	11.67	F	45	III	diffuse	EMT	MP	Pathway cluster C	ECM cluster C	ECM high	1.61538
GSM1523972	1	6.5	1	6.03	M	70	IV	mixed	TP53neg	EP	Pathway cluster B	ECM cluster A	ECM low	-0.74827
GSM1523973	0	87.27	0	23.77	M	62	III	diffuse	TP53neg	EP	Pathway cluster A	ECM cluster A	ECM low	-0.491586
GSM1523974	0	98.23	0	91.93	M	61	II	intestinal	TP53neg	EP	Pathway cluster A	ECM cluster A	ECM low	-1.24607
GSM1523975	1	7.2	1	1.9	M	67	III	diffuse	EMT	MP	Pathway cluster C	ECM cluster C	ECM high	1.09556
GSM1523976	1	56	1	24.53	M	69	III	mixed	TP53neg	EP	Pathway cluster A	ECM cluster A	ECM low	-0.417725
GSM1523977	1	1	0	0.7	M	63	II	diffuse	TP53neg	EP	Pathway cluster B	ECM cluster A	ECM low	-0.174298
GSM1523978	1	16.23	1	13.03	F	67	IV	diffuse	TP53positive	EP	Pathway cluster A	ECM cluster A	ECM low	-0.935868
GSM1523979	1	9.43	1	3.37	M	78	III	intestinal	MSI	EP	Pathway cluster A	ECM cluster A	ECM low	-0.433325
GSM1523980	1	6.7	0	4.33	F	77	III	diffuse	TP53positive	MP	Pathway cluster B	ECM cluster B	ECM high	0.705781
GSM1523981	0	97.2	0	77.07	M	51	II	diffuse	EMT	MP	Pathway cluster C	ECM cluster C	ECM high	1.81574
GSM1523982	1	8.7	0	4.63	M	56	IV	diffuse	EMT	MP	Pathway cluster C	ECM cluster C	ECM high	2.30453
GSM1523983	1	10.1	1	5.67	M	61	III	diffuse	MSI	EP	Pathway cluster B	ECM cluster B	ECM low	-0.0984014
GSM1523984	0	96.97	0	21.8	M	57	II	diffuse	EMT	MP	Pathway cluster A	ECM cluster B	ECM low	0.199412
GSM1523985	1	77.53	0	0.73	M	70	III	intestinal	TP53positive	EP	Pathway cluster B	ECM cluster B	ECM low	0.224256
GSM1523986	0	86.8	1	73.73	M	72	III	diffuse	TP53positive	EP	Pathway cluster B	ECM cluster B	ECM low	0.48516
GSM1523987	1	18.27	1	13.1	F	30	III	diffuse	TP53neg	EP	Pathway cluster A	ECM cluster A	ECM low	-0.302333
GSM1523988	1	14.83	0	0.77	M	65	III	diffuse	EMT	MP	Pathway cluster C	ECM cluster C	ECM high	2.06126
GSM1523989	0	86.7	0	64.97	M	46	IV	intestinal	TP53neg	MP	Pathway cluster C	ECM cluster B	ECM high	1.22389
GSM1523990	1	14.17	1	5.73	M	40	III	diffuse	EMT	MP	Pathway cluster C	ECM cluster B	ECM high	1.30299
GSM1523991	0	95.2	0	12.1	F	63	II	intestinal	TP53neg	MP	Pathway cluster B	ECM cluster B	ECM high	0.984589
GSM1523992	1	20.13	1	15.63	F	70	IV	diffuse	TP53positive	EP	Pathway cluster A	ECM cluster A	ECM low	-0.417803
GSM1523993	1	68.13	0	35.47	M	69	III	intestinal	TP53neg	EP	Pathway cluster A	ECM cluster A	ECM low	-0.241573
GSM1523994	0	86.37	0	35.4	M	63	III	intestinal	TP53neg	EP	Pathway cluster B	ECM cluster A	ECM low	0.0294104
GSM1523995	1	6.37	0	6.07	M	82	III	mixed	TP53neg	EP	Pathway cluster A	ECM cluster A	ECM low	-0.208449
GSM1523996	1	35.2	1	30	F	75	II	diffuse	TP53positive	EP	Pathway cluster B	ECM cluster B	ECM low	0.624219
GSM1523997	1	25.2	1	18.17	F	72	IV	diffuse	TP53neg	EP	Pathway cluster A	ECM cluster A	ECM low	-0.486481
GSM1523998	1	21.23	1	9.37	M	59	III	intestinal	TP53neg	EP	Pathway cluster A	ECM cluster A	ECM low	-1.03187
GSM1523999	0	93.87	0	57.63	M	66	II	intestinal	TP53neg	EP	Pathway cluster A	ECM cluster A	ECM low	-0.968478
GSM1524000	0	93.87	0	2.1	F	69	III	diffuse	MSI	MP	Pathway cluster B	ECM cluster B	ECM low	0.622763
GSM1524001	0	93.63	0	88.2	M	58	II	intestinal	TP53neg	EP	Pathway cluster A	ECM cluster A	ECM low	-0.692807
GSM1524002	0	86.13	0	5.07	M	64	III	mixed	MSI	EP	Pathway cluster A	ECM cluster A	ECM low	-1.44015
GSM1524003	0	85.93	0	82.4	F	60	III	intestinal	TP53neg	EP	Pathway cluster A	ECM cluster A	ECM low	-1.51018
GSM1524004	1	5.93	1	0.7	M	58	IV	diffuse	TP53neg	EP	Pathway cluster B	ECM cluster A	ECM low	-0.339726
GSM1524005	1	9.47	1	2.1	M	71	IV	intestinal	TP53neg	EP	Pathway cluster A	ECM cluster A	ECM low	-0.424497
GSM1524006	1	26.27	1	12.13	F	41	III	diffuse	EMT	MP	Pathway cluster C	ECM cluster C	ECM high	2.45876
GSM1524007	1	10.37	1	5.57	F	48	IV	diffuse	TP53neg	EP	Pathway cluster B	ECM cluster B	ECM low	0.207086
GSM1524008	1	10.83	1	6.7	M	39	IV	diffuse	MSI	EP	Pathway cluster A	ECM cluster A	ECM low	-1.10297
GSM1524009	1	65	1	59.17	F	60	III	diffuse	TP53neg	MP	Pathway cluster C	ECM cluster C	ECM high	1.49044
GSM1524010	1	19.7	1	18.53	F	73	III	diffuse	EMT	MP	Pathway cluster C	ECM cluster C	ECM high	1.40694
GSM1524011	0	90.2	0	58.63	F	63	II	intestinal	TP53neg	EP	Pathway cluster A	ECM cluster A	ECM low	-1.36869
GSM1524012	0	85.23	0	83.03	M	64	III	diffuse	TP53neg	EP	Pathway cluster A	ECM cluster A	ECM low	-0.704696
GSM1524013	0	89.9	0	70.2	M	63	II	intestinal	TP53neg	EP	Pathway cluster A	ECM cluster A	ECM low	-0.522522
GSM1524014	1	11.33	1	7.67	F	66	IV	intestinal	TP53neg	EP	Pathway cluster A	ECM cluster A	ECM low	-0.768275
GSM1524015	1	24.87	1	6.07	M	61	IV	intestinal	TP53neg	EP	Pathway cluster A	ECM cluster A	ECM low	-0.36236
GSM1524016	1	27.8	1	14	M	24	IV	diffuse	TP53positive	EP	Pathway cluster A	ECM cluster A	ECM low	-0.792909
GSM1524017	0	85.03	0	10.7	M	67	III	intestinal	TP53neg	EP	Pathway cluster A	ECM cluster A	ECM low	-0.433327
GSM1524018	0	84.77	0	73.2	M	64	III	mixed	TP53positive	EP	Pathway cluster A	ECM cluster A	ECM low	-1.51937
GSM1524019	1	8.33	1	6.17	M	70	IV	diffuse	TP53neg	EP	Pathway cluster B	ECM cluster B	ECM low	-0.0647542
GSM1524020	0	84.3	0	61.17	M	51	III	intestinal	TP53positive	EP	Pathway cluster B	ECM cluster A	ECM low	-0.145375
GSM1524021	1	12.93	0	11.9	F	56	III	diffuse	TP53positive	EP	Pathway cluster B	ECM cluster B	ECM low	0.358101
GSM1524022	1	8.03	1	3.47	F	65	IV	diffuse	TP53neg	MP	Pathway cluster C	ECM cluster C	ECM high	1.62006
GSM1524023	0	83.83	0	81.43	F	77	IV	intestinal	TP53neg	EP	Pathway cluster A	ECM cluster A	ECM low	-0.409377
GSM1524024	1	89.43	1	49.47	M	61	III	diffuse	TP53positive	EP	Pathway cluster B	ECM cluster B	ECM low	0.348473
GSM1524025	1	81.83	0	14.1	M	71	III	diffuse	MSI	EP	Pathway cluster B	ECM cluster B	ECM low	0.577662
GSM1524026	0	83.6	1	81.37	F	52	III	diffuse	EMT	MP	Pathway cluster C	ECM cluster C	ECM high	1.75559
GSM1524027	1	59.7	0	57.77	M	61	III	diffuse	TP53neg	EP	Pathway cluster B	ECM cluster A	ECM low	-0.328816
GSM1524028	1	47.7	1	26.57	M	72	III	intestinal	TP53positive	EP	Pathway cluster A	ECM cluster A	ECM low	-0.747718
GSM1524029	1	31.1	1	21.7	F	50	IV	diffuse	EMT	MP	Pathway cluster C	ECM cluster C	ECM high	1.94209
GSM1524030	1	31.33	1	27.53	F	46	III	diffuse	EMT	MP	Pathway cluster C	ECM cluster C	ECM high	2.22635
GSM1524031	0	82	1	14.13	M	55	IV	intestinal	TP53positive	EP	Pathway cluster B	ECM cluster A	ECM low	-0.362216
GSM1524032	1	77.2	1	12.2	F	70	IV	intestinal	MSI	EP	Pathway cluster B	ECM cluster B	ECM high	0.753896
GSM1524033	0	80.83	0	80.27	F	67	IV	intestinal	TP53positive	EP	Pathway cluster B	ECM cluster A	ECM low	-0.35638
GSM1524034	1	44.07	1	18.17	M	65	III	intestinal	TP53positive	EP	Pathway cluster B	ECM cluster A	ECM low	0.0479274
GSM1524035	0	80.3	0	60.43	F	64	IV	mixed	EMT	MP	Pathway cluster C	ECM cluster C	ECM high	1.71915
GSM1524036	0	79.93	0	71	M	70	III	intestinal	TP53neg	EP	Pathway cluster B	ECM cluster B	ECM low	0.419384
GSM1524037	1	23.43	1	18	M	72	III	intestinal	TP53neg	MP	Pathway cluster C	ECM cluster B	ECM high	1.39113
GSM1524038	1	8.63	0	8.43	M	74	IV	diffuse	TP53positive	EP	Pathway cluster B	ECM cluster B	ECM low	-0.159848
GSM1524039	1	12.07	1	11.8	M	72	III	diffuse	EMT	MP	Pathway cluster C	ECM cluster B	ECM high	1.85843
GSM1524040	1	36.17	1	18.3	F	55	IV	diffuse	TP53neg	EP	Pathway cluster A	ECM cluster A	ECM low	-0.640643
GSM1524041	0	77.33	0	68.43	M	56	IV	intestinal	MSI	MP	Pathway cluster B	ECM cluster B	ECM low	0.369798
GSM1524042	1	10.83	1	0.53	F	62	III	diffuse	TP53neg	EP	Pathway cluster B	ECM cluster B	ECM low	0.433718
GSM1524043	1	16.83	1	4.1	M	60	IV	diffuse	TP53positive	EP	Pathway cluster A	ECM cluster A	ECM low	-0.34851
GSM1524044	1	22.87	1	3.07	M	80	IV	intestinal	TP53neg	MP	Pathway cluster B	ECM cluster B	ECM high	0.859687
GSM1524045	0	89.13	0	64.6	M	33	II	intestinal	TP53positive	EP	Pathway cluster A	ECM cluster A	ECM low	-0.651056
GSM1524046	0	88.03	0	87.53	F	59	II	diffuse	TP53neg	MP	Pathway cluster B	ECM cluster C	ECM high	1.09036
GSM1524047	0	69.87	0	33.97	M	74	II	diffuse	TP53positive	EP	Pathway cluster B	ECM cluster A	ECM low	-0.532888
GSM1524048	1	46.8	0	36.3	M	67	II	intestinal	MSI	MP	Pathway cluster B	ECM cluster B	ECM high	1.13176
GSM1524049	0	87.8	0	0.5	M	62	II	intestinal	TP53positive	MP	Pathway cluster B	ECM cluster B	ECM high	1.36725
GSM1524050	1	57.13	1	21.73	M	66	II	intestinal	TP53positive	EP	Pathway cluster A	ECM cluster A	ECM low	-0.762828
GSM1524051	0	87.27	0	85.03	F	51	II	diffuse	TP53neg	EP	Pathway cluster B	ECM cluster B	ECM low	-0.1256
GSM1524052	1	13.17	0	8.77	M	74	II	diffuse	TP53neg	MP	Pathway cluster C	ECM cluster C	ECM high	0.994294
GSM1524053	0	86.93	0	79.83	M	61	II	intestinal	TP53positive	EP	Pathway cluster B	ECM cluster A	ECM low	-0.0901107
GSM1524054	0	86.57	0	12.57	M	72	II	intestinal	MSI	EP	Pathway cluster A	ECM cluster A	ECM low	-0.797435
GSM1524055	1	37.93	1	12.13	M	54	II	intestinal	TP53positive	MP	Pathway cluster C	ECM cluster B	ECM high	1.2415
GSM1524056	1	14.17	1	7.5	M	71	II	intestinal	TP53neg	EP	Pathway cluster B	ECM cluster A	ECM low	-0.426523
GSM1524057	1	15.93	1	14.97	M	80	IV	intestinal	EMT	MP	Pathway cluster C	ECM cluster C	ECM high	1.89891
GSM1524058	0	85.47	0	85.47	F	56	II	intestinal	EMT	MP	Pathway cluster C	ECM cluster B	ECM high	1.72092
GSM1524059	0	85.2	0	79.23	M	58	II	diffuse	EMT	MP	Pathway cluster C	ECM cluster C	ECM high	1.46074
GSM1524060	0	84.83	0	70.3	M	56	II	intestinal	TP53positive	EP	Pathway cluster B	ECM cluster A	ECM low	-0.62486
GSM1524061	0	84.6	0	84.33	M	77	II	intestinal	MSI	EP	Pathway cluster A	ECM cluster A	ECM low	-1.22263
GSM1524062	1	70.2	1	43.43	F	40	III	diffuse	EMT	MP	Pathway cluster C	ECM cluster C	ECM high	2.01162
GSM1524068	0	92.87	0	91.23	F	71	II	intestinal	MSI	EP	Pathway cluster A	ECM cluster A	ECM low	-0.777616
GSM1524069	1	85.6	0	0.3	M	63	II	intestinal	MSI	EP	Pathway cluster A	ECM cluster A	ECM low	-2.02113
GSM1524070	0	91.63	0	86.2	M	58	II	intestinal	TP53positive	EP	Pathway cluster A	ECM cluster A	ECM low	-0.525828
GSM1524071	0	90.77	0	85.83	M	60	III	intestinal	TP53positive	EP	Pathway cluster B	ECM cluster A	ECM low	-0.0403412
GSM1524072	1	42.93	0	0.73	F	43	IV	diffuse	TP53neg	EP	Pathway cluster B	ECM cluster A	ECM low	0.333509

## Sheet: S7
Supplementary Table-S7: Common differential ECM genes between ECM score high and ECM score low group among four cohorts
	Meta cohort		ACRG cohort		TCGA-STAD cohort		GSE84437 cohort
id	logFC	P.Value	log2FC	P.Value	log2FC	P.Value	log2FC	P.Value
THBS4	2.64559	3.33e-159	2.79795	8.47e-49	2.24971	1.22e-29	2.83267	1.06e-42
OGN	2.40825	8.74e-165	3.81122	2.67e-46	2.1214	7.16e-29	1.02783	7.32e-27
MGP	2.19236	5.36e-176	2.37474	1.16e-59	2.35594	7.19e-40	2.39557	2.58e-57
SRPX	2.0111	2.02e-164	2.19571	1.19e-37	1.36034	6.73e-31	1.5537	1.09e-32
SPOCK1	1.89991	3.07e-158	2.93054	1.65e-53	1.56476	4.08e-32	1.56745	1.28e-41
MFAP5	1.87955	4.26e-137	2.40786	9.57e-40	1.72312	1.93e-45	1.86014	6.15e-45
MFAP4	1.8658	1.62e-158	1.61012	3.26e-41	2.4887	3.91e-49	2.18109	1.39e-54
THBS2	1.84986	5.61e-129	2.50406	2.05e-35	2.10285	2.14e-38	1.67364	1.81e-39
SPARCL1	1.80466	8.66e-160	1.71507	8.43e-42	1.87522	7.4e-33	2.06547	1.49e-55
SPON1	1.75336	1.27e-157	1.61946	5.05e-36	1.98607	7.13e-35	2.02274	2.58e-47
SLIT2	1.74891	7.76e-179	2.1214	1.09e-56	0.897194	3.29e-25	1.38411	8.24e-38
OMD	1.74057	4.09e-179	2.39781	8.78e-53	1.27089	6.98e-28	1.26129	1.77e-32
CILP	1.66699	1.11e-135	1.76286	5e-33	1.22842	1.77e-22	1.34381	3.98e-26
AEBP1	1.62111	9.47e-188	1.83097	2.17e-60	2.13161	3.63e-58	1.49928	3.33e-40
EMILIN1	1.47198	5.07e-188	1.34819	4.12e-53	1.83019	3.56e-49	1.4292	2.86e-45
SPARC	1.46193	1.58e-182	1.35569	3.17e-43	1.5743	1.95e-40	1.60923	3.8e-60
DCN	1.46032	2.35e-169	1.29234	1.31e-47	1.94106	6.03e-54	1.72761	2.05e-46
PCOLCE	1.45883	1.1e-179	1.53495	3.68e-44	1.47095	4.05e-43	1.23019	2.52e-33
COL1A2	1.43923	2.87e-132	1.55599	4.65e-36	1.91001	1.82e-41	1.5116	2.53e-42
TNC	1.43199	6.28e-125	1.80321	7.77e-52	1.59264	7.04e-22	1.10586	2.62e-24
IGFBP4	1.42731	1.14e-155	1.24437	4.2e-40	1.60284	1.82e-34	1.28296	1.67e-32
COL10A1	1.42477	1.12e-49	2.65951	8.1e-23	1.95496	5.76e-29	1.46793	7.48e-20
LUM	1.41984	6.6e-135	1.42055	1.5e-38	1.98939	1.01e-51	1.58317	2.65e-39
COL6A3	1.40983	1.68e-158	1.41108	5.9e-40	1.72256	8.46e-42	1.38806	9.98e-48
FBLN5	1.40811	2.75e-175	1.66434	6.66e-42	1.52487	3.91e-43	1.02655	1.26e-36
IGFBP6	1.39174	6.77e-155	1.32896	9.37e-44	1.40462	3.48e-36	1.45901	6.64e-46
COL15A1	1.38242	2.58e-134	1.44445	4.24e-31	1.26069	5.99e-26	1.34479	2.91e-45
VCAN	1.38233	4.84e-140	1.58943	1.43e-41	1.60854	3.77e-41	1.17737	2.9e-31
EFEMP2	1.37714	2.86e-219	1.55766	1.33e-66	1.3652	1.72e-54	1.29531	3.98e-49
COL5A1	1.35523	7.5e-143	1.42381	6.21e-36	1.68627	1.37e-40	1.16207	6.08e-33
EFEMP1	1.35299	3.13e-158	1.69465	1.42e-43	1.97355	3.09e-42	1.11087	1.7e-41
FBN1	1.33111	3.81e-205	1.89208	7.42e-56	1.66805	6.93e-46	0.616574	2.29e-29
THBS1	1.31299	3.53e-133	0.89688	3.26e-33	1.68325	3.25e-34	1.6218	1.37e-48
BGN	1.30794	1.57e-149	1.31916	2.29e-49	1.92355	5.88e-47	1.28545	3.08e-53
COL3A1	1.30484	2.81e-140	1.5059	1.42e-38	2.03211	6.22e-45	1.30037	1.71e-44
DPT	1.29015	1.18e-81	1.37691	5.31e-24	1.46976	1.65e-29	0.833832	6.21e-13
IGFBP7	1.27984	1.28e-177	1.11569	5.68e-51	1.45057	1.9e-43	1.61857	5.37e-62
FBLN2	1.25118	1.05e-171	1.49377	1.99e-48	2.01442	2.17e-52	1.01808	3.66e-43
COL8A1	1.2143	3.28e-175	1.41469	2.67e-55	1.93167	1.02e-52	1.23205	6.37e-52
ABI3BP	1.21272	2.69e-101	0.979791	4.04e-28	1.223	7.5e-23	1.34635	1.09e-22
COL14A1	1.2072	4.66e-171	0.960157	6.84e-42	1.78121	1.85e-36	1.0519	1.11e-27
FBLN1	1.18551	7.37e-156	1.27241	7.08e-37	2.41093	1.3e-50	1.17333	2.15e-49
COL1A1	1.18302	1.51e-84	0.736614	3.32e-20	1.8077	1.17e-30	1.35947	5.26e-25
COL5A2	1.17667	2.46e-108	1.13243	1.35e-24	1.41161	8.5e-32	1.05274	5.82e-33
COL6A2	1.16117	1.51e-182	1.09403	8.5e-53	1.72921	2.81e-47	0.951567	2.03e-38
COL16A1	1.15194	5.43e-98	1.48022	9.7e-33	1.07613	3.16e-29	1.02915	1.86e-21
CRISPLD2	1.11292	5.63e-146	0.763663	3.78e-40	1.42306	6.85e-44	1.44712	5.54e-56
COL4A2	1.0614	6.52e-116	0.959199	4.91e-25	1.09148	3.52e-23	0.797128	3.82e-20
ECM2	1.0322	1.94e-178	1.11919	4.58e-43	0.863103	2.96e-33	0.891805	7.54e-37
IGFBP5	1.02442	1.38e-114	1.01674	1.86e-29	1.88865	6.36e-42	1.3497	1.04e-56
COMP	1.01997	9.03e-46	0.794485	3.07e-07	1.5954	1.01e-20	1.10831	1.9e-17
COL8A2	1.00755	1.17e-162	1.36046	3.23e-55	1.24501	5.76e-45	0.765577	6.17e-29
FMOD	1.00125	3.34e-67	1.27425	3.65e-18	1.51139	3.51e-30	1.03895	9.41e-25
TGFBI	0.995888	3.96e-94	1.14717	1.18e-25	1.10006	1.88e-18	0.918154	7.42e-30
FGL2	0.98837	9.61e-51	0.938462	1.99e-10	1.16761	5.46e-16	0.882824	8.38e-13
LAMA2	0.948923	3.34e-163	1.107	7.32e-44	1.09571	7.22e-33	0.818946	1.66e-33
MMRN1	0.943193	1.79e-58	1.12125	2.61e-12	0.738452	3.39e-18	0.777991	1.86e-16
PXDN	0.913837	7.2e-91	1.04589	2.5e-25	0.934236	6.95e-23	0.727632	2.99e-19
MXRA5	0.879212	1.42e-56	1.04534	3.8e-15	1.33564	8.82e-23	0.85045	2.7e-18
COL4A1	0.875604	3.92e-84	0.858405	1.51e-17	0.872657	6.97e-16	0.656739	5.39e-21
MFGE8	0.815335	1.39e-99	0.639109	8.02e-29	1.1491	1.79e-39	1.00532	5.8e-37
LAMC1	0.784109	2.71e-98	0.609663	2.91e-15	0.927932	7.16e-20	0.731067	1.82e-28
SBSPON	0.775784	3.47e-26	1.11121	1.1e-14	0.612744	2.84e-09	0.801033	2.3e-06
POSTN	0.76051	1.1e-44	0.672037	1.21e-12	1.52026	1.4e-24	1.04062	4.7e-16
SRPX2	0.760411	1.07e-99	0.640701	8.43e-27	1.0694	1.52e-31	0.782397	1.1e-20
IGFBP3	0.702493	2.15e-35	0.878828	2.46e-15	1.09196	2.48e-18	0.917141	3.54e-17
NDNF	0.611733	7.57e-35	0.730068	1.09e-07	0.637876	3.32e-11	0.71587	9.44e-17

## Sheet: S8
Supplementary Table-S8: Other gene Signatures enrolled in this study
Gene Signature	Platform	Genes	Source
CD8 T effector	Gene expression profiling	CD8A, CXCL10, CXCL9, GZMA, GZMB, IFNG, PRF1, TBX21	PMID: 26952546
Antigen processing machinery	Gene expression profiling	B2M, HLA-A, HLA-B, HLA-C, TAP1, TAP2	PMID: 27855702
Immune checkpoint	Gene expression profiling	CD274, CTLA4, HAVCR2, LAG3, PDCD1, PDCD1LG2, TIGIT
EMT1	Gene expression profiling	CLDN3, CLDN7, CLDN4, CDH1, VIM, TWIST1, ZEB1, ZEB2	PMID: 24520177
EMT2	Gene expression profiling	AXL, FAP, LOXL2, ROR2, TAGLN, TWIST2, WNT5A	PMID: 26997480
EMT3	Gene expression profiling	FOXF1, GATA6, SOX9, TWIST1, ZEB1, ZEB2	PMID: 27321955
Pan-F-TBRS	Gene expression profiling	ACTA2, ACTG2, ADAM12, ADAM19, CNN1, COL4A1, CTGF, CTPS1, FAM101B, FSTL3, HSPB1, IGFBP3, PXDC1, SEMA7A, SH3PXD2A, TAGLN, TGFBI, TNS1, TPM1	PMID: 29443960
Angiogenesis	Gene expression profiling	CDH5, SOX17, SOX18, TEK	PMID: 22553347
Cell cycle	Gene expression profiling	ABL1, ANAPC1, ANAPC10, ANAPC11, ANAPC13, ANAPC2, ANAPC4, ANAPC5, ANAPC7, ATM, ATR, BUB1, BUB1B, BUB3, CCNA1, CCNA2, CCNB1, CCNB2, CCNB3, CCND1, CCND2, CCND3, CCNE1, CCNE2, CCNH, CDC14A, CDC14B, CDC16, CDC20, CDC23, CDC25A, CDC25B, CDC25C, CDC26, CDC27, CDC45, CDC6, CDC7, CDK1, CDK2, CDK4, CDK6, CDK7, CDKN1A, CDKN1B, CDKN1C, CDKN2A, CDKN2B, CDKN2C, CDKN2D, CHEK1, CHEK2, CREBBP, CUL1, DBF4, E2F1, E…	KEGG hsa4110
DNA replication	Gene expression profiling	DNA2, FEN1, LIG1, MCM2, MCM3, MCM4, MCM5, MCM6, MCM7, PCNA, POLA1, POLA2, POLD1, POLD2, POLD3, POLD4, POLE, POLE2, POLE3, POLE4, PRIM1, PRIM2, RFC1, RFC2, RFC3, RFC4, RFC5, RNASEH1, RNASEH2A, RNASEH2B, RNASEH2C, RPA1, RPA2, RPA3, RPA4, SSBP1	KEGG hsa3030
Nucleotide excision repair	Gene expression profiling	CCNH, CDK7, CETN2, CUL4A, CUL4B, DDB1, DDB2, ERCC1, ERCC2, ERCC3, ERCC4, ERCC5, ERCC6, ERCC8, GTF2H1, GTF2H2, GTF2H3, GTF2H4, GTF2H5, LIG1, MNAT1, PCNA, POLD1, POLD2, POLD3, POLD4, POLE, POLE2, POLE3, POLE4, RAD23A, RAD23B, RBX1, RFC1, RFC2, RFC3, RFC4, RFC5, RPA1, RPA2, RPA3, RPA4, XPA, XPC	KEGG hsa3420
DNA damage repair	Gene expression profiling	ALKBH2, ALKBH3, APEX1, APEX2, APLF, ATM, ATR, ATRIP, BLM, BRCA1, BRCA2, BRIP1, CCNH, CDK7, CETN2, CHAF1A, CHEK1, CHEK2, CLK2, DCLRE1C, DDB1, DDB2, DUT, ENDOV, ERCC1, ERCC2, ERCC3, ERCC4, ERCC5, ERCC6, ERCC8, FAN1, FANCA, FANCB, FANCC, FANCD2, FANCE, FANCF, FANCG, FANCL, FANCM, GTF2H1, GTF2H2, GTF2H3, GTF2H4, GTF2H5, H2AFX, HLTF, HUS1, LIG1, LIG3, LIG4, MBD4, MDC1, MGMT, MLH1, MLH3, MMS19, MNAT1, …	WOODLAB
Homologous recombination	Gene expression profiling	BLM, BRCA2, EME1, MRE11A, MUS81, NBN, POLD1, POLD2, POLD3, POLD4, RAD50, RAD51, RAD51B, RAD51C, RAD51D, RAD52, RAD54B, RAD54L, RPA1, RPA2, RPA3, RPA4, SHFM1, SSBP1, TOP3A, TOP3B, XRCC2, XRCC3	KEGG hsa3440
Mismatch repair	Gene expression profiling	EXO1, LIG1, MLH1, MLH3, MSH2, MSH3, MSH6, PCNA, PMS2, POLD1, POLD2, POLD3, POLD4, RFC1, RFC2, RFC3, RFC4, RFC5, RPA1, RPA2, RPA3, RPA4, SSBP1	KEGG hsa3430
Cell cycle regulators	Gene expression and mutational profiling	ATM, CCND1, CCNE1, CDKN1A, CDKN2A, E2F3, FBXW7, MDM2, RB1, TP53	PMID: 24476821

## Sheet: S9
Supplementary Table-S9: Spearman correlation between ECM score and other known signatures in ACRG cohort
From	To	R	pvalue
ECMscore	ECMscore	1	NA
CD8 T effector	ECMscore	0.0738933	0.20186
Antigen processing machinery	ECMscore	-0.2505	1.12891e-05
Immune checkpoint	ECMscore	0.0863854	0.135494
EMT1	ECMscore	0.297014	1.59083e-07
EMT2	ECMscore	0.902924	0
EMT3	ECMscore	0.754617	0
Pan-F-TBRS	ECMscore	0.890305	0
Angiogenesis	ECMscore	0.745158	0
Cell cycle	ECMscore	-0.566584	0
DNA replication	ECMscore	-0.567362	0
Nucleotide excision repair	ECMscore	-0.531334	0
DNA damage repair	ECMscore	-0.604761	0
Homologous recombination	ECMscore	-0.587293	0
Mismatch repair	ECMscore	-0.509903	0
Cell cycle regulators	ECMscore	-0.333786	3.06478e-09
ECMscore	CD8 T effector	0.0738933	0.20186
CD8 T effector	CD8 T effector	1	NA
Antigen processing machinery	CD8 T effector	0.651433	0
Immune checkpoint	CD8 T effector	0.882159	0
EMT1	CD8 T effector	0.00379515	0.947808
EMT2	CD8 T effector	0.180462	0.00169839
EMT3	CD8 T effector	0.157106	0.0063961
Pan-F-TBRS	CD8 T effector	0.0128193	0.825
Angiogenesis	CD8 T effector	0.177573	0.00201929
Cell cycle	CD8 T effector	0.12284	0.0334342
DNA replication	CD8 T effector	0.0909775	0.115844
Nucleotide excision repair	CD8 T effector	0.107636	0.0626119
DNA damage repair	CD8 T effector	0.0378604	0.51359
Homologous recombination	CD8 T effector	-0.00460316	0.936717
Mismatch repair	CD8 T effector	0.0661994	0.253008
Cell cycle regulators	CD8 T effector	0.181203	0.001624
ECMscore	Antigen processing machinery	-0.2505	1.12891e-05
CD8 T effector	Antigen processing machinery	0.651433	0
Antigen processing machinery	Antigen processing machinery	1	NA
Immune checkpoint	Antigen processing machinery	0.643017	0
EMT1	Antigen processing machinery	0.0788631	0.173081
EMT2	Antigen processing machinery	-0.127592	0.0271215
EMT3	Antigen processing machinery	-0.0959446	0.0971761
Pan-F-TBRS	Antigen processing machinery	-0.238759	2.93117e-05
Angiogenesis	Antigen processing machinery	-0.0843747	0.144865
Cell cycle	Antigen processing machinery	0.340692	1.37373e-09
DNA replication	Antigen processing machinery	0.350017	4.50292e-10
Nucleotide excision repair	Antigen processing machinery	0.347993	5.75428e-10
DNA damage repair	Antigen processing machinery	0.312311	3.28323e-08
Homologous recombination	Antigen processing machinery	0.293485	2.26055e-07
Mismatch repair	Antigen processing machinery	0.256234	6.96227e-06
Cell cycle regulators	Antigen processing machinery	0.283555	5.9241e-07
ECMscore	Immune checkpoint	0.0863854	0.135494
CD8 T effector	Immune checkpoint	0.882159	0
Antigen processing machinery	Immune checkpoint	0.643017	0
Immune checkpoint	Immune checkpoint	1	NA
EMT1	Immune checkpoint	0.0994015	0.0856586
EMT2	Immune checkpoint	0.234554	4.07808e-05
EMT3	Immune checkpoint	0.184546	0.00132408
Pan-F-TBRS	Immune checkpoint	0.0357697	0.537129
Angiogenesis	Immune checkpoint	0.203319	0.000394139
Cell cycle	Immune checkpoint	0.155507	0.00696207
DNA replication	Immune checkpoint	0.138639	0.0162659
Nucleotide excision repair	Immune checkpoint	0.159564	0.00560644
DNA damage repair	Immune checkpoint	0.0714217	0.2174
Homologous recombination	Immune checkpoint	0.0459596	0.427696
Mismatch repair	Immune checkpoint	0.117494	0.0419915
Cell cycle regulators	Immune checkpoint	0.158995	0.00578089
ECMscore	EMT1	0.297014	1.59083e-07
CD8 T effector	EMT1	0.00379515	0.947808
Antigen processing machinery	EMT1	0.0788631	0.173081
Immune checkpoint	EMT1	0.0994015	0.0856586
EMT1	EMT1	1	NA
EMT2	EMT1	0.354561	2.58019e-10
EMT3	EMT1	0.391038	2.11853e-12
Pan-F-TBRS	EMT1	0.266009	2.97369e-06
Angiogenesis	EMT1	0.177425	0.00203712
Cell cycle	EMT1	-0.0018698	0.974272
DNA replication	EMT1	-0.0614198	0.288971
Nucleotide excision repair	EMT1	-0.0519997	0.369448
DNA damage repair	EMT1	-0.0846209	0.143691
Homologous recombination	EMT1	-0.0106508	0.854239
Mismatch repair	EMT1	-0.0445832	0.441678
Cell cycle regulators	EMT1	0.0831658	0.150732
ECMscore	EMT2	0.902924	0
CD8 T effector	EMT2	0.180462	0.00169839
Antigen processing machinery	EMT2	-0.127592	0.0271215
Immune checkpoint	EMT2	0.234554	4.07808e-05
EMT1	EMT2	0.354561	2.58019e-10
EMT2	EMT2	1	NA
EMT3	EMT2	0.738951	0
Pan-F-TBRS	EMT2	0.848193	0
Angiogenesis	EMT2	0.699666	0
Cell cycle	EMT2	-0.418482	3.77476e-14
DNA replication	EMT2	-0.432364	4.44089e-15
Nucleotide excision repair	EMT2	-0.380017	9.63452e-12
DNA damage repair	EMT2	-0.453933	0
Homologous recombination	EMT2	-0.444314	4.44089e-16
Mismatch repair	EMT2	-0.371689	2.91625e-11
Cell cycle regulators	EMT2	-0.304875	7.15046e-08
ECMscore	EMT3	0.754617	0
CD8 T effector	EMT3	0.157106	0.0063961
Antigen processing machinery	EMT3	-0.0959446	0.0971761
Immune checkpoint	EMT3	0.184546	0.00132408
EMT1	EMT3	0.391038	2.11853e-12
EMT2	EMT3	0.738951	0
EMT3	EMT3	1	NA
Pan-F-TBRS	EMT3	0.672987	0
Angiogenesis	EMT3	0.715385	0
Cell cycle	EMT3	-0.526723	0
DNA replication	EMT3	-0.484184	0
Nucleotide excision repair	EMT3	-0.463561	0
DNA damage repair	EMT3	-0.533369	0
Homologous recombination	EMT3	-0.497571	0
Mismatch repair	EMT3	-0.443316	6.66134e-16
Cell cycle regulators	EMT3	-0.234089	4.22801e-05
ECMscore	Pan-F-TBRS	0.890305	0
CD8 T effector	Pan-F-TBRS	0.0128193	0.825
Antigen processing machinery	Pan-F-TBRS	-0.238759	2.93117e-05
Immune checkpoint	Pan-F-TBRS	0.0357697	0.537129
EMT1	Pan-F-TBRS	0.266009	2.97369e-06
EMT2	Pan-F-TBRS	0.848193	0
EMT3	Pan-F-TBRS	0.672987	0
Pan-F-TBRS	Pan-F-TBRS	1	NA
Angiogenesis	Pan-F-TBRS	0.685116	0
Cell cycle	Pan-F-TBRS	-0.540442	0
DNA replication	Pan-F-TBRS	-0.526901	0
Nucleotide excision repair	Pan-F-TBRS	-0.505343	0
DNA damage repair	Pan-F-TBRS	-0.550348	0
Homologous recombination	Pan-F-TBRS	-0.541314	0
Mismatch repair	Pan-F-TBRS	-0.498334	0
Cell cycle regulators	Pan-F-TBRS	-0.344107	9.16917e-10
ECMscore	Angiogenesis	0.745158	0
CD8 T effector	Angiogenesis	0.177573	0.00201929
Antigen processing machinery	Angiogenesis	-0.0843747	0.144865
Immune checkpoint	Angiogenesis	0.203319	0.000394139
EMT1	Angiogenesis	0.177425	0.00203712
EMT2	Angiogenesis	0.699666	0
EMT3	Angiogenesis	0.715385	0
Pan-F-TBRS	Angiogenesis	0.685116	0
Angiogenesis	Angiogenesis	1	NA
Cell cycle	Angiogenesis	-0.552859	0
DNA replication	Angiogenesis	-0.496802	0
Nucleotide excision repair	Angiogenesis	-0.494287	0
DNA damage repair	Angiogenesis	-0.565092	0
Homologous recombination	Angiogenesis	-0.518589	0
Mismatch repair	Angiogenesis	-0.462562	0
Cell cycle regulators	Angiogenesis	-0.279148	8.97865e-07
ECMscore	Cell cycle	-0.566584	0
CD8 T effector	Cell cycle	0.12284	0.0334342
Antigen processing machinery	Cell cycle	0.340692	1.37373e-09
Immune checkpoint	Cell cycle	0.155507	0.00696207
EMT1	Cell cycle	-0.0018698	0.974272
EMT2	Cell cycle	-0.418482	3.77476e-14
EMT3	Cell cycle	-0.526723	0
Pan-F-TBRS	Cell cycle	-0.540442	0
Angiogenesis	Cell cycle	-0.552859	0
Cell cycle	Cell cycle	1	NA
DNA replication	Cell cycle	0.908824	0
Nucleotide excision repair	Cell cycle	0.88406	0
DNA damage repair	Cell cycle	0.894075	0
Homologous recombination	Cell cycle	0.860912	0
Mismatch repair	Cell cycle	0.866649	0
Cell cycle regulators	Cell cycle	0.515027	0
ECMscore	DNA replication	-0.567362	0
CD8 T effector	DNA replication	0.0909775	0.115844
Antigen processing machinery	DNA replication	0.350017	4.50292e-10
Immune checkpoint	DNA replication	0.138639	0.0162659
EMT1	DNA replication	-0.0614198	0.288971
EMT2	DNA replication	-0.432364	4.44089e-15
EMT3	DNA replication	-0.484184	0
Pan-F-TBRS	DNA replication	-0.526901	0
Angiogenesis	DNA replication	-0.496802	0
Cell cycle	DNA replication	0.908824	0
DNA replication	DNA replication	1	NA
Nucleotide excision repair	DNA replication	0.941507	0
DNA damage repair	DNA replication	0.930332	0
Homologous recombination	DNA replication	0.930231	0
Mismatch repair	DNA replication	0.938701	0
Cell cycle regulators	DNA replication	0.373939	2.1688e-11
ECMscore	Nucleotide excision repair	-0.531334	0
CD8 T effector	Nucleotide excision repair	0.107636	0.0626119
Antigen processing machinery	Nucleotide excision repair	0.347993	5.75428e-10
Immune checkpoint	Nucleotide excision repair	0.159564	0.00560644
EMT1	Nucleotide excision repair	-0.0519997	0.369448
EMT2	Nucleotide excision repair	-0.380017	9.63452e-12
EMT3	Nucleotide excision repair	-0.463561	0
Pan-F-TBRS	Nucleotide excision repair	-0.505343	0
Angiogenesis	Nucleotide excision repair	-0.494287	0
Cell cycle	Nucleotide excision repair	0.88406	0
DNA replication	Nucleotide excision repair	0.941507	0
Nucleotide excision repair	Nucleotide excision repair	1	NA
DNA damage repair	Nucleotide excision repair	0.946895	0
Homologous recombination	Nucleotide excision repair	0.89406	0
Mismatch repair	Nucleotide excision repair	0.909287	0
Cell cycle regulators	Nucleotide excision repair	0.379938	9.73843e-12
ECMscore	DNA damage repair	-0.604761	0
CD8 T effector	DNA damage repair	0.0378604	0.51359
Antigen processing machinery	DNA damage repair	0.312311	3.28323e-08
Immune checkpoint	DNA damage repair	0.0714217	0.2174
EMT1	DNA damage repair	-0.0846209	0.143691
EMT2	DNA damage repair	-0.453933	0
EMT3	DNA damage repair	-0.533369	0
Pan-F-TBRS	DNA damage repair	-0.550348	0
Angiogenesis	DNA damage repair	-0.565092	0
Cell cycle	DNA damage repair	0.894075	0
DNA replication	DNA damage repair	0.930332	0
Nucleotide excision repair	DNA damage repair	0.946895	0
DNA damage repair	DNA damage repair	1	NA
Homologous recombination	DNA damage repair	0.922639	0
Mismatch repair	DNA damage repair	0.88834	0
Cell cycle regulators	DNA damage repair	0.385851	4.35207e-12
ECMscore	Homologous recombination	-0.587293	0
CD8 T effector	Homologous recombination	-0.00460316	0.936717
Antigen processing machinery	Homologous recombination	0.293485	2.26055e-07
Immune checkpoint	Homologous recombination	0.0459596	0.427696
EMT1	Homologous recombination	-0.0106508	0.854239
EMT2	Homologous recombination	-0.444314	4.44089e-16
EMT3	Homologous recombination	-0.497571	0
Pan-F-TBRS	Homologous recombination	-0.541314	0
Angiogenesis	Homologous recombination	-0.518589	0
Cell cycle	Homologous recombination	0.860912	0
DNA replication	Homologous recombination	0.930231	0
Nucleotide excision repair	Homologous recombination	0.89406	0
DNA damage repair	Homologous recombination	0.922639	0
Homologous recombination	Homologous recombination	1	NA
Mismatch repair	Homologous recombination	0.885922	0
Cell cycle regulators	Homologous recombination	0.392651	1.68932e-12
ECMscore	Mismatch repair	-0.509903	0
CD8 T effector	Mismatch repair	0.0661994	0.253008
Antigen processing machinery	Mismatch repair	0.256234	6.96227e-06
Immune checkpoint	Mismatch repair	0.117494	0.0419915
EMT1	Mismatch repair	-0.0445832	0.441678
EMT2	Mismatch repair	-0.371689	2.91625e-11
EMT3	Mismatch repair	-0.443316	6.66134e-16
Pan-F-TBRS	Mismatch repair	-0.498334	0
Angiogenesis	Mismatch repair	-0.462562	0
Cell cycle	Mismatch repair	0.866649	0
DNA replication	Mismatch repair	0.938701	0
Nucleotide excision repair	Mismatch repair	0.909287	0
DNA damage repair	Mismatch repair	0.88834	0
Homologous recombination	Mismatch repair	0.885922	0
Mismatch repair	Mismatch repair	1	NA
Cell cycle regulators	Mismatch repair	0.380573	8.93774e-12
ECMscore	Cell cycle regulators	-0.333786	3.06478e-09
CD8 T effector	Cell cycle regulators	0.181203	0.001624
Antigen processing machinery	Cell cycle regulators	0.283555	5.9241e-07
Immune checkpoint	Cell cycle regulators	0.158995	0.00578089
EMT1	Cell cycle regulators	0.0831658	0.150732
EMT2	Cell cycle regulators	-0.304875	7.15046e-08
EMT3	Cell cycle regulators	-0.234089	4.22801e-05
Pan-F-TBRS	Cell cycle regulators	-0.344107	9.16917e-10
Angiogenesis	Cell cycle regulators	-0.279148	8.97865e-07
Cell cycle	Cell cycle regulators	0.515027	0
DNA replication	Cell cycle regulators	0.373939	2.1688e-11
Nucleotide excision repair	Cell cycle regulators	0.379938	9.73843e-12
DNA damage repair	Cell cycle regulators	0.385851	4.35207e-12
Homologous recombination	Cell cycle regulators	0.392651	1.68932e-12
Mismatch repair	Cell cycle regulators	0.380573	8.93774e-12
Cell cycle regulators	Cell cycle regulators	1	NA

## Sheet: S10
Supplementary Table-S10: ECM score of 2125 gastric cancer samples with overall survival information involved in this study
Sample_ID	os	os.m	Cohort	Stage	ECM score	ECM level
GSM348351	0	101	GSE13861	2	0.102152	ECM low
GSM348352	1	38	GSE13861	4	0.336655	ECM high
GSM348353	0	91	GSE13861	1	-0.163659	ECM low
GSM348354	0	94	GSE13861	3	0.235569	ECM low
GSM348355	1	5	GSE13861	4	0.390992	ECM high
GSM348356	1	28	GSE13861	3	0.137955	ECM low
GSM348357	0	91	GSE13861	1	-0.0388138	ECM low
GSM348360	1	58	GSE13861	3	0.232814	ECM low
GSM348361	1	17	GSE13861	4	0.262031	ECM low
GSM348362	1	20	GSE13861	4	0.32651	ECM high
GSM348363	0	90	GSE13861	2	0.142606	ECM low
GSM348364	0	90	GSE13861	3	0.0754356	ECM low
GSM348365	0	93	GSE13861	3	0.129681	ECM low
GSM348366	1	22	GSE13861	4	0.19105	ECM low
GSM348367	0	97	GSE13861	3	0.222976	ECM low
GSM348368	0	90	GSE13861	2	0.157524	ECM low
GSM348369	1	39	GSE13861	3	0.322367	ECM high
GSM348370	1	15	GSE13861	4	0.392323	ECM high
GSM348371	1	58	GSE13861	1	-0.0219783	ECM low
GSM348372	1	40	GSE13861	3	-0.0133827	ECM low
GSM348373	0	90	GSE13861	3	0.111141	ECM low
GSM348375	1	32	GSE13861	3	0.254141	ECM low
GSM348376	0	89	GSE13861	1	0.278401	ECM low
GSM348377	0	89	GSE13861	2	0.205515	ECM low
GSM348378	0	96	GSE13861	3	0.220963	ECM low
GSM348379	1	73	GSE13861	1	0.196914	ECM low
GSM348380	0	96	GSE13861	2	0.258666	ECM low
GSM348381	1	39	GSE13861	3	0.315609	ECM high
GSM348382	0	89	GSE13861	4	0.0844611	ECM low
GSM348383	0	97	GSE13861	4	0.232902	ECM low
GSM348384	1	26	GSE13861	4	0.392702	ECM high
GSM348385	0	88	GSE13861	2	0.228556	ECM low
GSM348386	0	88	GSE13861	2	0.31212	ECM low
GSM348387	1	45	GSE13861	1	0.396449	ECM high
GSM348388	0	95	GSE13861	4	0.461678	ECM high
GSM348389	0	88	GSE13861	2	0.121529	ECM low
GSM348390	0	95	GSE13861	1	0.186191	ECM low
GSM348391	1	60	GSE13861	3	0.305554	ECM low
GSM348392	0	89	GSE13861	3	0.202472	ECM low
GSM348393	1	12	GSE13861	3	0.386248	ECM high
GSM348394	0	88	GSE13861	1	0.274403	ECM low
GSM348395	1	58	GSE13861	3	0.249417	ECM low
GSM348396	0	96	GSE13861	2	0.292278	ECM low
GSM348397	1	3	GSE13861	4	0.308243	ECM low
GSM348398	0	94	GSE13861	1	0.176962	ECM low
GSM348399	0	88	GSE13861	2	0.215098	ECM low
GSM348400	0	95	GSE13861	4	0.0123101	ECM low
GSM348401	1	0	GSE13861	2	0.302755	ECM low
GSM348403	1	18	GSE13861	4	0.265835	ECM low
GSM348405	1	10	GSE13861	3	-0.0038516	ECM low
GSM348406	0	95	GSE13861	3	0.229728	ECM low
GSM348407	0	87	GSE13861	3	0.356091	ECM high
GSM348408	0	87	GSE13861	1	0.00146926	ECM low
GSM348409	0	87	GSE13861	2	0.201325	ECM low
GSM348410	1	33	GSE13861	3	0.375688	ECM high
GSM348411	1	50	GSE13861	4	0.331988	ECM high
GSM348412	1	63	GSE13861	3	0.290659	ECM low
GSM348413	0	91	GSE13861	3	0.203549	ECM low
GSM348414	1	11	GSE13861	3	0.336384	ECM high
GSM348415	0	96	GSE13861	3	0.366788	ECM high
GSM348416	0	91	GSE13861	1	0.0162344	ECM low
GSM348418	1	20	GSE13861	3	0.21285	ECM low
GSM348419	0	94	GSE13861	1	0.314289	ECM high
GSM348420	1	19	GSE13861	4	0.271953	ECM low
GSM348421	1	28	GSE13861	4	0.307677	ECM low
GSM387804	0	12.67	GSE15459	3	0.331511	ECM high
GSM387824	0	126.5	GSE15459	2	0.390744	ECM high
GSM387826	0	11.07	GSE15459	2	0.374794	ECM high
GSM387827	0	93.2	GSE15459	1	0.321503	ECM high
GSM387832	0	125.53	GSE15459	3	0.467419	ECM high
GSM387840	0	129.27	GSE15459	1	0.41615	ECM high
GSM387863	0	45.07	GSE15459	1	0.557013	ECM high
GSM387868	0	66.57	GSE15459	2	0.484089	ECM high
GSM387875	0	88.7	GSE15459	1	0.401299	ECM high
GSM387880	0	74.97	GSE15459	1	0.44042	ECM high
GSM387915	0	157.83	GSE15459	2	0.341141	ECM high
GSM387919	0	10.43	GSE15459	4	0.298646	ECM low
GSM387931	0	148.9	GSE15459	1	0.497422	ECM high
GSM387933	0	13	GSE15459	4	0.362576	ECM high
GSM387942	0	0.33	GSE15459	3	0.29797	ECM low
GSM387943	0	6.97	GSE15459	4	0.29223	ECM low
GSM387791	0	20.33	GSE15459	4	0.0425931	ECM low
GSM387802	0	15.2	GSE15459	1	0.0743762	ECM low
GSM387805	0	10.9	GSE15459	1	-0.18466	ECM low
GSM387807	0	4.93	GSE15459	2	0.0710593	ECM low
GSM387815	0	62.93	GSE15459	2	0.072667	ECM low
GSM387817	0	88.07	GSE15459	1	0.107213	ECM low
GSM387820	0	129.9	GSE15459	4	0.128076	ECM low
GSM387829	0	127.47	GSE15459	2	0.326838	ECM high
GSM387860	0	0.23	GSE15459	4	0.296222	ECM low
GSM387873	0	98.1	GSE15459	3	0.139923	ECM low
GSM387885	0	38.43	GSE15459	3	0.0877872	ECM low
GSM387891	0	64.57	GSE15459	1	0.0797524	ECM low
GSM387900	0	5.97	GSE15459	1	0.0864447	ECM low
GSM387907	0	63.53	GSE15459	3	0.0491918	ECM low
GSM387918	0	155.03	GSE15459	1	0.255528	ECM low
GSM387939	0	146.13	GSE15459	1	-0.0255785	ECM low
GSM387944	0	85.63	GSE15459	3	0.055743	ECM low
GSM387972	0	0.33	GSE15459	4	0.358085	ECM high
GSM387974	0	134.1	GSE15459	2	0.131535	ECM low
GSM387982	0	75.53	GSE15459	2	0.197473	ECM low
GSM387806	0	19.73	GSE15459	3	0.178023	ECM low
GSM387809	0	4.7	GSE15459	3	0.152567	ECM low
GSM387812	0	11.1	GSE15459	3	0.245294	ECM low
GSM387813	0	3.93	GSE15459	1	0.00422288	ECM low
GSM387818	0	108.7	GSE15459	2	0.135334	ECM low
GSM387822	0	0.2	GSE15459	3	0.235451	ECM low
GSM387828	0	117.77	GSE15459	3	0.0882021	ECM low
GSM387839	0	0.3	GSE15459	3	0.0640756	ECM low
GSM387854	0	0.43	GSE15459	2	0.052497	ECM low
GSM387855	0	114.63	GSE15459	2	0.0494979	ECM low
GSM387872	0	85.63	GSE15459	1	0.229649	ECM low
GSM387886	0	72.77	GSE15459	2	0.211561	ECM low
GSM387894	0	66.57	GSE15459	1	0.000804248	ECM low
GSM387895	0	2.63	GSE15459	3	0.197183	ECM low
GSM387901	0	82.87	GSE15459	1	-0.0292849	ECM low
GSM387912	0	17.1	GSE15459	3	0.271577	ECM low
GSM387917	0	11.37	GSE15459	4	0.0686364	ECM low
GSM387921	0	0	GSE15459	4	0.0800566	ECM low
GSM387922	0	153.9	GSE15459	1	-0.0119754	ECM low
GSM387923	0	0.03	GSE15459	3	0.207944	ECM low
GSM387926	0	3.23	GSE15459	4	0.0539434	ECM low
GSM387928	0	27.17	GSE15459	2	0.00330733	ECM low
GSM387945	0	6.6	GSE15459	3	0.316721	ECM high
GSM387949	0	2.6	GSE15459	3	-0.0578891	ECM low
GSM387952	0	133.63	GSE15459	3	0.0886009	ECM low
GSM387958	0	80.7	GSE15459	1	-0.245665	ECM low
GSM387963	0	0.33	GSE15459	3	0.178301	ECM low
GSM387966	0	30	GSE15459	1	-0.112727	ECM low
GSM387969	0	113.23	GSE15459	1	0.0827009	ECM low
GSM387973	0	7.33	GSE15459	3	0.294207	ECM low
GSM387976	0	123.83	GSE15459	2	0.285581	ECM low
GSM387984	0	2.23	GSE15459	3	0.0876615	ECM low
GSM387985	0	116.6	GSE15459	2	0.175147	ECM low
GSM387986	0	1.47	GSE15459	1	0.0245877	ECM low
GSM387794	1	26.27	GSE15459	4	0.471636	ECM high
GSM387814	1	17.2	GSE15459	4	0.394458	ECM high
GSM387816	1	1.67	GSE15459	4	0.319608	ECM high
GSM387847	1	110.53	GSE15459	1	0.478076	ECM high
GSM387850	1	6.47	GSE15459	4	0.533387	ECM high
GSM387857	1	8.07	GSE15459	3	0.496925	ECM high
GSM387862	1	4.7	GSE15459	4	0.493127	ECM high
GSM387881	1	12.27	GSE15459	4	0.434598	ECM high
GSM387905	1	6.27	GSE15459	4	0.435257	ECM high
GSM387911	1	24.9	GSE15459	4	0.380771	ECM high
GSM387902	1	59.57	GSE15459	2	0.289862	ECM low
GSM387935	1	5.07	GSE15459	4	0.111285	ECM low
GSM387938	1	6.4	GSE15459	4	0.169323	ECM low
GSM387979	1	6.63	GSE15459	4	0.273048	ECM low
GSM387823	1	6.6	GSE15459	4	0.368803	ECM high
GSM387843	1	2.27	GSE15459	4	0.209289	ECM low
GSM387846	1	94.3	GSE15459	3	0.237666	ECM low
GSM387865	1	24.37	GSE15459	4	0.263348	ECM low
GSM387914	1	6.6	GSE15459	3	0.266846	ECM low
GSM387932	1	26.53	GSE15459	4	-0.0478195	ECM low
GSM387959	1	3.27	GSE15459	4	0.177782	ECM low
GSM387964	1	10.57	GSE15459	4	0.0357984	ECM low
GSM387789	0	30.47	GSE15459	4	0.279199	ECM low
GSM387795	0	27.07	GSE15459	3	0.371737	ECM high
GSM387834	1	41.97	GSE15459	2	0.442986	ECM high
GSM387836	1	19.77	GSE15459	3	0.251317	ECM low
GSM387837	1	37.5	GSE15459	3	0.368993	ECM high
GSM387838	1	30.4	GSE15459	3	0.484725	ECM high
GSM387841	1	4.17	GSE15459	4	0.490452	ECM high
GSM387851	1	10.87	GSE15459	4	0.409004	ECM high
GSM387852	1	17	GSE15459	4	0.444143	ECM high
GSM387853	1	16.6	GSE15459	4	0.374973	ECM high
GSM387866	1	13.37	GSE15459	3	0.502502	ECM high
GSM387869	1	20.87	GSE15459	3	0.349165	ECM high
GSM387870	1	4.6	GSE15459	4	0.375964	ECM high
GSM387876	1	25.17	GSE15459	2	0.409672	ECM high
GSM387898	1	78.6	GSE15459	2	0.449513	ECM high
GSM387899	1	11.77	GSE15459	3	0.470554	ECM high
GSM387909	1	28.83	GSE15459	4	0.423937	ECM high
GSM387925	1	123.63	GSE15459	2	0.424984	ECM high
GSM387929	1	11.53	GSE15459	4	0.411017	ECM high
GSM387936	1	32.63	GSE15459	3	0.524037	ECM high
GSM387947	1	17.9	GSE15459	4	0.383411	ECM high
GSM387950	1	12.63	GSE15459	3	0.338852	ECM high
GSM387960	1	52.63	GSE15459	3	0.506269	ECM high
GSM387978	1	39.97	GSE15459	2	0.363705	ECM high
GSM387980	1	4.37	GSE15459	3	0.328994	ECM high
GSM387796	1	20.5	GSE15459	3	-0.129411	ECM low
GSM387803	0	32.7	GSE15459	4	-0.269171	ECM low
GSM387819	1	29.17	GSE15459	4	0.54199	ECM high
GSM387848	1	99.43	GSE15459	3	0.339626	ECM high
GSM387864	1	4.3	GSE15459	3	0.375392	ECM high
GSM387879	1	31.2	GSE15459	1	0.166238	ECM low
GSM387882	1	16.37	GSE15459	3	0.227194	ECM low
GSM387883	0	42.5	GSE15459	2	0.0881871	ECM low
GSM387884	1	9.87	GSE15459	2	0.145577	ECM low
GSM387893	0	52.97	GSE15459	3	0.373224	ECM high
GSM387916	1	63.7	GSE15459	1	-0.0180699	ECM low
GSM387946	1	14.6	GSE15459	2	0.290846	ECM low
GSM387956	0	12.87	GSE15459	3	0.274786	ECM low
GSM387957	1	15.27	GSE15459	3	0.261001	ECM low
GSM387961	1	20.27	GSE15459	4	0.344786	ECM high
GSM387968	1	15.33	GSE15459	3	0.181407	ECM low
GSM387792	1	11.73	GSE15459	4	0.240201	ECM low
GSM387808	0	5.87	GSE15459	4	0.0660198	ECM low
GSM387811	1	3.23	GSE15459	4	0.249306	ECM low
GSM387830	1	87	GSE15459	3	0.294003	ECM low
GSM387831	1	10.37	GSE15459	4	-0.0662111	ECM low
GSM387833	1	8.53	GSE15459	3	0.306893	ECM low
GSM387835	1	13.07	GSE15459	3	0.256972	ECM low
GSM387856	1	26.17	GSE15459	3	0.399059	ECM high
GSM387861	1	23.2	GSE15459	3	0.105422	ECM low
GSM387867	1	22.8	GSE15459	2	0.194135	ECM low
GSM387892	1	7.97	GSE15459	4	0.357912	ECM high
GSM387896	1	9.97	GSE15459	3	0.196668	ECM low
GSM387903	1	41.23	GSE15459	3	-0.110093	ECM low
GSM387904	0	74.33	GSE15459	2	0.139072	ECM low
GSM387908	1	18.27	GSE15459	3	0.266192	ECM low
GSM387910	1	22.27	GSE15459	4	0.223452	ECM low
GSM387913	1	7.03	GSE15459	4	-0.0316657	ECM low
GSM387920	0	22.07	GSE15459	3	0.071996	ECM low
GSM387927	1	39.4	GSE15459	4	0.296258	ECM low
GSM387930	1	13.47	GSE15459	3	-0.00900849	ECM low
GSM387941	1	19.67	GSE15459	1	0.055155	ECM low
GSM387953	0	8.6	GSE15459	4	0.239431	ECM low
GSM387955	1	12.97	GSE15459	3	0.281874	ECM low
GSM387971	1	23.57	GSE15459	3	0.0477642	ECM low
GSM387977	1	45.8	GSE15459	3	0.188095	ECM low
GSM387981	1	24.63	GSE15459	3	0.163475	ECM low
GSM387987	1	7.73	GSE15459	4	0.119897	ECM low
GSM387975	1	14.83	GSE15459	3	0.206073	ECM low
GSM387800	0	7	GSE15459	3	0.0620293	ECM low
GSM387801	0	20.13	GSE15459	1	0.00632886	ECM low
GSM387810	0	3.7	GSE15459	1	0.0126074	ECM low
GSM387821	0	122.97	GSE15459	1	0.271484	ECM low
GSM387825	0	125.5	GSE15459	1	0.232795	ECM low
GSM387877	0	72.5	GSE15459	3	0.241497	ECM low
GSM387878	0	23.53	GSE15459	2	0.357102	ECM high
GSM387888	0	35.7	GSE15459	1	0.449321	ECM high
GSM387890	0	0.4	GSE15459	3	-0.0830804	ECM low
GSM387897	0	24.3	GSE15459	4	0.130222	ECM low
GSM387906	0	13	GSE15459	3	0.375847	ECM high
GSM387924	0	4.83	GSE15459	4	0.262882	ECM low
GSM387934	0	141.77	GSE15459	3	0.254701	ECM low
GSM387951	0	1.57	GSE15459	4	-0.0652001	ECM low
GSM387967	0	138.37	GSE15459	3	0.389239	ECM high
GSM387948	0	137.47	GSE15459	3	0.159863	ECM low
GSM387874	1	14.33	GSE15459	4	0.410636	ECM high
GSM387940	1	3.27	GSE15459	3	0.333981	ECM high
GSM387842	1	17.13	GSE15459	4	0.21385	ECM low
GSM387845	1	4.13	GSE15459	4	0.338968	ECM high
GSM387849	1	11.4	GSE15459	4	0.405938	ECM high
GSM387858	1	9.27	GSE15459	4	0.418222	ECM high
GSM387859	1	11.07	GSE15459	3	0.477515	ECM high
GSM387871	1	13.03	GSE15459	4	0.144322	ECM low
GSM387887	1	5.83	GSE15459	4	0.290854	ECM low
GSM387889	1	11.07	GSE15459	4	0.332932	ECM high
GSM387954	1	21.4	GSE15459	3	0.382245	ECM high
GSM387962	1	9	GSE15459	3	0.362853	ECM high
GSM387965	0	58.93	GSE15459	2	0.217709	ECM low
GSM387970	1	3.13	GSE15459	3	0.361846	ECM high
GSM387983	1	56.9	GSE15459	3	0.470094	ECM high
GSM644519	0	163.1	GSE26253	2	0.350873	ECM high
GSM644520	1	25.7	GSE26253	3	0.378632	ECM high
GSM644521	0	161.2	GSE26253	3	0.163287	ECM low
GSM644522	0	124.6	GSE26253	2	0.241087	ECM low
GSM644523	0	155.3	GSE26253	3	0.340637	ECM high
GSM644524	1	9.1	GSE26253	4	0.308819	ECM low
GSM644525	0	152.1	GSE26253	1	0.236857	ECM low
GSM644526	0	147.8	GSE26253	3	0.252577	ECM low
GSM644527	0	66.8	GSE26253	3	0.282013	ECM low
GSM644528	0	98.7	GSE26253	2	0.292617	ECM low
GSM644529	1	4.9	GSE26253	3	0.355	ECM high
GSM644530	1	49.9	GSE26253	4	0.296021	ECM low
GSM644531	1	19.4	GSE26253	4	0.32436	ECM high
GSM644532	1	20.6	GSE26253	3	0.246011	ECM low
GSM644533	0	131.8	GSE26253	1	0.349752	ECM high
GSM644534	0	38.2	GSE26253	3	0.265119	ECM low
GSM644535	0	80.9	GSE26253	2	0.251008	ECM low
GSM644536	0	109.4	GSE26253	3	0.245215	ECM low
GSM644537	1	43.2	GSE26253	3	0.312769	ECM high
GSM644538	1	35.8	GSE26253	3	0.403447	ECM high
GSM644539	0	120.6	GSE26253	2	0.372897	ECM high
GSM644540	1	26	GSE26253	3	0.327199	ECM high
GSM644541	0	108.3	GSE26253	2	0.2883	ECM low
GSM644542	0	102.2	GSE26253	2	0.365006	ECM high
GSM644543	1	39.7	GSE26253	4	0.233469	ECM low
GSM644544	0	113.2	GSE26253	2	0.30037	ECM low
GSM644545	1	56.5	GSE26253	2	0.312389	ECM high
GSM644546	1	74.1	GSE26253	1	0.314973	ECM high
GSM644547	1	25.9	GSE26253	3	0.334385	ECM high
GSM644548	0	102.9	GSE26253	2	0.143969	ECM low
GSM644549	0	104.8	GSE26253	2	0.0978754	ECM low
GSM644550	0	98.5	GSE26253	4	0.231274	ECM low
GSM644551	0	98.8	GSE26253	4	0.241653	ECM low
GSM644552	0	94.6	GSE26253	3	0.246076	ECM low
GSM644553	0	96.3	GSE26253	2	0.179997	ECM low
GSM644554	0	92.9	GSE26253	2	0.318704	ECM high
GSM644555	0	80.3	GSE26253	2	0.191779	ECM low
GSM644556	1	20.4	GSE26253	4	0.20141	ECM low
GSM644557	1	18	GSE26253	4	0.292463	ECM low
GSM644558	1	92.4	GSE26253	3	0.372313	ECM high
GSM644559	0	92.9	GSE26253	2	0.138725	ECM low
GSM644560	0	94.1	GSE26253	2	0.221654	ECM low
GSM644561	0	89.6	GSE26253	3	0.376484	ECM high
GSM644562	1	15.9	GSE26253	4	0.268241	ECM low
GSM644563	1	25.1	GSE26253	2	0.278836	ECM low
GSM644564	0	89.3	GSE26253	2	0.278875	ECM low
GSM644565	1	31.1	GSE26253	3	0.391643	ECM high
GSM644566	1	56.1	GSE26253	1	0.392738	ECM high
GSM644567	0	82.4	GSE26253	1	0.162766	ECM low
GSM644568	0	85.1	GSE26253	2	0.306251	ECM low
GSM644569	1	45.5	GSE26253	1	0.328421	ECM high
GSM644570	0	61.1	GSE26253	2	0.298527	ECM low
GSM644571	1	69.5	GSE26253	2	0.349663	ECM high
GSM644572	0	79.6	GSE26253	2	0.196943	ECM low
GSM644573	1	56.2	GSE26253	4	0.370788	ECM high
GSM644574	1	41.2	GSE26253	3	0.311478	ECM low
GSM644575	0	73.6	GSE26253	2	0.226535	ECM low
GSM644576	0	63.8	GSE26253	2	0.235241	ECM low
GSM644577	1	28.9	GSE26253	3	0.304396	ECM low
GSM644578	0	71.2	GSE26253	1	0.397565	ECM high
GSM644579	1	32.4	GSE26253	2	0.382547	ECM high
GSM644580	0	64	GSE26253	1	0.258933	ECM low
GSM644581	0	65.9	GSE26253	2	0.369804	ECM high
GSM644582	1	7.1	GSE26253	4	0.310274	ECM low
GSM644583	1	42	GSE26253	2	0.365247	ECM high
GSM644584	0	60.5	GSE26253	2	0.182455	ECM low
GSM644585	0	64.6	GSE26253	1	0.223028	ECM low
GSM644586	0	52.4	GSE26253	2	0.275435	ECM low
GSM644587	0	58.5	GSE26253	1	0.295178	ECM low
GSM644588	1	38.5	GSE26253	2	0.365743	ECM high
GSM644589	0	58.1	GSE26253	3	0.280668	ECM low
GSM644590	1	46.5	GSE26253	1	0.388345	ECM high
GSM644591	0	58.1	GSE26253	2	0.270706	ECM low
GSM644592	1	31.3	GSE26253	2	0.358629	ECM high
GSM644593	0	53.9	GSE26253	3	0.324295	ECM high
GSM644594	0	167.6	GSE26253	3	0.237465	ECM low
GSM644595	1	9.5	GSE26253	2	0.157428	ECM low
GSM644596	0	57.4	GSE26253	2	0.313801	ECM high
GSM644597	0	158.6	GSE26253	3	0.361042	ECM high
GSM644598	0	96.2	GSE26253	2	0.331619	ECM high
GSM644599	1	27.1	GSE26253	4	0.345405	ECM high
GSM644600	0	151.8	GSE26253	1	0.285276	ECM low
GSM644601	1	18	GSE26253	3	0.330333	ECM high
GSM644602	1	10.5	GSE26253	4	0.27623	ECM low
GSM644603	0	76.1	GSE26253	2	0.308946	ECM low
GSM644604	0	13.7	GSE26253	4	0.284291	ECM low
GSM644605	0	86.3	GSE26253	1	0.290977	ECM low
GSM644606	0	152.8	GSE26253	1	0.208817	ECM low
GSM644607	0	149.3	GSE26253	2	0.195466	ECM low
GSM644608	1	28.8	GSE26253	3	0.293331	ECM low
GSM644609	0	117.2	GSE26253	2	0.221571	ECM low
GSM644610	1	20.3	GSE26253	3	0.258233	ECM low
GSM644611	0	120.3	GSE26253	2	0.259822	ECM low
GSM644612	0	121.5	GSE26253	3	0.203519	ECM low
GSM644613	0	106.2	GSE26253	2	0.323675	ECM high
GSM644614	0	121	GSE26253	2	0.323335	ECM high
GSM644615	0	53	GSE26253	3	0.33618	ECM high
GSM644616	1	18.4	GSE26253	3	0.316345	ECM high
GSM644617	1	17.1	GSE26253	3	0.262988	ECM low
GSM644618	0	121.8	GSE26253	2	0.36892	ECM high
GSM644619	0	73.2	GSE26253	2	0.168279	ECM low
GSM644620	0	116	GSE26253	3	0.351285	ECM high
GSM644621	0	65.3	GSE26253	2	0.250271	ECM low
GSM644622	0	93.9	GSE26253	3	0.314433	ECM high
GSM644623	1	23.6	GSE26253	3	0.337965	ECM high
GSM644624	0	61.9	GSE26253	1	0.263015	ECM low
GSM644625	0	60.3	GSE26253	4	0.138768	ECM low
GSM644626	0	110.3	GSE26253	2	0.25367	ECM low
GSM644627	0	111.1	GSE26253	1	0.217807	ECM low
GSM644628	0	102.7	GSE26253	2	0.351372	ECM high
GSM644629	1	47.7	GSE26253	2	0.30503	ECM low
GSM644630	1	28.1	GSE26253	1	0.327473	ECM high
GSM644631	1	21.8	GSE26253	3	0.396378	ECM high
GSM644632	1	20.7	GSE26253	3	0.331022	ECM high
GSM644633	1	49.9	GSE26253	2	0.30745	ECM low
GSM644634	0	101	GSE26253	4	0.191395	ECM low
GSM644635	0	97.5	GSE26253	3	0.278517	ECM low
GSM644636	1	23.3	GSE26253	3	0.163558	ECM low
GSM644637	0	85.1	GSE26253	3	0.260371	ECM low
GSM644638	1	58.8	GSE26253	4	0.34412	ECM high
GSM644639	0	61.7	GSE26253	2	0.131651	ECM low
GSM644640	0	92	GSE26253	2	0.260318	ECM low
GSM644641	0	94.7	GSE26253	2	0.197873	ECM low
GSM644642	1	29.9	GSE26253	3	0.252681	ECM low
GSM644643	1	38.9	GSE26253	3	0.184014	ECM low
GSM644644	0	84.1	GSE26253	1	0.121927	ECM low
GSM644645	1	7.7	GSE26253	4	0.22286	ECM low
GSM644646	1	34.7	GSE26253	2	0.305107	ECM low
GSM644647	0	78.2	GSE26253	1	0.297423	ECM low
GSM644648	1	14.7	GSE26253	2	0.291082	ECM low
GSM644649	1	20.4	GSE26253	4	0.203293	ECM low
GSM644650	0	74.3	GSE26253	3	0.174569	ECM low
GSM644651	0	60.4	GSE26253	2	0.23809	ECM low
GSM644652	0	60.2	GSE26253	4	0.214498	ECM low
GSM644653	0	78.9	GSE26253	2	0.233576	ECM low
GSM644654	0	77.8	GSE26253	3	0.252027	ECM low
GSM644655	1	11.5	GSE26253	4	0.22094	ECM low
GSM644656	1	34.4	GSE26253	2	0.243725	ECM low
GSM644657	1	33.1	GSE26253	3	0.312484	ECM high
GSM644658	1	34.8	GSE26253	2	0.291364	ECM low
GSM644659	0	61.1	GSE26253	2	0.242624	ECM low
GSM644660	1	23.9	GSE26253	4	0.0885582	ECM low
GSM644661	0	67.2	GSE26253	2	0.283131	ECM low
GSM644662	0	60.4	GSE26253	1	0.28772	ECM low
GSM644663	0	61.3	GSE26253	1	0.0665998	ECM low
GSM644664	0	57.4	GSE26253	1	0.196984	ECM low
GSM644665	1	51.7	GSE26253	3	0.273044	ECM low
GSM644666	1	24.2	GSE26253	3	0.321819	ECM high
GSM644667	1	54.9	GSE26253	2	0.298387	ECM low
GSM644668	0	59.3	GSE26253	2	0.297923	ECM low
GSM644669	0	48.6	GSE26253	3	0.296873	ECM low
GSM644670	1	7.1	GSE26253	3	0.224867	ECM low
GSM644671	1	8.3	GSE26253	4	0.268706	ECM low
GSM644672	0	48.4	GSE26253	3	0.366537	ECM high
GSM644673	1	17.3	GSE26253	4	0.348883	ECM high
GSM644674	1	94.7	GSE26253	4	0.348727	ECM high
GSM644675	0	57.3	GSE26253	1	0.349547	ECM high
GSM644676	0	112.2	GSE26253	3	0.258466	ECM low
GSM644677	0	155.6	GSE26253	2	0.311606	ECM low
GSM644678	0	92.4	GSE26253	1	0.133121	ECM low
GSM644679	0	118.7	GSE26253	2	0.246952	ECM low
GSM644680	1	22.6	GSE26253	3	0.224352	ECM low
GSM644681	0	147.1	GSE26253	2	0.261894	ECM low
GSM644682	0	147.2	GSE26253	3	0.356951	ECM high
GSM644683	1	10.2	GSE26253	3	0.282332	ECM low
GSM644684	0	99.2	GSE26253	1	0.251084	ECM low
GSM644685	0	130	GSE26253	2	0.182993	ECM low
GSM644686	1	57.2	GSE26253	3	0.317582	ECM high
GSM644687	1	31.4	GSE26253	4	0.244481	ECM low
GSM644688	0	127.8	GSE26253	2	0.248594	ECM low
GSM644689	0	116.2	GSE26253	1	0.249248	ECM low
GSM644690	0	130.7	GSE26253	2	0.188866	ECM low
GSM644691	0	111.7	GSE26253	1	0.270526	ECM low
GSM644692	0	88	GSE26253	3	0.2596	ECM low
GSM644693	0	116.6	GSE26253	2	0.225748	ECM low
GSM644694	0	125.7	GSE26253	3	0.336603	ECM high
GSM644695	0	77.9	GSE26253	3	0.189712	ECM low
GSM644696	0	114.2	GSE26253	3	0.335475	ECM high
GSM644697	0	116.6	GSE26253	3	0.317506	ECM high
GSM644698	0	109.7	GSE26253	3	0.268851	ECM low
GSM644699	1	36.3	GSE26253	3	0.286973	ECM low
GSM644700	0	65.8	GSE26253	4	0.190026	ECM low
GSM644701	0	97.5	GSE26253	2	0.154465	ECM low
GSM644702	1	27.5	GSE26253	3	0.214009	ECM low
GSM644703	1	60.2	GSE26253	3	0.18958	ECM low
GSM644704	0	114.9	GSE26253	2	0.164198	ECM low
GSM644705	1	9.8	GSE26253	3	0.229805	ECM low
GSM644706	0	84.5	GSE26253	3	0.222713	ECM low
GSM644707	1	19.7	GSE26253	3	0.327375	ECM high
GSM644708	0	66.9	GSE26253	1	0.238055	ECM low
GSM644709	0	74.9	GSE26253	2	0.245434	ECM low
GSM644710	0	71.3	GSE26253	2	0.189237	ECM low
GSM644711	1	34.3	GSE26253	4	0.171686	ECM low
GSM644712	1	25.9	GSE26253	2	0.220521	ECM low
GSM644713	0	75.7	GSE26253	3	0.270929	ECM low
GSM644714	0	75.4	GSE26253	2	0.167083	ECM low
GSM644715	0	75	GSE26253	2	0.200413	ECM low
GSM644716	1	64	GSE26253	3	0.148902	ECM low
GSM644717	1	63.6	GSE26253	2	0.349046	ECM high
GSM644718	0	70.8	GSE26253	2	0.254108	ECM low
GSM644719	0	70.1	GSE26253	3	0.300043	ECM low
GSM644720	0	60.9	GSE26253	3	0.230802	ECM low
GSM644721	0	62	GSE26253	2	0.125107	ECM low
GSM644722	0	69	GSE26253	2	0.299908	ECM low
GSM644723	0	68.4	GSE26253	1	0.207448	ECM low
GSM644724	0	65.1	GSE26253	1	0.251428	ECM low
GSM644725	1	14.6	GSE26253	4	0.296277	ECM low
GSM644726	1	14.2	GSE26253	3	0.23803	ECM low
GSM644727	1	19.4	GSE26253	2	0.200055	ECM low
GSM644728	0	61.1	GSE26253	2	0.341577	ECM high
GSM644729	0	58.6	GSE26253	2	0.304156	ECM low
GSM644730	1	14.6	GSE26253	1	0.297523	ECM low
GSM644731	0	53.8	GSE26253	2	0.241865	ECM low
GSM644732	0	49.3	GSE26253	3	0.23361	ECM low
GSM644733	0	45.5	GSE26253	2	0.122868	ECM low
GSM644734	1	10.1	GSE26253	4	0.306297	ECM low
GSM644735	0	90.1	GSE26253	3	0.135735	ECM low
GSM644736	0	106.6	GSE26253	4	0.222332	ECM low
GSM644737	0	41.4	GSE26253	3	0.117903	ECM low
GSM644738	0	123.6	GSE26253	2	0.286407	ECM low
GSM644739	0	115.1	GSE26253	3	0.309209	ECM low
GSM644740	1	39.3	GSE26253	3	0.277204	ECM low
GSM644741	1	11.4	GSE26253	3	0.357409	ECM high
GSM644742	1	56.1	GSE26253	4	0.273799	ECM low
GSM644743	0	156.6	GSE26253	1	0.19526	ECM low
GSM644744	1	78.3	GSE26253	3	0.334162	ECM high
GSM644745	0	31.9	GSE26253	2	0.148601	ECM low
GSM644746	1	13.4	GSE26253	3	0.183718	ECM low
GSM644747	1	47.6	GSE26253	3	0.323605	ECM high
GSM644748	1	51.3	GSE26253	2	0.219298	ECM low
GSM644749	0	147.4	GSE26253	2	0.294243	ECM low
GSM644750	1	40.2	GSE26253	3	0.316755	ECM high
GSM644751	0	117.1	GSE26253	2	0.285843	ECM low
GSM644752	1	19.7	GSE26253	2	0.35849	ECM high
GSM644753	1	35.5	GSE26253	3	0.265515	ECM low
GSM644754	1	21.2	GSE26253	2	0.32144	ECM high
GSM644755	0	133	GSE26253	2	0.10856	ECM low
GSM644756	0	74.4	GSE26253	3	0.335816	ECM high
GSM644757	1	77.9	GSE26253	4	0.304389	ECM low
GSM644758	0	122.2	GSE26253	1	0.296193	ECM low
GSM644759	0	120.2	GSE26253	3	0.389135	ECM high
GSM644760	0	111.5	GSE26253	2	0.241106	ECM low
GSM644761	0	80.5	GSE26253	2	0.30813	ECM low
GSM644762	0	112.6	GSE26253	2	0.204164	ECM low
GSM644763	0	113	GSE26253	4	0.259011	ECM low
GSM644764	1	54.1	GSE26253	3	0.305444	ECM low
GSM644765	0	62.5	GSE26253	2	0.04448	ECM low
GSM644766	0	46.4	GSE26253	2	0.245213	ECM low
GSM644767	0	101.8	GSE26253	3	0.241183	ECM low
GSM644768	1	42.7	GSE26253	2	0.364516	ECM high
GSM644769	0	104.1	GSE26253	2	-0.0441893	ECM low
GSM644770	1	25	GSE26253	3	0.199088	ECM low
GSM644771	0	98.5	GSE26253	3	0.131234	ECM low
GSM644772	1	81	GSE26253	3	0.274067	ECM low
GSM644773	0	96.9	GSE26253	1	0.333524	ECM high
GSM644774	0	69.2	GSE26253	4	0.245303	ECM low
GSM644775	0	59.9	GSE26253	2	0.225111	ECM low
GSM644776	1	30.3	GSE26253	4	0.127987	ECM low
GSM644777	1	51.6	GSE26253	4	0.266873	ECM low
GSM644778	0	87.3	GSE26253	2	0.171521	ECM low
GSM644779	0	75.2	GSE26253	3	0.298472	ECM low
GSM644780	0	88.3	GSE26253	2	0.313576	ECM high
GSM644781	0	88.3	GSE26253	2	0.28423	ECM low
GSM644782	1	20.7	GSE26253	2	0.318754	ECM high
GSM644783	0	86.2	GSE26253	4	0.264196	ECM low
GSM644784	1	58.3	GSE26253	3	0.270536	ECM low
GSM644785	0	84.2	GSE26253	2	0.286813	ECM low
GSM644786	1	81.5	GSE26253	2	0.327477	ECM high
GSM644787	0	83.2	GSE26253	3	0.285801	ECM low
GSM644788	0	72.7	GSE26253	1	0.213877	ECM low
GSM644789	1	25.2	GSE26253	2	0.27744	ECM low
GSM644790	0	80	GSE26253	3	0.344036	ECM high
GSM644791	0	80	GSE26253	4	0.261647	ECM low
GSM644792	0	68.4	GSE26253	1	0.085837	ECM low
GSM644793	1	17.9	GSE26253	2	0.195541	ECM low
GSM644794	0	73.5	GSE26253	1	0.257334	ECM low
GSM644795	1	19.8	GSE26253	2	0.305948	ECM low
GSM644796	0	72.5	GSE26253	2	0.234067	ECM low
GSM644797	0	62.8	GSE26253	1	0.197382	ECM low
GSM644798	1	10.6	GSE26253	3	0.37041	ECM high
GSM644799	0	66.4	GSE26253	4	0.243588	ECM low
GSM644800	0	59.2	GSE26253	3	0.225771	ECM low
GSM644801	1	8.7	GSE26253	3	0.173009	ECM low
GSM644802	1	7.2	GSE26253	2	0.201239	ECM low
GSM644803	0	62	GSE26253	1	0.285634	ECM low
GSM644804	0	61.9	GSE26253	2	0.0932944	ECM low
GSM644805	0	60.7	GSE26253	1	0.173819	ECM low
GSM644806	0	60.7	GSE26253	2	0.160953	ECM low
GSM644807	1	7	GSE26253	4	0.222143	ECM low
GSM644808	0	49	GSE26253	3	0.17147	ECM low
GSM644809	0	51.5	GSE26253	1	0.213065	ECM low
GSM644810	0	53.6	GSE26253	2	0.124244	ECM low
GSM644811	0	43.8	GSE26253	2	0.203879	ECM low
GSM644812	0	36.7	GSE26253	1	0.17942	ECM low
GSM644813	1	26.1	GSE26253	4	0.330432	ECM high
GSM644814	0	122	GSE26253	3	0.256016	ECM low
GSM644815	1	32.4	GSE26253	3	0.21761	ECM low
GSM644816	0	130.6	GSE26253	1	0.285334	ECM low
GSM644817	1	15	GSE26253	4	0.297677	ECM low
GSM644818	0	127.3	GSE26253	4	0.310465	ECM low
GSM644819	1	9.8	GSE26253	2	0.281072	ECM low
GSM644820	0	124.9	GSE26253	1	0.227459	ECM low
GSM644821	0	74.8	GSE26253	1	0.253945	ECM low
GSM644822	1	22.9	GSE26253	1	0.29115	ECM low
GSM644823	1	12.9	GSE26253	3	0.141898	ECM low
GSM644824	1	37.2	GSE26253	4	0.269475	ECM low
GSM644825	0	102.5	GSE26253	3	0.263492	ECM low
GSM644826	0	114.8	GSE26253	3	0.195412	ECM low
GSM644827	0	112.7	GSE26253	2	0.270793	ECM low
GSM644828	1	20.9	GSE26253	4	0.147462	ECM low
GSM644829	0	78.6	GSE26253	2	0.235394	ECM low
GSM644830	1	30.3	GSE26253	3	0.297663	ECM low
GSM644831	0	104	GSE26253	3	0.251831	ECM low
GSM644832	0	94.2	GSE26253	2	0.116329	ECM low
GSM644833	0	98.5	GSE26253	4	0.23333	ECM low
GSM644834	1	15.6	GSE26253	4	0.266319	ECM low
GSM644835	1	63.7	GSE26253	3	0.25875	ECM low
GSM644836	1	20.8	GSE26253	2	0.263977	ECM low
GSM644837	0	61.9	GSE26253	2	0.333634	ECM high
GSM644838	1	28.4	GSE26253	4	0.30281	ECM low
GSM644839	0	82.3	GSE26253	2	0.294129	ECM low
GSM644840	0	28.2	GSE26253	3	0.201458	ECM low
GSM644841	0	88.9	GSE26253	2	0.178723	ECM low
GSM644842	0	85.4	GSE26253	2	0.0892028	ECM low
GSM644843	0	85.4	GSE26253	3	0.136409	ECM low
GSM644844	1	27.9	GSE26253	2	0.16542	ECM low
GSM644845	0	87.9	GSE26253	3	0.30765	ECM low
GSM644846	0	86.9	GSE26253	2	0.222822	ECM low
GSM644847	0	62.2	GSE26253	2	0.195292	ECM low
GSM644848	0	67.8	GSE26253	1	0.216694	ECM low
GSM644849	1	45.6	GSE26253	2	0.292092	ECM low
GSM644850	0	82.8	GSE26253	2	0.227536	ECM low
GSM644851	1	22	GSE26253	3	0.266414	ECM low
GSM644852	0	81.2	GSE26253	2	0.245452	ECM low
GSM644853	0	79.5	GSE26253	2	0.199426	ECM low
GSM644854	1	28.8	GSE26253	2	0.217462	ECM low
GSM644855	0	60.8	GSE26253	4	0.188767	ECM low
GSM644856	0	67.5	GSE26253	1	0.277789	ECM low
GSM644857	1	13.1	GSE26253	3	0.189781	ECM low
GSM644858	1	48.8	GSE26253	4	0.262262	ECM low
GSM644859	0	61.9	GSE26253	3	0.306	ECM low
GSM644860	0	69.5	GSE26253	1	0.279419	ECM low
GSM644861	0	69.3	GSE26253	4	0.243076	ECM low
GSM644862	0	61.5	GSE26253	2	0.15379	ECM low
GSM644863	0	61.1	GSE26253	1	0.149813	ECM low
GSM644864	0	59.8	GSE26253	2	0.140805	ECM low
GSM644865	0	63	GSE26253	3	0.267041	ECM low
GSM644866	1	15.8	GSE26253	2	0.223389	ECM low
GSM644867	0	61.1	GSE26253	1	0.262224	ECM low
GSM644868	1	22.1	GSE26253	2	0.103803	ECM low
GSM644869	0	59.3	GSE26253	2	0.117334	ECM low
GSM644870	0	11.4	GSE26253	2	0.00407241	ECM low
GSM644871	0	51.3	GSE26253	2	0.171446	ECM low
GSM644872	0	49.9	GSE26253	1	0.206628	ECM low
GSM644873	0	39.7	GSE26253	1	0.196118	ECM low
GSM644874	1	37.6	GSE26253	3	0.359186	ECM high
GSM644875	0	154.5	GSE26253	3	0.323269	ECM high
GSM644876	0	73.7	GSE26253	1	0.167649	ECM low
GSM644877	0	93.7	GSE26253	2	0.243312	ECM low
GSM644878	1	14.5	GSE26253	4	0.143301	ECM low
GSM644879	0	152	GSE26253	2	0.021012	ECM low
GSM644880	1	28	GSE26253	2	0.0826277	ECM low
GSM644881	0	143.8	GSE26253	1	0.195485	ECM low
GSM644882	1	14.4	GSE26253	3	0.314344	ECM high
GSM644883	1	54.7	GSE26253	3	0.293355	ECM low
GSM644884	0	119.1	GSE26253	1	0.290784	ECM low
GSM644885	1	42.5	GSE26253	3	0.241275	ECM low
GSM644886	0	95.8	GSE26253	1	0.231261	ECM low
GSM644887	1	52.5	GSE26253	3	0.27063	ECM low
GSM644888	1	9	GSE26253	4	0.315472	ECM high
GSM644889	1	6.4	GSE26253	4	0.314356	ECM high
GSM644890	1	18.4	GSE26253	3	0.338506	ECM high
GSM644891	1	112.2	GSE26253	2	0.197496	ECM low
GSM644892	0	114.8	GSE26253	2	0.202578	ECM low
GSM644893	0	121.8	GSE26253	3	0.260686	ECM low
GSM644894	0	118.6	GSE26253	3	0.276088	ECM low
GSM644895	0	117.1	GSE26253	3	0.261427	ECM low
GSM644896	1	5.5	GSE26253	4	0.241017	ECM low
GSM644897	0	51.8	GSE26253	4	0.300803	ECM low
GSM644898	0	113.4	GSE26253	2	0.114247	ECM low
GSM644899	1	20.6	GSE26253	4	0.23528	ECM low
GSM644900	1	27.4	GSE26253	4	0.267259	ECM low
GSM644901	1	17.7	GSE26253	1	0.247646	ECM low
GSM644902	0	55.2	GSE26253	4	0.184091	ECM low
GSM644903	0	103.1	GSE26253	2	0.348375	ECM high
GSM644904	1	23.4	GSE26253	4	0.281124	ECM low
GSM644905	1	43.5	GSE26253	2	0.245229	ECM low
GSM644906	1	72.5	GSE26253	2	0.316061	ECM high
GSM644907	1	77	GSE26253	2	0.313206	ECM high
GSM644908	1	76.6	GSE26253	3	0.347017	ECM high
GSM644909	1	12.3	GSE26253	2	0.308039	ECM low
GSM644910	1	18.4	GSE26253	2	0.251441	ECM low
GSM644911	1	59.5	GSE26253	3	0.300007	ECM low
GSM644912	0	91.1	GSE26253	2	0.257653	ECM low
GSM644913	0	85.1	GSE26253	2	0.247006	ECM low
GSM644914	0	74.9	GSE26253	3	0.223008	ECM low
GSM644915	0	82.4	GSE26253	4	0.250821	ECM low
GSM644916	0	83.5	GSE26253	2	0.221043	ECM low
GSM644917	0	87.8	GSE26253	2	0.250357	ECM low
GSM644918	1	18.6	GSE26253	3	0.304123	ECM low
GSM644919	1	19.1	GSE26253	3	0.252786	ECM low
GSM644920	0	87.5	GSE26253	2	0.212431	ECM low
GSM644921	1	14.5	GSE26253	3	0.203929	ECM low
GSM644922	0	86.7	GSE26253	4	0.26817	ECM low
GSM644923	0	85.6	GSE26253	1	0.312198	ECM low
GSM644924	0	84.5	GSE26253	1	0.224433	ECM low
GSM644925	1	32	GSE26253	2	0.360651	ECM high
GSM644926	0	82.4	GSE26253	2	0.243013	ECM low
GSM644927	0	79.8	GSE26253	2	0.270133	ECM low
GSM644928	1	26.6	GSE26253	3	0.13933	ECM low
GSM644929	1	22.3	GSE26253	4	0.312265	ECM high
GSM644930	0	77.1	GSE26253	2	0.297492	ECM low
GSM644931	0	77.6	GSE26253	1	0.311563	ECM low
GSM644932	0	73.9	GSE26253	1	0.204792	ECM low
GSM644933	0	74.3	GSE26253	2	0.193682	ECM low
GSM644934	0	74.2	GSE26253	1	0.212153	ECM low
GSM644935	1	22.3	GSE26253	4	0.353483	ECM high
GSM644936	0	72.3	GSE26253	2	0.184282	ECM low
GSM644937	1	23.5	GSE26253	4	0.260225	ECM low
GSM644938	0	61.6	GSE26253	1	0.150551	ECM low
GSM644939	1	34.3	GSE26253	2	0.29672	ECM low
GSM644940	0	60	GSE26253	3	0.24301	ECM low
GSM644941	0	61.1	GSE26253	1	0.258611	ECM low
GSM644942	0	65.5	GSE26253	2	0.225184	ECM low
GSM644943	1	45.5	GSE26253	3	0.191739	ECM low
GSM644944	0	63	GSE26253	2	0.209905	ECM low
GSM644945	1	8.5	GSE26253	2	0.185614	ECM low
GSM644946	0	59.7	GSE26253	2	0.298829	ECM low
GSM644947	0	50	GSE26253	1	0.269875	ECM low
GSM644948	0	54.4	GSE26253	1	0.229116	ECM low
GSM644949	1	10.1	GSE26253	4	0.18924	ECM low
GSM644950	0	43.9	GSE26253	1	0.233128	ECM low
GSM662386	0	72.97	GSE26942	4	0.190575	ECM low
GSM662374	0	73.2	GSE26942	4	0.361204	ECM high
GSM662389	0	49.53	GSE26942	3	0.27354	ECM low
GSM662390	0	49.27	GSE26942	3	-0.0794671	ECM low
GSM662376	0	73.03	GSE26942	1	-0.191252	ECM low
GSM662378	1	39.37	GSE26942	3	0.273106	ECM low
GSM662394	0	38.23	GSE26942	3	0.136453	ECM low
GSM662382	1	4.63	GSE26942	4	0.113605	ECM low
GSM662395	1	12.27	GSE26942	4	0.349864	ECM high
GSM662396	0	38.97	GSE26942	2	0.104309	ECM low
GSM662397	1	34.57	GSE26942	4	0.0908965	ECM low
GSM662398	1	14.07	GSE26942	3	0.3183	ECM high
GSM662399	0	37.3	GSE26942	1	0.0601263	ECM low
GSM662400	1	14.6	GSE26942	4	0.153079	ECM low
GSM662401	0	67.87	GSE26942	4	0.219048	ECM low
GSM662403	0	37.1	GSE26942	4	0.203952	ECM low
GSM662404	0	7.7	GSE26942	2	0.0647578	ECM low
GSM662405	0	55.73	GSE26942	4	0.159262	ECM low
GSM662407	0	6.4	GSE26942	2	0.0968113	ECM low
GSM662408	0	40.73	GSE26942	4	0.0950104	ECM low
GSM662409	1	6.63	GSE26942	4	0.192634	ECM low
GSM662410	0	37.9	GSE26942	3	0.0621177	ECM low
GSM662411	1	11.4	GSE26942	4	0.254541	ECM low
GSM662412	1	13.6	GSE26942	3	0.219405	ECM low
GSM662413	1	2.3	GSE26942	4	0.290817	ECM low
GSM662414	0	14.4	GSE26942	3	0.312339	ECM high
GSM662415	1	13.07	GSE26942	4	0.0432689	ECM low
GSM662416	0	42.83	GSE26942	1	0.234226	ECM low
GSM662417	1	12.83	GSE26942	3	0.316582	ECM high
GSM662418	0	12.17	GSE26942	1	0.103846	ECM low
GSM662419	0	37.07	GSE26942	4	0.234747	ECM low
GSM662420	0	4	GSE26942	4	0.292024	ECM low
GSM662421	1	13.97	GSE26942	4	0.271903	ECM low
GSM662422	0	36.83	GSE26942	3	0.269132	ECM low
GSM662423	1	8.37	GSE26942	3	0.0259354	ECM low
GSM662424	0	46.87	GSE26942	3	0.455516	ECM high
GSM662425	0	15.13	GSE26942	4	0.297417	ECM low
GSM662426	1	20.33	GSE26942	4	0.263844	ECM low
GSM662427	0	48.1	GSE26942	3	0.0379565	ECM low
GSM662428	1	9.23	GSE26942	4	0.422983	ECM high
GSM662429	0	36.67	GSE26942	3	0.0649812	ECM low
GSM662430	0	39.17	GSE26942	NA	0.298845	ECM low
GSM662431	0	30.63	GSE26942	3	0.111922	ECM low
GSM662432	0	25.47	GSE26942	1	0.0483977	ECM low
GSM662433	0	48.97	GSE26942	1	0.025039	ECM low
GSM662434	1	27.17	GSE26942	3	0.0426015	ECM low
GSM662435	0	0.4	GSE26942	3	0.0355692	ECM low
GSM662436	0	48.33	GSE26942	3	0.110887	ECM low
GSM662437	1	26.23	GSE26942	2	0.373818	ECM high
GSM662438	0	57.3	GSE26942	3	0.383829	ECM high
GSM662439	0	23.6	GSE26942	4	0.238381	ECM low
GSM662440	0	55.67	GSE26942	4	0.14666	ECM low
GSM662441	1	1.53	GSE26942	4	0.287129	ECM low
GSM662442	0	55.73	GSE26942	2	0.146503	ECM low
GSM662443	1	10	GSE26942	2	0.413472	ECM high
GSM662444	1	17.17	GSE26942	4	0.275695	ECM low
GSM662445	0	65.8	GSE26942	3	0.235996	ECM low
GSM662446	1	4.53	GSE26942	4	0.430628	ECM high
GSM662447	1	7.1	GSE26942	1	0.181016	ECM low
GSM662448	0	59.77	GSE26942	2	0.134828	ECM low
GSM662449	0	0.5	GSE26942	4	0.418212	ECM high
GSM662450	0	60.13	GSE26942	1	0.274846	ECM low
GSM662451	0	61.6	GSE26942	2	0.0323549	ECM low
GSM662452	0	59.87	GSE26942	2	0.23362	ECM low
GSM662453	0	70.83	GSE26942	3	0.40309	ECM high
GSM662454	0	56.27	GSE26942	2	0.026594	ECM low
GSM662455	1	14.5	GSE26942	2	0.0259135	ECM low
GSM662456	0	31.13	GSE26942	2	0.351186	ECM high
GSM662457	1	4.77	GSE26942	4	0.1529	ECM low
GSM662458	0	60.7	GSE26942	2	0.158176	ECM low
GSM662459	0	4.17	GSE26942	4	0.254467	ECM low
GSM662460	0	68.6	GSE26942	1	0.291562	ECM low
GSM662461	0	60.9	GSE26942	2	0.374789	ECM high
GSM662462	1	33.8	GSE26942	4	0.349825	ECM high
GSM662463	0	52.1	GSE26942	3	0.244917	ECM low
GSM662464	0	51.83	GSE26942	4	0.183139	ECM low
GSM662465	0	49.6	GSE26942	4	0.138026	ECM low
GSM662466	0	53.8	GSE26942	4	0.269561	ECM low
GSM662467	0	52.73	GSE26942	3	0.00717692	ECM low
GSM662468	1	25.87	GSE26942	3	0.183135	ECM low
GSM662469	0	15.13	GSE26942	3	0.171135	ECM low
GSM662470	0	48.8	GSE26942	1	0.0436648	ECM low
GSM662471	1	17.53	GSE26942	3	0.0538357	ECM low
GSM662472	1	10.83	GSE26942	4	0.115858	ECM low
GSM662473	1	7.23	GSE26942	4	0.436188	ECM high
GSM662474	1	21.77	GSE26942	4	0.208875	ECM low
GSM662475	0	52.03	GSE26942	2	0.157821	ECM low
GSM662476	0	22.37	GSE26942	4	0.244842	ECM low
GSM662477	0	22.87	GSE26942	2	0.149627	ECM low
GSM662478	1	22.07	GSE26942	3	0.182326	ECM low
GSM662479	0	49.23	GSE26942	1	0.21109	ECM low
GSM662480	0	48.4	GSE26942	2	0.255191	ECM low
GSM662481	1	8.27	GSE26942	2	0.239793	ECM low
GSM662576	1	3	GSE26942	4	0.377887	ECM high
GSM662564	0	12	GSE26942	1	-0.0247448	ECM low
GSM662554	0	47	GSE26942	2	-0.096566	ECM low
GSM662527	0	70	GSE26942	3	0.144308	ECM low
GSM662528	1	5	GSE26942	4	0.361024	ECM high
GSM662565	1	32	GSE26942	3	-0.0378283	ECM low
GSM662566	0	107	GSE26942	1	-0.00523608	ECM low
GSM662555	1	20	GSE26942	3	0.389417	ECM high
GSM662577	1	18	GSE26942	4	0.310928	ECM low
GSM662556	0	72	GSE26942	2	-0.0619551	ECM low
GSM662545	0	99	GSE26942	1	-0.0400257	ECM low
GSM662578	0	69	GSE26942	2	0.0531167	ECM low
GSM662546	0	70	GSE26942	3	0.277897	ECM low
GSM662557	0	66	GSE26942	2	0.0391085	ECM low
GSM662547	1	4	GSE26942	4	0.344654	ECM high
GSM662579	1	11	GSE26942	3	0.278375	ECM low
GSM662548	0	120	GSE26942	1	0.0317487	ECM low
GSM662590	1	5	GSE26942	4	-0.0529901	ECM low
GSM662591	0	101	GSE26942	1	0.142081	ECM low
GSM662580	1	56	GSE26942	3	0.131287	ECM low
GSM662529	1	38	GSE26942	4	0.374526	ECM high
GSM662542	0	140	GSE26942	1	0.0700683	ECM low
GSM662543	1	17	GSE26942	1	0.185084	ECM low
GSM662544	1	75	GSE26942	1	0.164297	ECM low
GSM662530	1	53	GSE26942	1	0.269143	ECM low
GSM662567	1	47	GSE26942	1	0.050007	ECM low
GSM662509	1	7	GSE26942	1	-0.109221	ECM low
GSM662531	1	29	GSE26942	3	0.327546	ECM high
GSM662549	0	115	GSE26942	1	0.0260872	ECM low
GSM662550	1	14	GSE26942	4	0.273918	ECM low
GSM662596	1	23	GSE26942	2	0.316973	ECM high
GSM662551	1	10	GSE26942	2	0.101345	ECM low
GSM662581	1	10	GSE26942	3	0.0994418	ECM low
GSM662552	1	85	GSE26942	3	-0.044771	ECM low
GSM662582	1	14	GSE26942	4	0.3135	ECM high
GSM662532	1	82	GSE26942	1	0.00459256	ECM low
GSM662583	1	11	GSE26942	1	0.35957	ECM high
GSM662568	1	12	GSE26942	4	0.112299	ECM low
GSM662533	0	93	GSE26942	1	0.123924	ECM low
GSM662597	0	3	GSE26942	1	0.163881	ECM low
GSM662584	1	18	GSE26942	1	0.430256	ECM high
GSM662592	0	100	GSE26942	3	0.286574	ECM low
GSM662585	0	105	GSE26942	1	0.126394	ECM low
GSM662534	1	31	GSE26942	3	0.386124	ECM high
GSM662593	0	127	GSE26942	3	0.176716	ECM low
GSM662510	0	121	GSE26942	1	0.0298618	ECM low
GSM662511	0	100	GSE26942	1	0.25465	ECM low
GSM662598	1	9	GSE26942	3	0.273047	ECM low
GSM662599	1	47	GSE26942	3	0.134349	ECM low
GSM662569	0	126	GSE26942	3	0.22335	ECM low
GSM662512	0	124	GSE26942	3	0.324344	ECM high
GSM662586	1	17	GSE26942	3	0.123112	ECM low
GSM662513	0	128	GSE26942	1	0.0413452	ECM low
GSM662594	0	62	GSE26942	1	0.269251	ECM low
GSM662600	0	12	GSE26942	1	0.0158255	ECM low
GSM662535	0	124	GSE26942	1	-0.0898112	ECM low
GSM662601	1	34	GSE26942	3	0.0578794	ECM low
GSM662553	0	138	GSE26942	2	0.0943994	ECM low
GSM662587	1	20	GSE26942	3	0.257451	ECM low
GSM662570	1	20	GSE26942	4	-0.00492291	ECM low
GSM662558	0	92	GSE26942	1	0.210289	ECM low
GSM662595	0	93	GSE26942	2	0.188952	ECM low
GSM662514	1	17	GSE26942	3	0.446267	ECM high
GSM662515	1	25	GSE26942	3	0.119422	ECM low
GSM662516	0	40	GSE26942	2	0.0988452	ECM low
GSM662517	0	139	GSE26942	3	0.141713	ECM low
GSM662571	1	36	GSE26942	3	0.128773	ECM low
GSM662536	0	30	GSE26942	1	0.033409	ECM low
GSM662572	1	98	GSE26942	3	0.298392	ECM low
GSM662559	1	13	GSE26942	3	0.402964	ECM high
GSM662573	1	24	GSE26942	2	0.103297	ECM low
GSM662560	0	44	GSE26942	2	0.315862	ECM high
GSM662561	0	90	GSE26942	1	0.173764	ECM low
GSM662518	1	49	GSE26942	1	0.461225	ECM high
GSM662602	1	40	GSE26942	3	0.248438	ECM low
GSM662562	0	93	GSE26942	2	0.371658	ECM high
GSM662574	1	6	GSE26942	4	0.414416	ECM high
GSM662519	0	87	GSE26942	2	0.189685	ECM low
GSM662575	1	26	GSE26942	3	0.253481	ECM low
GSM662537	1	12	GSE26942	1	0.071973	ECM low
GSM662563	0	94	GSE26942	1	0.12453	ECM low
GSM662520	0	110	GSE26942	2	0.257841	ECM low
GSM662538	0	131	GSE26942	1	0.0616966	ECM low
GSM662612	1	9	GSE26942	4	0.293031	ECM low
GSM662539	1	32	GSE26942	3	0.42725	ECM high
GSM662540	1	39	GSE26942	4	0.0584548	ECM low
GSM662603	1	8	GSE26942	2	0.333425	ECM high
GSM662521	1	5	GSE26942	4	0.131066	ECM low
GSM662522	0	24	GSE26942	1	0.189872	ECM low
GSM662588	0	93	GSE26942	1	0.0211405	ECM low
GSM662523	0	87	GSE26942	1	0.232688	ECM low
GSM662604	0	112	GSE26942	1	0.15242	ECM low
GSM662613	0	90	GSE26942	1	0.249057	ECM low
GSM662614	1	54	GSE26942	3	0.120191	ECM low
GSM662524	0	9	GSE26942	4	0.24703	ECM low
GSM662605	0	104	GSE26942	3	0.162848	ECM low
GSM662606	0	119	GSE26942	3	0.358378	ECM high
GSM662589	1	52	GSE26942	1	0.179195	ECM low
GSM662607	0	2	GSE26942	2	0.137896	ECM low
GSM662608	0	129	GSE26942	1	-0.0889225	ECM low
GSM662525	1	8	GSE26942	3	0.37736	ECM high
GSM662609	0	87	GSE26942	2	0.210782	ECM low
GSM662615	0	52	GSE26942	3	0.174524	ECM low
GSM662610	0	86	GSE26942	1	0.188651	ECM low
GSM662616	1	22	GSE26942	3	0.0257429	ECM low
GSM662617	0	99	GSE26942	1	-0.118764	ECM low
GSM662611	0	33	GSE26942	3	0.0749737	ECM low
GSM662541	1	17	GSE26942	3	0.226945	ECM low
GSM662526	1	39	GSE26942	2	0.389335	ECM high
GSM723465	1	29.4	GSE29272	3	0.501266	ECM high
GSM723467	1	87.7	GSE29272	3	0.482001	ECM high
GSM723469	1	29.3	GSE29272	3	0.396548	ECM high
GSM723471	1	33.2	GSE29272	3	0.417023	ECM high
GSM723473	1	18.3	GSE29272	3	0.395659	ECM high
GSM723475	1	35.9	GSE29272	3	0.393383	ECM high
GSM723477	1	20.3	GSE29272	3	0.386388	ECM high
GSM723479	1	29.8	GSE29272	3	0.462455	ECM high
GSM723481	1	6.3	GSE29272	3	0.538923	ECM high
GSM723483	1	26.6	GSE29272	3	0.213385	ECM low
GSM723485	1	19.5	GSE29272	3	-0.00427462	ECM low
GSM723487	1	28	GSE29272	3	0.417924	ECM high
GSM723489	1	15.4	GSE29272	3	0.125031	ECM low
GSM723491	1	5.4	GSE29272	3	0.356817	ECM high
GSM723493	1	35.5	GSE29272	3	0.365295	ECM high
GSM723495	1	93	GSE29272	4	0.236573	ECM low
GSM723497	1	85	GSE29272	3	0.292312	ECM low
GSM723499	1	44.3	GSE29272	3	0.355046	ECM high
GSM723501	1	90.9	GSE29272	3	0.253977	ECM low
GSM723503	1	16.3	GSE29272	4	0.282901	ECM low
GSM723505	1	23.6	GSE29272	3	0.401277	ECM high
GSM723507	1	5.1	GSE29272	3	0.415659	ECM high
GSM723509	1	6.9	GSE29272	4	0.418795	ECM high
GSM723511	1	82.2	GSE29272	3	0.426399	ECM high
GSM723513	1	7.2	GSE29272	3	0.356472	ECM high
GSM723515	1	93.7	GSE29272	3	0.140404	ECM low
GSM723517	1	29	GSE29272	2	0.316903	ECM high
GSM723521	1	8	GSE29272	3	0.0929666	ECM low
GSM723523	1	9.3	GSE29272	3	0.413448	ECM high
GSM723525	1	27.4	GSE29272	3	0.209026	ECM low
GSM723527	1	69.4	GSE29272	3	0.161483	ECM low
GSM723529	1	80.7	GSE29272	2	0.110752	ECM low
GSM723531	1	9.6	GSE29272	3	0.0218304	ECM low
GSM723533	1	3.1	GSE29272	3	0.410193	ECM high
GSM723535	1	12.1	GSE29272	3	0.0914205	ECM low
GSM723537	1	4	GSE29272	2	0.316173	ECM high
GSM723539	1	35.1	GSE29272	3	0.360561	ECM high
GSM723541	1	5.6	GSE29272	3	0.396495	ECM high
GSM723543	1	8.1	GSE29272	3	0.257601	ECM low
GSM723545	1	61.8	GSE29272	3	0.0308114	ECM low
GSM723547	1	4.6	GSE29272	3	0.240888	ECM low
GSM723549	1	21	GSE29272	3	0.32562	ECM high
GSM723551	1	10.5	GSE29272	3	0.362668	ECM high
GSM723553	1	62.3	GSE29272	3	0.19966	ECM low
GSM723555	1	12.6	GSE29272	3	0.365493	ECM high
GSM723557	1	82.6	GSE29272	1	0.518034	ECM high
GSM723559	1	10.8	GSE29272	2	0.486637	ECM high
GSM723561	1	83.4	GSE29272	3	0.396672	ECM high
GSM723563	1	27.6	GSE29272	3	0.280928	ECM low
GSM723565	1	14.5	GSE29272	3	0.355087	ECM high
GSM723567	1	39.7	GSE29272	3	0.180935	ECM low
GSM723569	1	8.3	GSE29272	3	0.218081	ECM low
GSM723571	1	54.8	GSE29272	3	0.213463	ECM low
GSM723573	1	28.7	GSE29272	2	0.292106	ECM low
GSM723575	1	62.1	GSE29272	3	0.202769	ECM low
GSM723577	1	61.5	GSE29272	3	0.108093	ECM low
GSM723579	1	58.7	GSE29272	3	0.481179	ECM high
GSM723581	1	65.6	GSE29272	1	0.194293	ECM low
GSM723583	1	4.6	GSE29272	3	0.225904	ECM low
GSM723585	1	12.1	GSE29272	3	0.467172	ECM high
GSM723587	1	29.7	GSE29272	4	0.340661	ECM high
GSM723589	1	28.3	GSE29272	3	0.211289	ECM low
GSM723591	1	67.1	GSE29272	3	0.124997	ECM low
GSM723593	1	48.7	GSE29272	1	0.408847	ECM high
GSM723595	1	63	GSE29272	3	0.273789	ECM low
GSM723597	1	11.7	GSE29272	1	0.264273	ECM low
GSM723599	1	3.2	GSE29272	3	0.180914	ECM low
GSM723601	1	11.9	GSE29272	3	0.145025	ECM low
GSM723603	1	67.7	GSE29272	3	0.315701	ECM high
GSM723605	1	72.7	GSE29272	3	0.533846	ECM high
GSM723607	1	5.8	GSE29272	3	0.459865	ECM high
GSM723609	1	5.7	GSE29272	3	0.404772	ECM high
GSM723611	1	25.5	GSE29272	3	0.489724	ECM high
GSM723613	1	2.6	GSE29272	3	0.465669	ECM high
GSM723615	1	17.4	GSE29272	3	0.241189	ECM low
GSM723617	1	35.6	GSE29272	3	0.489507	ECM high
GSM723619	1	5.3	GSE29272	3	0.286637	ECM low
GSM723625	1	13.3	GSE29272	3	0.276357	ECM low
GSM723627	1	29.8	GSE29272	3	0.261677	ECM low
GSM723629	1	8.6	GSE29272	3	0.246449	ECM low
GSM723631	1	79.7	GSE29272	3	0.217877	ECM low
GSM723633	1	8.4	GSE29272	3	0.313851	ECM high
GSM723635	1	57.2	GSE29272	4	0.281259	ECM low
GSM723637	1	20.3	GSE29272	3	0.184968	ECM low
GSM723639	1	4.5	GSE29272	3	0.305781	ECM low
GSM723641	1	5.6	GSE29272	3	0.416345	ECM high
GSM723643	1	18.6	GSE29272	3	0.2906	ECM low
GSM723645	1	6.9	GSE29272	3	0.148282	ECM low
GSM723647	1	25.9	GSE29272	3	0.314725	ECM high
GSM723649	1	12.6	GSE29272	3	0.408108	ECM high
GSM723653	1	12.1	GSE29272	3	0.414128	ECM high
GSM723655	1	25.9	GSE29272	3	0.37763	ECM high
GSM723657	1	67.8	GSE29272	3	0.342394	ECM high
GSM723659	1	2.5	GSE29272	3	0.320403	ECM high
GSM723661	1	68.9	GSE29272	3	0.125041	ECM low
GSM723663	1	91.2	GSE29272	3	0.305732	ECM low
GSM723665	1	45.4	GSE29272	3	0.305043	ECM low
GSM723667	1	55.4	GSE29272	3	0.386837	ECM high
GSM723671	1	40.1	GSE29272	3	0.418823	ECM high
GSM723673	1	18.6	GSE29272	3	0.434508	ECM high
GSM723675	1	44.3	GSE29272	1	0.384441	ECM high
GSM723677	1	77	GSE29272	3	0.224802	ECM low
GSM723679	1	7.2	GSE29272	3	0.293236	ECM low
GSM723681	1	6	GSE29272	4	0.348022	ECM high
GSM723683	1	12.5	GSE29272	3	0.470257	ECM high
GSM723685	1	17.5	GSE29272	4	0.36021	ECM high
GSM723687	1	13.9	GSE29272	3	0.338841	ECM high
GSM723689	1	12.4	GSE29272	3	0.221669	ECM low
GSM723691	1	58.1	GSE29272	4	0.290381	ECM low
GSM723693	1	21.6	GSE29272	3	0.415162	ECM high
GSM723695	1	7.5	GSE29272	3	0.286888	ECM low
GSM723697	1	22.2	GSE29272	3	0.425222	ECM high
GSM723699	1	10.2	GSE29272	3	0.245416	ECM low
GSM723703	1	29.1	GSE29272	3	0.426842	ECM high
GSM723705	1	13.2	GSE29272	3	0.365549	ECM high
GSM723707	1	74.2	GSE29272	3	0.36926	ECM high
GSM723709	1	3.2	GSE29272	3	0.180171	ECM low
GSM723711	1	5.7	GSE29272	3	0.285448	ECM low
GSM723713	1	27.9	GSE29272	3	0.371578	ECM high
GSM723717	1	32.6	GSE29272	3	0.0572772	ECM low
GSM723719	1	69.7	GSE29272	3	0.167642	ECM low
GSM723721	1	4.5	GSE29272	3	0.492456	ECM high
GSM723723	1	72.9	GSE29272	3	0.419158	ECM high
GSM723725	1	49.3	GSE29272	3	0.0659365	ECM low
GSM723727	1	61.1	GSE29272	3	0.380704	ECM high
GSM723731	1	34.4	GSE29272	3	0.443837	ECM high
GSM1523727	0	88.73	GSE66229	2	-0.189079	ECM low
GSM1523728	0	88.23	GSE66229	2	0.0561521	ECM low
GSM1523729	0	88.23	GSE66229	2	0.0111521	ECM low
GSM1523744	0	105.7	GSE66229	2	0.0364895	ECM low
GSM1523745	0	105.53	GSE66229	3	0.0829783	ECM low
GSM1523746	1	25.5	GSE66229	2	-0.0105623	ECM low
GSM1523747	1	8.7	GSE66229	3	-0.0360051	ECM low
GSM1523748	0	104.93	GSE66229	3	0.0443014	ECM low
GSM1523765	1	14.2	GSE66229	3	-0.0386727	ECM low
GSM1523768	1	24.23	GSE66229	3	0.210575	ECM low
GSM1523769	1	13.73	GSE66229	4	0.136641	ECM low
GSM1523770	1	22.07	GSE66229	2	-0.0659482	ECM low
GSM1523771	1	12.67	GSE66229	4	0.348428	ECM high
GSM1523772	1	10.03	GSE66229	4	0.299287	ECM low
GSM1523773	1	4.33	GSE66229	4	0.333203	ECM high
GSM1523774	0	97.7	GSE66229	3	0.142671	ECM low
GSM1523775	0	97.6	GSE66229	2	-0.0417249	ECM low
GSM1523776	0	97.47	GSE66229	2	-0.0616173	ECM low
GSM1523777	0	92.93	GSE66229	4	-0.017479	ECM low
GSM1523778	0	92.63	GSE66229	3	0.184111	ECM low
GSM1523779	0	92.6	GSE66229	3	-0.137579	ECM low
GSM1523780	1	16.4	GSE66229	4	0.139356	ECM low
GSM1523781	1	2.93	GSE66229	4	0.00078619	ECM low
GSM1523782	1	4.4	GSE66229	4	0.074529	ECM low
GSM1523783	0	91.93	GSE66229	3	-0.0580376	ECM low
GSM1523784	0	91.3	GSE66229	3	0.0415186	ECM low
GSM1523785	1	11.77	GSE66229	2	0.0769586	ECM low
GSM1523786	1	28.47	GSE66229	4	0.0572605	ECM low
GSM1523787	0	89.63	GSE66229	4	-0.215511	ECM low
GSM1523788	1	8.27	GSE66229	4	0.293549	ECM low
[truncated: 1,078 more rows]

[truncated: 3 more sheets: S11, S12, S13]
